# Supplementary material for: Combined Analysis of Transcriptome and Metabolome Explains the Differences in Pulp Color in Jackfruit
Source: Plant Direct. 2026 Feb 11;10(2):e70127. doi: 10.1002/pld3.70127 (PMC12894421; doi:10.1002/pld3.70127)
Supplement: Supplementary file 1 — Table S1: List of flavonoids detected in this research. Table S2: List of carotenoids detected in this research. Table S3: Transcriptomic data filtering. Table S4: List of differentially expressed genes in the comparison groups. Table S5: The co‐expression analysis of DEGs and DAFs or DACs based on Pearson correlation. Figure S1: Pearson's correlation coefficient for metabolome data (a) and transcriptome data (b). Figure S2: KEGG enrichment analysis of DEGs in THA vs. GTM. Figure S3: GO enrichment analysis of DEGs in THA vs. GTM. Figure S4: KEGG enrichment analysis of DEGs in THA vs. YNH. Figure S5: GO enrichment analysis of DEGs in THA vs. YNH. Figure S6: KEGG enrichment analysis of DEGs in YNH vs. GTM. Figure S7: GO enrichment analysis of DEGs in YNH vs. GTM. [file PLD3-10-e70127-s001.zip]

Archive with 14 entries (14 files):
- Supplementary Table S5.xlsx
- Supplementary Figure S1a.png
- Supplementary Figure S1b.tiff
- Supplementary Figure S2 .tiff
- Supplementary Figure S3.tiff
- Supplementary Figure S4.tiff
- Supplementary Figure S5.tiff
- Supplementary Figure S6.tiff
- Supplementary Figure S7.tiff
- Supplementary Materials.docx
- Supplementary Table S1.xlsx
- Supplementary Table S2.xlsx
- Supplementary Table S3.xls
- Supplementary Table S4.xlsx
