# Supplementary material for: Combined Analysis of Transcriptome and Metabolome Explains the Differences in Pulp Color in Jackfruit
Source: Plant Direct. 2026 Feb 11;10(2):e70127. doi: 10.1002/pld3.70127 (PMC12894421; doi:10.1002/pld3.70127)
Supplement: Supplementary file 1 — Table S1: List of flavonoids detected in this research. Table S2: List of carotenoids detected in this research. Table S3: Transcriptomic data filtering. Table S4: List of differentially expressed genes in the comparison groups. Table S5: The co‐expression analysis of DEGs and DAFs or DACs based on Pearson correlation. Figure S1: Pearson's correlation coefficient for metabolome data (a) and transcriptome data (b). Figure S2: KEGG enrichment analysis of DEGs in THA vs. GTM. Figure S3: GO enrichment analysis of DEGs in THA vs. GTM. Figure S4: KEGG enrichment analysis of DEGs in THA vs. YNH. Figure S5: GO enrichment analysis of DEGs in THA vs. YNH. Figure S6: KEGG enrichment analysis of DEGs in YNH vs. GTM. Figure S7: GO enrichment analysis of DEGs in YNH vs. GTM. [file PLD3-10-e70127-s001.zip › Supplementary Table S5.xlsx]

## Sheet: Flavonoids related
THA vs. GTM						THA vs. YNH						YNH vs. GTM
metaID	Compounds	geneID	coefficient	pvalue		metaID	Compounds	geneID	coefficient	pvalue		metaID	Compounds	geneID	coefficient	pvalue
Flavonoid_147	(-)-Epicatechin	AHE.Chr09.274	0.815694	0.00735235		Flavonoid_147	(-)-Epicatechin	AHE.Chr20.25	0.855786	0.00324747		Flavonoid_50	Luteolin	novel.3787	0.807886	0.00843258
		AHE.Chr20.25	0.855786	0.00324747				AHE.Chr09.274	0.815694	0.00735235		Flavonoid_72	Apigenin	novel.3787	0.910879	0.000637129
Flavonoid_65	Phlorizin	AHE.Chr04.1699	0.893967	0.00115063		Flavonoid_72	Apigenin	AHE.Chr27.485	0.8233	0.00639444				AHE.Chr23.12	0.887483	0.00140703
		AHE.Chr06.597	0.894508	0.00113084				AHE.Chr23.12	0.887483	0.00140703				AHE.Chr23.11	0.902221	0.000873709
		AHE.Chr07.2705	0.872586	0.00214158				novel.3787	0.910879	0.000637129				AHE.Chr15.1170	0.863044	0.00273073
		AHE.Chr07.452	0.815468	0.0073823				AHE.Chr23.11	0.902221	0.000873709				AHE.Chr27.485	0.8233	0.00639444
		AHE.Chr19.24	0.855134	0.00329694				AHE.Chr15.1170	0.863044	0.00273073				AHE.Chr26.970	0.910007	0.000658636
		AHE.Chr17.7	0.816108	0.00729787				AHE.Chr26.970	0.910007	0.000658636				AHE.Chr13.1318	0.876125	0.00194754
Flavonoid_191	Naringenin chalcone	AHE.Chr05.1351	0.872569	0.00214253				AHE.Chr13.1318	0.876125	0.00194754				AHE.Chr26.1453	0.867438	0.00244716
Flavonoid_139	Dihydrokaempferol	AHE.Chr05.1351	0.879763	0.00176109				AHE.Chr26.1453	0.867438	0.00244716		Flavonoid_154	Vitexin	novel.3787	0.880056	0.00174665
		AHE.Chr09.1291	0.805926	0.0087197		Flavonoid_154	Vitexin	AHE.Chr27.485	0.839128	0.00468021				AHE.Chr23.12	0.885142	0.00150863
		AHE.Chr05.909	0.867719	0.00242973				AHE.Chr23.12	0.885142	0.00150863				AHE.Chr23.11	0.874455	0.00203752
		AHE.Chr03.357	0.906503	0.000750212				novel.3787	0.880056	0.00174665				AHE.Chr15.1170	0.871813	0.00218566
		AHE.Chr12.21	-0.810125	0.00811254				AHE.Chr23.11	0.874455	0.00203752				AHE.Chr27.485	0.839128	0.00468021
Flavonoid_119	Astragalin	AHE.Chr23.1318	-0.826005	0.00607532				AHE.Chr15.1170	0.871813	0.00218566				AHE.Chr26.970	0.815608	0.00736381
								AHE.Chr26.970	0.815608	0.00736381				AHE.Chr13.1318	0.84163	0.00444184
								AHE.Chr13.1318	0.84163	0.00444184				AHE.Chr26.1453	0.845956	0.00404944
								AHE.Chr26.1453	0.845956	0.00404944		Flavonoid_65	Phlorizin	AHE.Chr06.597	0.894508	0.00113084
						Flavonoid_191	Naringenin chalcone	AHE.Chr05.1351	0.872569	0.00214253				AHE.Chr04.1699	0.893967	0.00115063
						Flavonoid_139	Dihydrokaempferol	AHE.Chr05.1351	0.879763	0.00176109				AHE.Chr07.2705	0.872586	0.00214158
								AHE.Chr09.1291	0.805926	0.0087197				AHE.Chr07.452	0.815468	0.0073823
								AHE.Chr12.21	-0.810125	0.00811254		Flavonoid_72	Apigenin	AHE.Chr07.639	0.813633	0.00762783
						Flavonoid_72	Apigenin	AHE.Chr01.821	0.909151	0.000680237				AHE.Chr01.821	0.909151	0.000680237
								AHE.Chr04.1123	0.958598	4.56569e-05				AHE.Chr04.1123	0.958598	4.56569e-05
								AHE.Chr06.1363	0.822566	0.00648295				AHE.Chr06.1363	0.822566	0.00648295
						Flavonoid_72	Apigenin	AHE.Chr21.1320	0.960109	4.01467e-05		Flavonoid_138	Baimaside	AHE.Chr23.1318	0.826337	0.00603692
						Flavonoid_119	Astragalin	AHE.Chr21.1320	0.866915	0.00247983		Flavonoid_50	Luteolin	AHE.Chr21.1320	0.867325	0.00245419
												Flavonoid_72	Apigenin	AHE.Chr21.1320	0.960109	4.01467e-05
												Flavonoid_154	Vitexin	AHE.Chr22.734	-0.825758	0.00610404
												Flavonoid_119	Astragalin	AHE.Chr23.1318	-0.826005	0.00607532
														AHE.Chr21.1320	0.866915	0.00247983

## Sheet: Carotenoids related
THA vs. GTM						THA vs. YNH						YNH vs. GTM
metaID	Compounds	geneID	coefficient	pvalue		metaID	Compounds	geneID	coefficient	pvalue		metaID	Compounds	geneID	coefficient	pvalue
Carotenoid_56	zeaxanthin	AHE.Chr07.1435	-0.877634	0.00186863		Carotenoid_59	lutein	AHE.Chr26.316	0.830939	0.0055216		Carotenoid_59	lutein	AHE.Chr26.316	0.830939	0.0055216
		AHE.Chr18.949	-0.882233	0.00164179				AHE.Chr19.788	-0.868405	0.00238762				AHE.Chr21.1556	0.817235	0.00715099
		AHE.3723	0.878412	0.00182878				AHE.Chr10.1002	0.924798	0.000356571				AHE.Chr22.1871	0.954065	6.53864e-05
		AHE.Chr21.1556	-0.855693	0.00325451				AHE.Chr25.1071	0.971145	1.30642e-05				AHE.Chr11.1391	0.897066	0.00104044
Carotenoid_01	α-carotene	AHE.Chr16.1073	-0.81907	0.00691595				AHE.Chr22.1871	0.954065	6.53864e-05				AHE.Chr25.1071	0.971145	1.30642e-05
		AHE.Chr02.742	0.945751	0.000116082				novel.4570	-0.806044	0.0087023				AHE.Chr10.1002	0.924798	0.000356571
		AHE.Chr22.1872	0.819485	0.00686355				AHE.Chr21.1556	0.817235	0.00715099				novel.4570	-0.806044	0.0087023
		AHE.Chr12.485	0.947479	0.000103826				AHE.Chr11.1391	0.897066	0.00104044		Carotenoid_56	zeaxanthin	AHE.Chr07.1435	-0.877634	0.00186863
		AHE.Chr03.431	0.863394	0.00270737				AHE.Chr26.772	0.816707	0.00721949				AHE.Chr18.949	-0.882233	0.00164179
		AHE.Chr11.451	0.813692	0.0076199		Carotenoid_56	zeaxanthin	AHE.Chr26.316	-0.86701	0.00247385				AHE.Chr26.316	-0.86701	0.00247385
		AHE.Chr15.1439	0.913061	0.000585454				AHE.Chr18.949	-0.882233	0.00164179				AHE.Chr21.1556	-0.855693	0.00325451
		AHE.Chr12.40	-0.819188	0.00690106				AHE.Chr07.1435	-0.877634	0.00186863				novel.3723	0.878412	0.00182878
		novel.3957	0.910799	0.00063907				AHE.Chr22.1871	-0.931016	0.000265254				AHE.Chr22.1871	-0.931016	0.000265254
		AHE.Chr18.808	-0.811642	0.00790041				AHE.Chr21.1556	-0.855693	0.00325451				AHE.Chr11.1391	-0.938065	0.000183173
		AHE.Chr07.1400_AHE.Chr07.1401	0.959307	4.30077e-05				AHE.Chr11.1391	-0.938065	0.000183173		Carotenoid_01	α-carotene	AHE.Chr16.1073	-0.81907	0.00691595
		AHE.Chr08.456	-0.927099	0.000320562		Carotenoid_01	α-carotene	AHE.Chr22.1872	0.819485	0.00686355				AHE.Chr03.431	0.863394	0.00270737
		novel.4653	0.902299	0.000871358				AHE.Chr11.451	0.813692	0.0076199				AHE.Chr22.1872	0.819485	0.00686355
		AHE.Chr06.865	-0.920866	0.00042453				AHE.Chr15.1439	0.913061	0.000585454				AHE.Chr02.742	0.945751	0.000116082
Carotenoid_57	violaxanthin	AHE.Chr02.742	0.838167	0.00477401				AHE.Chr02.742	0.945751	0.000116082				AHE.Chr12.485	0.947479	0.000103826
		AHE.Chr22.1872	0.868511	0.00238116				novel.3957	0.910799	0.00063907				AHE.Chr12.40	-0.819188	0.00690106
		AHE.Chr11.451	0.89195	0.0012266				AHE.Chr16.1073	-0.81907	0.00691595				AHE.Chr11.451	0.813692	0.0076199
		AHE.Chr15.1439	0.881503	0.00167645		Carotenoid_57	violaxanthin	AHE.Chr22.1872	0.868511	0.00238116				AHE.Chr18.808	-0.811642	0.00790041
		AHE.Chr01.998	0.831223	0.00549081				AHE.Chr11.451	0.89195	0.0012266		Carotenoid_55	antheraxanthin	AHE.Chr25.1071	0.89675	0.00105133
		novel.3957	0.89242	0.00120858				AHE.Chr01.998	0.831223	0.00549081				AHE.Chr10.1002	0.91593	0.000522073
		AHE.Chr08.456	-0.835987	0.00499174				AHE.Chr15.1439	0.881503	0.00167645				AHE.Chr07.1525	0.854917	0.00331354
		AHE.Chr07.1525	0.864895	0.00260864				AHE.Chr02.742	0.838167	0.00477401				novel.4570	-0.804029	0.00900383
Carotenoid_56	zeaxanthin	AHE.Chr11.564	-0.865141	0.00259276				AHE.Chr07.1525	0.864895	0.00260864		Carotenoid_56	zeaxanthin	AHE.Chr11.564	-0.865141	0.00259276
		AHE.Chr22.391	0.862306	0.00278047				AHE.Chr16.1505	0.867541	0.00244075				AHE.Chr05.1337	0.823022	0.00642779
		AHE.Chr13.889	0.86435	0.0026442				novel.3957	0.89242	0.00120858				AHE.Chr14.766	0.926292	0.000332892
		AHE.Chr15.74	0.940512	0.000159463		Carotenoid_55	antheraxanthin	AHE.Chr07.1525	0.854917	0.00331354				AHE.Chr22.391	0.862306	0.00278047
		novel.4669	0.865041	0.00259919				AHE.Chr19.788	-0.800305	0.00957966				AHE.Chr15.710	-0.876939	0.00190468
		AHE.Chr14.843	0.941265	0.00015262				AHE.Chr16.1505	0.813299	0.00767313				AHE.Chr23.805	0.896443	0.00106198
		AHE.Chr05.1337	0.823022	0.00642779				AHE.Chr10.1002	0.91593	0.000522073				AHE.Chr10.1227	-0.922692	0.000391932
		AHE.Chr15.292	0.894842	0.00111874				AHE.Chr25.1071	0.89675	0.00105133				AHE.Chr13.889	0.86435	0.0026442
Carotenoid_68	β-citraurin	AHE.Chr15.74	0.906513	0.00074992				novel.4570	-0.804029	0.00900383				AHE.Chr15.74	0.940512	0.000159463
		novel.4669	0.842362	0.00437366				AHE.Chr26.772	0.808447	0.00835163				AHE.Chr10.1004	0.913349	0.000578867
		AHE.Chr14.843	0.910967	0.000634994		Carotenoid_56	zeaxanthin	AHE.Chr05.1337	0.823022	0.00642779				AHE.Chr14.843	0.941265	0.00015262
		AHE.Chr06.1024	0.821869	0.00656775				AHE.Chr11.564	-0.865141	0.00259276				AHE.Chr04.604	-0.9032	0.000844308
		AHE.Chr05.1337	0.885244	0.00150411				AHE.Chr14.766	0.926292	0.000332892				AHE.Chr04.1208	0.958302	4.67946e-05
		AHE.Chr15.292	0.823654	0.00635202				AHE.Chr23.805	0.896443	0.00106198				novel.4669	0.865041	0.00259919
								AHE.Chr15.710	-0.876939	0.00190468				AHE.Chr18.1016	0.892688	0.00119841
								AHE.Chr10.1227	-0.922692	0.000391932				AHE.Chr08.510	0.848207	0.00385503
								AHE.Chr10.1004	0.913349	0.000578867				AHE.Chr15.292	0.894842	0.00111874
								AHE.Chr18.1016	0.892688	0.00119841				AHE.Chr08.1626	-0.924694	0.000358265
								AHE.Chr08.510	0.848207	0.00385503				AHE.Chr16.712	0.849403	0.00375432
								AHE.Chr04.604	-0.9032	0.000844308		Carotenoid_68	β-citraurin	AHE.Chr05.1337	0.885244	0.00150411
								novel.4669	0.865041	0.00259919				AHE.Chr14.766	0.958508	4.59995e-05
								AHE.Chr16.712	0.849403	0.00375432				AHE.Chr15.710	-0.903888	0.000824068
						Carotenoid_68	β-citraurin	AHE.Chr05.1337	0.885244	0.00150411				AHE.Chr23.805	0.949605	9.00373e-05
								AHE.Chr14.766	0.958508	4.59995e-05				AHE.Chr10.1227	-0.90482	0.000797199
								AHE.Chr23.805	0.949605	9.00373e-05				AHE.Chr15.74	0.906513	0.00074992
								AHE.Chr15.710	-0.903888	0.000824068				AHE.Chr10.1004	0.930542	0.000271563
								AHE.Chr06.1024	0.821869	0.00656775				AHE.Chr14.843	0.910967	0.000634994
								AHE.Chr10.1227	-0.90482	0.000797199				AHE.Chr04.604	-0.874359	0.00204278
								AHE.Chr10.1004	0.930542	0.000271563				AHE.Chr04.1208	0.961812	3.45166e-05
								AHE.Chr08.503	0.83069	0.00554866				novel.4669	0.842362	0.00437366
								AHE.Chr18.1016	0.945386	0.000118802				AHE.Chr06.1024	0.821869	0.00656775
								AHE.Chr08.510	0.889844	0.00130952				AHE.Chr18.1016	0.945386	0.000118802
								AHE.Chr04.604	-0.874359	0.00204278				AHE.Chr08.510	0.889844	0.00130952
								novel.4669	0.842362	0.00437366				AHE.Chr15.292	0.823654	0.00635202
								AHE.Chr16.712	0.884919	0.00151856				AHE.Chr08.1626	-0.932463	0.000246645
														AHE.Chr16.712	0.884919	0.00151856
