# Supplementary material for: Combined Analysis of Transcriptome and Metabolome Explains the Differences in Pulp Color in Jackfruit
Source: Plant Direct. 2026 Feb 11;10(2):e70127. doi: 10.1002/pld3.70127 (PMC12894421; doi:10.1002/pld3.70127)
Supplement: Supplementary file 1 — Table S1: List of flavonoids detected in this research. Table S2: List of carotenoids detected in this research. Table S3: Transcriptomic data filtering. Table S4: List of differentially expressed genes in the comparison groups. Table S5: The co‐expression analysis of DEGs and DAFs or DACs based on Pearson correlation. Figure S1: Pearson's correlation coefficient for metabolome data (a) and transcriptome data (b). Figure S2: KEGG enrichment analysis of DEGs in THA vs. GTM. Figure S3: GO enrichment analysis of DEGs in THA vs. GTM. Figure S4: KEGG enrichment analysis of DEGs in THA vs. YNH. Figure S5: GO enrichment analysis of DEGs in THA vs. YNH. Figure S6: KEGG enrichment analysis of DEGs in YNH vs. GTM. Figure S7: GO enrichment analysis of DEGs in YNH vs. GTM. [file PLD3-10-e70127-s001.zip › Supplementary Table S1.xlsx]

## Sheet: All flavonoids
Compounds	Class	Q1 (Da)	Q3 (Da)	Molecular Weight	Ionization model	Formula	GTM-4	GTM-5	GTM-6	YNH-4	YNH-5	YNH-6	THA-4	THA-5	THA-6
Baimaside	Flavonols	625.1	300	626.148305	[M-H]-	C27H30O17	0.0460490196	0.0730181373	0.0468344304	0.0173807988	0.00849420253	0.029589061	0.0346265727	0.0356743389	0.0298811983
(-)-Epicatechin	Flavanols	289.1	109	290.07904	[M-H]-	C15H14O6	0.224719608	0.72517402	0.293387342	0.440866218	0.528058228	0.692879961	0.049405385	0.0287218413	0.023401937
(-)-Catechin	Flavanols	289.1	123	290.07904	[M-H]-	C15H14O6	0.545078431	2.39155147	0.983075949	1.24412175	0.760926582	0.894503872	0.903583291	0.665056317	0.264674587
Quercitrin	Flavonols	447.1	300	448.100565	[M-H]-	C21H20O11	0.095395098	0.369178922	0.100479494	0.32090231	0.151331646	0.293267183	0.0509876699	0.0432791381	0.0105700671
Luteolin	Flavones	285	133	286.04774	[M-H]-	C15H10O6	0.0324852941	0.00406156863	0.00443225316	0.333488932	0.679903797	1.50557357	0.0288074987	0.0132486533	0.557908058
Apigenin	Flavones	269.1	117	270.052825	[M-H]-	C15H10O5	0.00746394608	0.00775607843	0.00529341772	2.82134264	3.98324051	7.80014521	0.364700554	0.16161288	1.26635331
Eriodictyol	Flavanones	287.1	135	288.06339	[M-H]-	C15H12O6	0.0472973039	0.0387708333	0.0253138734	0.224045236	0.195075443	0.421040658	2.11865375	1.30087414	7.39096074
Astilbin	Flavanonols	449.1	285	450.116215	[M-H]-	C21H22O11	0.128046324	0.247862745	0.127417975	0.2022423	0.131768861	0.197753872	0.141375692	0.0829000979	0.0750625
Engeletin	Flavanonols	433.1	269	434.1213	[M-H]-	C21H22O10	0.650142157	1.13909559	0.716908861	0.451017806	0.315048101	0.41607454	0.44419225	0.192423604	0.21723218
Vitexin	Flavone glycosides	431.1	311.1	432.10565	[M-H]-	C21H20O10	0.00249117647	0.00198940441	0.00171547595	0.0237325553	0.0101830633	0.0159465876	N/A	0.00304684133	0.00317215909
Benzylideneacetophenone	Chalcones	209.09	103.05	208.088815	[M+H]+	C15H12O	0.00249105392	0.00693517157	0.00553660759	N/A	0.00456162025	0.00666294773	0.00273037242	0.00299485798	0.0047009814
Taxifolin	Flavanonols	303.1	125	304.058305	[M-H]-	C15H12O7	N/A	0.0883235294	0.0744321519	0.506325794	0.659794937	1.33985963	3.02443382	0.672926053	2.83520145
Phlorizin	Chalcones	435.1	273.1	436.13695	[M-H]-	C21H24O10	0.881838235	2.00830637	0.88318481	0.00271792589	0.00108401013	0.00593334947	N/A	N/A	0.000512365702
Isobavachalcone	Chalcones	323.1	119.1	324.13616	[M-H]-	C20H20O4	N/A	N/A	N/A	0.0879400866	0.102497722	0.203613504	0.0686049321	0.0716856024	0.258538223
Mangiferin	Xanthones	421.1	331	422.084915	[M-H]-	C19H18O11	N/A	0.00611377451	N/A	0.00529850818	0.00563949367	0.00475498548	0.00763882738	0.00245646425	N/A
Cynaroside	Flavones	447.1	285	448.100565	[M-H]-	C21H20O11	0.000124617402	0.211225	0.0152100506	0.0914742541	0.0865746835	0.134261133	N/A	N/A	N/A
Astragalin	Flavonols	447.1	284	448.100565	[M-H]-	C21H20O11	N/A	N/A	N/A	0.0388722329	0.0422243038	0.0525263795	0.0230573478	0.0133867777	0.014330501
Naringenin chalcone	Chalcones	271.1	151	272.068475	[M-H]-	C15H12O5	N/A	N/A	N/A	0.0143893167	0.00479053165	0.0338189739	0.415359839	0.269370715	1.00120868
Dihydrokaempferol	Flavanonols	287.1	125	288.06339	[M-H]-	C15H12O6	N/A	N/A	N/A	0.0105591193	N/A	0.0182148354	0.0365551082	0.0219078844	0.0471353306
3'-Methoxypuerarin	Flavone glycosides	445.2	325.1	446.1213	[M-H]-	C22H22O10	N/A	N/A	N/A	0.00948296439	0.0111234684	N/A	0.0118936336	0.00870830069	0.0117198605
Taxifolin 7-O-rhamnoside	Flavanonols	449.1	285	450.116215	[M-H]-	C21H22O11	N/A	0.131368627	N/A	N/A	N/A	N/A	0.206569955	0.0856571988	0.157326446
Trimethylapigenin	Flavones	313.1	298.1	312.099775	[M+H]+	C18H16O5	N/A	N/A	N/A	0.00827064485	0.0160916203	0.0327734753	N/A	N/A	0.000785508781
Apigenin 7-glucoside	Flavones	431.1	268	432.10565	[M-H]-	C21H20O10	N/A	N/A	N/A	0.00821462945	0.00874397468	0.0346890126	N/A	N/A	0.00225179494
Naringenin-7-glucoside	Flavanones	433.1	271.1	434.1213	[M-H]-	C21H22O10	N/A	0.104731618	0.0479286076	0.0334672762	N/A	0.0320834947	N/A	N/A	N/A
Pinocembrin	Flavanones	255.1	213.1	256.07356	[M-H]-	C15H12O4	N/A	N/A	N/A	0.00924451396	N/A	N/A	0.0844474082	0.0523143976	0.113053202
Kaempferol 3-neohesperidoside	Flavonols	593.2	284	594.158475	[M-H]-	C27H30O15	N/A	N/A	0.00606718987	N/A	N/A	N/A	0.00381222949	0.00839289912	0.0104115186
Isorhamnetin 3-O-glucoside	Flavonols	477.1	314.05	478.11113	[M-H]-	C22H22O12	0.00595245098	0.00876615196	0.00354597468	0.00210223292	N/A	N/A	N/A	N/A	N/A
Quercetin	Flavonols	301.1	151	302.042655	[M-H]-	C15H10O7	N/A	N/A	N/A	0.00272560154	0.0137702278	0.0428247822	N/A	N/A	0.0268628616
Chrysin	Flavones	253.1	143.1	254.05791	[M-H]-	C15H10O4	N/A	N/A	N/A	0.0301376323	0.0328212658	0.0500133107	N/A	N/A	N/A
6-Methylflavone	Flavones	237.1	135	236.08373	[M+H]+	C16H12O2	N/A	N/A	N/A	N/A	N/A	N/A	0.0107139406	0.0191787463	0.0195584711
Phloretin	Chalcones	273.1	167	274.084125	[M-H]-	C15H14O5	N/A	N/A	N/A	0.00135193936	0.00127376203	0.0072874153	N/A	N/A	N/A
Echinatin	Chalcones	269.1	161	270.08921	[M-H]-	C16H14O4	N/A	N/A	N/A	0.00603553898	0.0157297468	0.05796515	N/A	N/A	N/A
Apigenin-7-glucuronide	Flavones	445.1	269.1	446.084915	[M-H]-	C21H18O11	N/A	N/A	N/A	N/A	N/A	N/A	0.00509426271	N/A	0.00109957128
Afzelin	Flavonols	431.1	285	432.10565	[M-H]-	C21H20O10	N/A	N/A	N/A	0.000597086141	N/A	0.000598610842	N/A	N/A	N/A
Rutin	Flavonols	609.1	300	610.15339	[M-H]-	C27H30O16	N/A	N/A	N/A	N/A	N/A	0.00388347047	N/A	0.019809525	N/A
Spiraeoside	Flavonols	463.1	301	464.09548	[M-H]-	C21H20O12	N/A	0.0125706863	N/A	N/A	N/A	N/A	N/A	N/A	N/A
Isorhamnetin	Flavonols	315.1	300	316.058305	[M-H]-	C16H12O7	N/A	N/A	N/A	N/A	N/A	0.00199358664	N/A	N/A	N/A
Hesperidin	Flavanones	609.2	301.1	610.189775	[M-H]-	C28H34O15	N/A	0.0199163971	N/A	N/A	N/A	N/A	N/A	N/A	N/A
Trilobatin	Chalcones	435.13	273.08	436.13695	[M-H]-	C21H24O10	N/A	N/A	N/A	0.00143980751	N/A	N/A	N/A	N/A	N/A
Xanthohumol	Chalcones	353.1	119.1	354.146725	[M-H]-	C21H22O5	N/A	N/A	0.0177607342	N/A	N/A	N/A	N/A	N/A	N/A
Miquelianin	Flavonols	477.1	301	478.074745	[M-H]-	C21H18O13	N/A	N/A	0.00782293671	N/A	N/A	N/A	N/A	N/A	N/A
Nicotiflorin	Flavones	593.2	285.1	594.158475	[M-H]-	C27H30O15	N/A	N/A	N/A	N/A	N/A	N/A	N/A	0.00672144956	N/A
Icariin	Flavonols	721.2	513.2	676.236725	[M-H]-	C33H40O15	N/A	N/A	0.0100009367	N/A	N/A	N/A	N/A	N/A	N/A
Licoisoflavone A	Isoflavanones	353.1	284	354.11034	[M-H]-	C20H18O6	N/A	N/A	N/A	N/A	N/A	0.000781001936	N/A	N/A	N/A
Epmedin C	-	823.3	531.1	822.294635	[M+H]+	C39H50O19	N/A	N/A	0.372159494	N/A	N/A	N/A	N/A	N/A	N/A
Flavokawain C	Chalcones	299.1	119.1	300.099775	[M-H]-	C17H16O5	N/A	N/A	N/A	N/A	N/A	N/A	N/A	0.00052824192	N/A
Hispidulin	Flavones	299.1	136.9	300.06339	[M-H]-	C16H12O6	N/A	N/A	N/A	N/A	N/A	0.0266551307	N/A	N/A	N/A
Sciadopitysin	-	581.1	549.1	580.13695	[M+H]+	C33H24O10	0.0075620098	N/A	N/A	N/A	N/A	N/A	N/A	N/A	N/A

## Sheet: DAFs
Compounds	Class	Formula	GTM-4	GTM-5	GTM-6	YNH-4	YNH-5	YNH-6	THA-4	THA-5	THA-6	MWXS245317a_R1	MWXS245317a_R2	MWXS245317a_R3	cpd_ID	CAS	kegg_map	THA_vs_GTM_VIP	THA_vs_GTM_Pvalue	THA_vs_GTM_Fold_Change	THA_vs_GTM_Log2FC	THA_vs_GTM_Type	THA_vs_YNH_VIP	THA_vs_YNH_Pvalue	THA_vs_YNH_Fold_Change	THA_vs_YNH_Log2FC	THA_vs_YNH_Type	YNH_vs_GTM_VIP	YNH_vs_GTM_Pvalue	YNH_vs_GTM_Fold_Change	YNH_vs_GTM_Log2FC	YNH_vs_GTM_Type
Baimaside	Flavonols	C27H30O17	0.0460490196	0.0730181373	0.0468344304	0.0173807988	0.00849420253	0.029589061	0.0346265727	0.0356743389	0.0298811983	0.025463	0.0308855	0.03500075	C12667	18609-17-1	ko00944,ko01110	--	--	--	--	--	--	--	--	--	--	1.2163842307930048	0.0322644629135574	0.3343190576573826	-1.5807024976223498	down
(-)-Epicatechin	Flavanols	C15H14O6	0.224719608	0.72517402	0.293387342	0.440866218	0.528058228	0.692879961	0.049405385	0.0287218413	0.023401937	0.3116575	0.330965	0.3298125	C09727	490-46-0	ko00941,ko01100,ko01110	1.0965645756603668	0.13537551188650698	0.08166228370727817	-3.614186276300613	down	1.3083729117760954	0.018645784385886863	0.0610957359797157	-4.032784495419491	down	--	--	--	--	--
Quercitrin	Flavonols	C21H20O11	0.095395098	0.369178922	0.100479494	0.32090231	0.151331646	0.293267183	0.0509876699	0.0432791381	0.0105700671	0.1536705	0.13235525	0.16291425	C01750	522-12-3	ko00944	--	--	--	--	--	1.2117542678033568	0.04602630559486666	0.1369519518115309	-2.8682582676994883	down	--	--	--	--	--
Luteolin	Flavones	C15H10O6	0.0324852941	0.00406156863	0.00443225316	0.333488932	0.679903797	1.50557357	0.0288074987	0.0132486533	0.557908058	0.22342025	0.24341525	0.215063	C01514	491-70-3	ko00941,ko00944,ko01100,ko01110	--	--	--	--	--	--	--	--	--	--	1.0782082763417975	0.14060136796746012	61.46951305054132	5.9417991512550286	up
Apigenin	Flavones	C15H10O5	0.00746394608	0.00775607843	0.00529341772	2.82134264	3.98324051	7.80014521	0.364700554	0.16161288	1.26635331	1.8899025	1.9353625	1.8547275	C01477	520-36-5	ko00941,ko00943,ko00944,ko01100,ko01110	--	--	--	--	--	1.1077996059251158	0.09830685295692712	0.1227456409877383	-3.0262563032356726	down	1.2028386330397451	0.08383406301429129	711.9589289915094	9.47565020814433	up
Eriodictyol	Flavanones	C15H12O6	0.0472973039	0.0387708333	0.0253138734	0.224045236	0.195075443	0.421040658	2.11865375	1.30087414	7.39096074	1.00947	0.9309475	0.905435	C05631	552-58-9	ko00941,ko01100,ko01110	--	--	--	--	--	--	--	--	--	--	1.2331297830190198	0.07465335804858521	7.543061329869728	2.9151501559972672	up
Engeletin	Flavanonols	C21H22O10	0.650142157	1.13909559	0.716908861	0.451017806	0.315048101	0.41607454	0.44419225	0.192423604	0.21723218	0.4025075	0.46281	0.466385	-	572-31-6	-	1.1788102559586102	0.049357344666389816	0.3407015500507383	-1.5534195837741294	down	--	--	--	--	--	1.1464227194159635	0.09353607473370686	0.4716964455417048	-1.0840693653759612	down
Vitexin	Flavone glycosides	C21H20O10	0.00249117647	0.00198940441	0.00171547595	0.0237325553	0.0101830633	0.0159465876	0	0.00304684133	0.00317215909	0.009625375	0.008326025	0.00751285	C01460	3681-93-4	ko00941,ko00944	--	--	--	--	--	1.1814071742391126	0.05745343960062275	0.12472373153837707	-3.0031920979210494	down	1.2808873185562997	0.06519554122396395	8.047409436042889	3.00852443598913	up
Taxifolin	Flavanonols	C15H12O7	0	0.0883235294	0.0744321519	0.506325794	0.659794937	1.33985963	3.02443382	0.672926053	2.83520145	0.7499825	0.9052125	0.8774675	C01617	480-18-2	ko00941,ko01100,ko01110	1.133700014451833	0.106235059108832	40.13722452464707	5.326868953168164	up	--	--	--	--	--	1.180772853347937	0.0911594947013708	15.397191305296698	3.9445952990880286	up
Phlorizin	Chalcones	C21H24O10	0.881838235	2.00830637	0.88318481	0.00271792589	0.00108401013	0.00593334947	0	0	0.000512365702	0.368315	0.36636	0.2961675	C01604	60-81-1	ko00941,ko01110	1.2140918261887783	0.07867586915041799	0.00013578610443159517	-12.846376529520144	down	--	--	--	--	--	1.2189141783548016	0.07901531029352253	0.002580025335529843	-8.598399051857049	down
Isobavachalcone	Chalcones	C20H20O4	0	0	0	0.0879400866	0.102497722	0.203613504	0.0686049321	0.0716856024	0.258538223	0.0751455	0.0738505	0.0756935	C08648	20784-50-3	-	--	--	--	--	--	--	--	--	--	--	1.2413090922524683	0.06886350567989409	inf	inf	up
Cynaroside	Flavones	C21H20O11	0.000124617402	0.211225	0.0152100506	0.0914742541	0.0865746835	0.134261133	0	0	0	0.036646	0.041761	0.032845	-	5373-11-5	-	--	--	--	--	--	1.306146546908375	0.020515701775583563	0.0	-inf	down	--	--	--	--	--
Astragalin	Flavonols	C21H20O11	0	0	0	0.0388722329	0.0422243038	0.0525263795	0.0230573478	0.0133867777	0.014330501	0.02562725	0.0227437	0.01945805	C12249	480-10-4	ko00944,ko01110	1.3195321378915112	0.03152478672278703	inf	inf	up	1.261247824884187	0.007143155297322739	0.3799844214146854	-1.3959878226692677	down	1.3942102643781251	0.008400467201423328	inf	inf	up
Naringenin chalcone	Chalcones	C15H12O5	0	0	0	0.0143893167	0.00479053165	0.0338189739	0.415359839	0.269370715	1.00120868	0.16341975	0.1598845	0.14611825	C06561	25515-46-2	ko00941,ko01100,ko01110	1.0512565683110862	0.12851391715909335	inf	inf	up	1.0684344214857235	0.13514226138802118	31.810881118212016	4.991448428011871	up	1.0402236439211126	0.1744264891964103	inf	inf	up
Dihydrokaempferol	Flavanonols	C15H12O6	0	0	0	0.0105591193	0	0.0182148354	0.0365551082	0.0219078844	0.0471353306	0.017606275	0.015428375	0.0143018	C00974	480-20-6	ko00941,ko01100,ko01110	1.2673532387954698	0.04056664738335666	inf	inf	up	1.1382010535910294	0.05239700797420332	3.669927345788168	1.8757515020579565	up	--	--	--	--	--
3'-Methoxypuerarin	Flavone glycosides	C22H22O10	0	0	0	0.00948296439	0.0111234684	0	0.0118936336	0.00870830069	0.0117198605	0	0	0	-	117047-07-1	-	1.3587703483817963	0.009085938853263248	inf	inf	up	--	--	--	--	--	--	--	--	--	--
Taxifolin 7-O-rhamnoside	Flavanonols	C21H22O11	0	0.131368627	0	0	0	0	0.206569955	0.0856571988	0.157326446	0.11538825	0.13254375	0.09214275	-	137592-12-2	-	--	--	--	--	--	1.266576988879353	0.0507372048997397	inf	inf	up	--	--	--	--	--
Trimethylapigenin	Flavones	C18H16O5	0	0	0	0.00827064485	0.0160916203	0.0327734753	0	0	0.000785508781	0.005576175	0.006419375	0.008875475	-	5631-70-9	-	--	--	--	--	--	1.0884454518673743	0.12139396470090365	0.013748115887067322	-6.1846222719835415	down	1.1221502960342749	0.11883085417871625	inf	inf	up
Apigenin 7-glucoside	Flavones	C21H20O10	0	0	0	0.00821462945	0.00874397468	0.0346890126	0	0	0.00225179494	0.00380395	0.006745075	0.005839775	-	578-74-5	-	--	--	--	--	--	--	--	--	--	--	1.0003029043502143	0.18761261136404075	inf	inf	up
Pinocembrin	Flavanones	C15H12O4	0	0	0	0.00924451396	0	0	0.0844474082	0.0523143976	0.113053202	0.02644225	0.02616125	0.0310505	C09827	480-39-7	ko00941	1.2630793814611851	0.041633586710056014	inf	inf	up	1.2657950729300331	0.0410894328059452	27.02305484971111	4.756118869751191	up	--	--	--	--	--
Kaempferol 3-neohesperidoside	Flavonols	C27H30O15	0	0	0.00606718987	0	0	0	0.00381222949	0.00839289912	0.0104115186	0	0	0	-	32602-81-6	-	--	--	--	--	--	1.1811879407533017	0.06099254552038469	inf	inf	up	--	--	--	--	--
Isorhamnetin 3-O-glucoside	Flavonols	C22H22O12	0.00595245098	0.00876615196	0.00354597468	0.00210223292	0	0	0	0	0	0	0	0	-	5041-82-7	-	1.2630749439074038	0.0562587404771456	0.0	-inf	down	--	--	--	--	--	1.1892678021026486	0.05213053446337023	0.1150989069518926	-3.1190539620477296	down
Chrysin	Flavones	C15H10O4	0	0	0	0.0301376323	0.0328212658	0.0500133107	0	0	0	0.01503565	0.013842875	0.015871975	C10028	480-40-0	ko00941	--	--	--	--	--	1.293567941167166	0.026265570427511792	0.0	-inf	down	1.347193033896991	0.026265570427511792	inf	inf	up
6-Methylflavone	Flavones	C16H12O2	0	0	0	0	0	0	0.0107139406	0.0191787463	0.0195584711	0.0040689	0.00480715	0.005313125	-	29976-75-8	-	1.2812885194394554	0.029331402669460112	inf	inf	up	1.2568945772815934	0.029331402669460112	inf	inf	up	--	--	--	--	--
Afzelin	Flavonols	C21H20O10	0	0	0	0.000597086141	0	0.000598610842	0	0	0	0	0	0	C16911	482-39-3	ko00944	--	--	--	--	--	--	--	--	--	--	1.0469674367941546	0.18350408289321496	inf	inf	up
