# Supplementary material for: Combined Analysis of Transcriptome and Metabolome Explains the Differences in Pulp Color in Jackfruit
Source: Plant Direct. 2026 Feb 11;10(2):e70127. doi: 10.1002/pld3.70127 (PMC12894421; doi:10.1002/pld3.70127)
Supplement: Supplementary file 1 — Table S1: List of flavonoids detected in this research. Table S2: List of carotenoids detected in this research. Table S3: Transcriptomic data filtering. Table S4: List of differentially expressed genes in the comparison groups. Table S5: The co‐expression analysis of DEGs and DAFs or DACs based on Pearson correlation. Figure S1: Pearson's correlation coefficient for metabolome data (a) and transcriptome data (b). Figure S2: KEGG enrichment analysis of DEGs in THA vs. GTM. Figure S3: GO enrichment analysis of DEGs in THA vs. GTM. Figure S4: KEGG enrichment analysis of DEGs in THA vs. YNH. Figure S5: GO enrichment analysis of DEGs in THA vs. YNH. Figure S6: KEGG enrichment analysis of DEGs in YNH vs. GTM. Figure S7: GO enrichment analysis of DEGs in YNH vs. GTM. [file PLD3-10-e70127-s001.zip › Supplementary Table S2.xlsx]

## Sheet: All carotenoids
Compounds	Class	Q1 (Da)	Q3 (Da)	Molecular Weight	Ionization model	Formula	GTM-4	GTM-5	GTM-6	YNH-4	YNH-5	YNH-6	THA-4	THA-5	THA-6
β-carotene	carotenes	537.6	177.1	536.4382	[M+H]+	C40H56	0.658175146	0.551686081	0.664275391	1.00115785	0.778009777	0.736136364	0.912318925	0.844993203	0.982627628
lutein dipalmitate	xanthophylls	789.8	533.5	1044.8	[M+H-256]+	C72H116O4	0.631634828	0.520291214	0.571532517	1.15701985	1.46737231	1.29482121	2.52485105	2.18315984	2.38663063
antheraxanthin dipalmitate	xanthophylls	1061	805	1060	[M+H]+	C72H115O5	0.207726322	0.247271076	0.194739562	4.09806369	3.07446129	2.72622121	2.01757009	1.47119149	2.08526727
lutein dilaurate	xanthophylls	733.5	533.3	933.5	[M+H-201]+	C64H101O4	0.430261412	0.310575518	0.381985147	0.159747788	0.136105547	0.136712424	0.683939836	0.513073412	0.600783784
lutein dioleate	xanthophylls	815.7	533.4	1096.7	[M+H-282]+	C76H120O4	0.104871808	0.127570484	0.113284022	0.129058384	0.124345571	0.11356	0.138218166	0.137707516	0.171576577
violaxanthin palmitate	xanthophylls	839.8	821.8	838.8	[M+H]+	C56H86O5	0.523428514	0.380786772	0.471873745	2.59259976	1.86604549	2.13179697	2.46726636	2.03810352	2.24727327
violaxanthin dilaurate	xanthophylls	966.7	948.8	965.7	[M+H]+	C64H101O6	0.116234768	0.123699803	0.115435568	0.574868292	0.346876496	0.436254545	0.366688084	0.218361721	0.327642643
violaxanthin-myristate-laurate	xanthophylls	993.8	975.7	992.8	[M+H]+	C66H104O6	0.353919163	0.484451135	0.369469089	3.44256929	2.61048484	3.11766667	1.76899241	1.41880365	1.73545646
violaxanthin dimyristate	xanthophylls	1021.8	793.7	1020.8	[M+H]+	C68H108O6	0.164832898	0.222761402	0.16482236	1.99287989	1.64345471	1.76488788	0.542774533	0.527656827	0.446198198
violaxanthin dipalmitate	xanthophylls	1077.9	821.7	1076.9	[M+H]+	C72H116O6	0.242339433	0.279586377	0.246421517	8.37408099	6.24169992	6.78269697	2.73249124	2.00019713	2.75076577
lutein palmitate	xanthophylls	789.8	533.5	806.8	[M+H-18]+	C56H86O3	0.257872411	0.215269398	0.231864713	0.7445862	0.548017757	0.636887879	0.54604264	0.600046611	0.837147147
lutein dimyristate	xanthophylls	761.8	533.5	988.8	[M+H-228]+	C68H108O4	0.785559019	0.845863771	0.982015255	1.29638982	1.47989725	1.16990909	3.23995327	2.56720237	3.9190991
neoxanthin	xanthophylls	601.4	565.5	600.4179	[M+H]+	C40H56O4	0.148399859	0.113381639	0.14535548	0.0958071555	0.0961999202	0.0966581818	0.183904498	0.1904027	0.183053153
lutein	xanthophylls	551.5	175.4	568.428	[M+H-18]+	C40H56O2	2.87176553	2.19091807	3.57681654	0.23076263	0.211006784	0.20196697	2.87788259	2.81613129	3.44846847
violaxanthin-myristate-caprate	xanthophylls	965.7	947.8	964.7	[M+H]+	C64H100O6	0.133645988	0.132075518	0.153989362	0.679821113	0.590710295	0.539648485	0.283481893	0.264246456	0.387744745
Fucoxanthin	xanthophylls	659.7	641.6	658.42279	[M+H]+	C42H58O6	0.2435185	0.229183119	0.243845745	0.296264006	0.266037809	0.261568182	0.239816005	0.222479802	0.237078078
violaxanthin-myristate-palmitate	xanthophylls	1050	793.8	1049	[M+H]+	C70H112O6	0.220976272	0.243676111	0.228748796	4.10057008	3.11187151	3.52445455	1.26906834	1.11513886	1.37698198
zeaxanthin dimyristate	xanthophylls	990	761.8	989	[M+H]+	C68H108O4	N/A	0.084329615	0.0783146327	0.134220661	0.125997007	0.123446667	0.0823811332	0.0841048747	0.0826912913
violaxanthin-myristate-oleate	xanthophylls	1075.9	847.7	1074.9	[M+H]+	C72H114O6	0.0782419063	0.0789823297	N/A	0.186720955	0.127684358	0.153141818	0.10439486	0.0937900563	0.0902471471
lutein oleate	xanthophylls	815.7	533.4	832.7	[M+H-18]+	C58H88O3	0.0900087472	0.0807088845	0.0931875753	0.104406723	N/A	0.0972530303	0.116998832	0.133521266	0.14323994
violaxanthin laurate	xanthophylls	783.7	583.4	800.7	[M+H-18]+	C52H80O6	N/A	N/A	0.0768203533	0.0873963043	0.082132482	0.0892615152	0.0908168808	0.0854289182	0.0875084084
zeaxanthin	xanthophylls	569.4	477.5	568.428	[M+H]+	C40H56O2	N/A	N/A	N/A	34.5554354	21.7821129	26.2085152	12.651986	12.5787629	10.8805706
lutein caprate	xanthophylls	705.7	533.5	722.7	[M+H-18]+	C50H74O3	0.0992168711	0.0994643633	0.102109595	N/A	N/A	N/A	0.112707944	0.107463391	0.119879279
β-citraurin	xanthophylls	433.3	341.1	432.6	[M+H]+	C30H40O2	N/A	N/A	N/A	0.119057598	0.070532921	0.0881081818	0.0331287967	0.0233837735	0.0231151952
α-carotene	carotenes	537.5	123.2	536.438232	[M+H]+	C40H56	N/A	N/A	N/A	0.398533517	0.334192937	0.354966667	0.97682535	0.792229559	0.797582583
8'-apo-beta-carotenal	xanthophylls	417.3	325.3	416.638	[M+H]+	C30H40O	N/A	N/A	N/A	0.482715746	0.398400838	0.43589697	0.0547622664	0.0387072247	0.0401978979
violaxanthin	xanthophylls	601.4	565.4	600.4179	[M+H]+	C40H56O4	N/A	N/A	0.404620634	N/A	N/A	0.150286667	0.786413551	0.62508254	0.623690691
lutein distearate	xanthophylls	817.9	533.5	1100.9	[M+H-284]+	C76H124O4	N/A	N/A	N/A	N/A	0.0806181165	0.0758206061	0.0983422897	0.0865944844	0.0974333333
antheraxanthin	xanthophylls	585.5	175.4	584.4229	[M+H]+	C40H56O3	0.338403378	N/A	0.343762545	N/A	N/A	N/A	0.368910631	0.344262964	0.36193994
lutein stearate	xanthophylls	817.8	533.5	834.8	[M+H-18]+	C58H90O3	N/A	N/A	N/A	0.0824631413	0.085575419	N/A	N/A	0.0829940765	0.0973003003
γ-carotene	carotenes	537.4	177.3	536.4382	[M+H]+	C40H56	N/A	N/A	N/A	0.243915274	0.301951317	N/A	0.185905666	0.263726452	N/A
zeaxanthin-myristate-palmitate	xanthophylls	1018.1	533.6	1017.1	[M+H]+	C70H112O4	N/A	N/A	N/A	0.0853994496	0.0790313248	0.0824157576	0.0725706776	N/A	N/A
5,6epoxy-lutein-caprate-palmitate	xanthophylls	805.4	549.4	976.4	[M+H-172]+	C66H104O5	N/A	N/A	N/A	N/A	N/A	N/A	0.517155374	0.463412313	0.547813814
violaxanthin dibutyrate	xanthophylls	741.6	653.5	740.6	[M+H]+	C48H68O6	N/A	N/A	N/A	0.0756209947	0.0843986433	0.0821375758	N/A	N/A	N/A
rubixanthin palmitate	xanthophylls	791.7	535.4	790.7	[M+H]+	C56H86O2	N/A	N/A	0.105655761	N/A	0.141549781	N/A	0.208117407	N/A	N/A
β-cryptoxanthin palmitate	xanthophylls	791.9	535.5	790.9	[M+H]+	C56H86O2	0.108491052	0.10934304	0.0942922521	N/A	N/A	N/A	N/A	N/A	N/A
rubixanthin laurate	xanthophylls	735.6	535.4	734.6	[M+H]+	C52H78O2	0.083869998	0.0760922014	N/A	N/A	N/A	N/A	N/A	N/A	N/A
violaxanthin palmitoleate	xanthophylls	837.7	745.6	836.7	[M+H]+	C56H84O5	N/A	N/A	N/A	N/A	N/A	N/A	0.0769412967	0.0757096524	N/A
ε-carotene	carotenes	537.6	123.2	536.438232	[M+H]+	C40H56	N/A	N/A	N/A	N/A	0.0289242318	N/A	N/A	N/A	N/A
β-cryptoxanthin myristate	xanthophylls	763.9	535.5	762.9	[M+H]+	C54H82O2	0.0820587171	N/A	N/A	N/A	N/A	N/A	N/A	N/A	N/A
β-cryptoxanthin laurate	xanthophylls	735.8	535.5	734.8	[M+H]+	C52H78O2	0.0929945707	N/A	N/A	N/A	N/A	N/A	N/A	N/A	N/A
lycopene	carotenes	537.4	81	536.4382	[M+H]+	C40H56	N/A	N/A	N/A	0.715329271	N/A	N/A	N/A	N/A	N/A
alloxanthin	xanthophylls	565.5	157.2	564.39618	[M+H]+	C40H52O2	N/A	N/A	N/A	0.0000787752113	N/A	N/A	N/A	N/A	N/A
rubixanthin myristate	xanthophylls	763.5	533.5	762.5	[M+H]+	C54H82O2	N/A	N/A	0.0801994179	N/A	N/A	N/A	N/A	N/A	N/A
zeaxanthin-laurate-palmitate	xanthophylls	989.9	533.4	988.9	[M+H]+	C68H108O4	N/A	N/A	N/A	N/A	N/A	0.0876278788	N/A	N/A	N/A
violaxanthin dioleate	xanthophylls	1129.9	829.8	1128.9	[M+H]+	C76H120O6	N/A	N/A	N/A	0.0770493415	N/A	N/A	N/A	N/A	N/A

## Sheet: DACs
Index	Compounds	物质	Class	物质类别	Q1 (Da)	Q3 (Da)	Molecular Weight	Ion mode	Ionization model	Formula	GTM-4	GTM-5	GTM-6	YNH-4	YNH-5	YNH-6	THA-4	THA-5	THA-6	MWXS245317b_R1	MWXS245317b_R2	MWXS245317b_R3	cpd_ID	CAS	kegg_map	THA_vs_GTM_Pvalue	THA_vs_GTM_Fold_Change	THA_vs_GTM_Log2FC	THA_vs_GTM_Type	THA_vs_YNH_Pvalue	THA_vs_YNH_Fold_Change	THA_vs_YNH_Log2FC	THA_vs_YNH_Type	YNH_vs_GTM_Pvalue	YNH_vs_GTM_Fold_Change	YNH_vs_GTM_Log2FC	YNH_vs_GTM_Type
Carotenoid_18	lutein dipalmitate	叶黄素二棕榈酸酯	xanthophylls	叶黄素	789.8	533.5	1044.8	positive	[M+H-256]+	C72H116O4	0.631634828	0.520291214	0.571532517	1.15701985	1.46737231	1.29482121	2.52485105	2.18315984	2.38663063	1.409328	1.26702	1.203147	--	-	-	0.001391060825912208	4.116514135458246	2.0414231800826754	up	--	--	--	--	0.008408851872410559	2.2740398076493578	1.1852575091974646	up
Carotenoid_08	antheraxanthin dipalmitate	花药黄质二棕榈酸酯	xanthophylls	叶黄素	1061	805	1060	positive	[M+H]+	C72H115O5	0.207726322	0.247271076	0.194739562	4.09806369	3.07446129	2.72622121	2.01757009	1.47119149	2.08526727	1.913238	1.680456	1.678704	--	-	-	0.01329065611388333	8.578900683131831	3.100792789845458	up	--	--	--	--	0.01725298147977682	15.235005547475705	3.929318120235964	up
Carotenoid_15	lutein dilaurate	叶黄素二月桂酸酯	xanthophylls	叶黄素	733.5	533.3	933.5	positive	[M+H-201]+	C64H101O4	0.430261412	0.310575518	0.381985147	0.159747788	0.136105547	0.136712424	0.683939836	0.513073412	0.600783784	0.339003	0.301116	0.30339	--	-	-	--	--	--	--	0.010129260107828851	4.156124229888478	2.055238778199153	up	0.018132948314107646	0.3852487120272396	-1.3761379613920008	down
Carotenoid_30	violaxanthin palmitate	紫黄质棕榈酸酯	xanthophylls	叶黄素	839.8	821.8	838.8	positive	[M+H]+	C56H86O5	0.523428514	0.380786772	0.471873745	2.59259976	1.86604549	2.13179697	2.46726636	2.03810352	2.24727327	1.509408	1.454277	1.393392	--	-	-	0.0022487251442217266	4.907126645063708	2.294878505530374	up	--	--	--	--	0.01213722097265143	4.7892556887912585	2.2598014602354457	up
Carotenoid_32	violaxanthin dilaurate	紫黄质二月桂酸酯	xanthophylls	叶黄素	966.7	948.8	965.7	positive	[M+H]+	C64H101O6	0.116234768	0.123699803	0.115435568	0.574868292	0.346876496	0.436254545	0.366688084	0.218361721	0.327642643	0.2897541	0.2596116	0.360723	--	-	-	0.05216276045720539	2.5682868306501128	1.360806334098914	up	--	--	--	--	0.03701623340489955	3.8213659054791878	1.934088406019436	up
Carotenoid_34	violaxanthin-myristate-laurate	紫黄质-肉豆蔻酸酯-月桂酸酯	xanthophylls	叶黄素	993.8	975.7	992.8	positive	[M+H]+	C66H104O6	0.353919163	0.484451135	0.369469089	3.44256929	2.61048484	3.11766667	1.76899241	1.41880365	1.73545646	1.658274	1.533132	1.684893	--	-	-	0.003807651631165629	4.076082112397615	2.027183114790186	up	--	--	--	--	0.006927068370595185	7.592665795390228	2.924606506794215	up
Carotenoid_35	violaxanthin dimyristate	紫黄质二肉豆蔻酸酯	xanthophylls	叶黄素	1021.8	793.7	1020.8	positive	[M+H]+	C68H108O6	0.164832898	0.222761402	0.16482236	1.99287989	1.64345471	1.76488788	0.542774533	0.527656827	0.446198198	0.891525	0.784548	0.804342	--	-	-	0.0016951468558549375	2.745445001604405	1.457040010642101	up	0.0036399119731111602	0.2807937580086499	-1.832417229722304	down	0.0030789254057081907	9.777443135042306	3.289457240364405	up
Carotenoid_37	violaxanthin dipalmitate	紫黄质二棕榈酸酯	xanthophylls	叶黄素	1077.9	821.7	1076.9	positive	[M+H]+	C72H116O6	0.242339433	0.279586377	0.246421517	8.37408099	6.24169992	6.78269697	2.73249124	2.00019713	2.75076577	3.70953	3.23259	2.693001	--	-	-	0.011834495729822028	9.739676155598833	3.2838738034699535	up	0.01043691623006122	0.34971899319036986	-1.5157319441549608	down	0.00853275552647876	27.850006277174177	4.7996057476249145	up
Carotenoid_12	lutein palmitate	叶黄素棕榈酸酯	xanthophylls	叶黄素	789.8	533.5	806.8	positive	[M+H-18]+	C56H86O3	0.257872411	0.215269398	0.231864713	0.7445862	0.548017757	0.636887879	0.54604264	0.600046611	0.837147147	0.563445	0.480987	0.570738	--	-	-	0.03908163766019146	2.813075249820171	1.4921481452904908	up	--	--	--	--	0.015400860584847518	2.736842533777297	1.4525124305838206	up
Carotenoid_17	lutein dimyristate	叶黄素二肉豆蔻酸酯	xanthophylls	叶黄素	761.8	533.5	988.8	positive	[M+H-228]+	C68H108O4	0.785559019	0.845863771	0.982015255	1.29638982	1.47989725	1.16990909	3.23995327	2.56720237	3.9190991	1.480905	1.488168	1.440795	--	-	-	0.023974596867032398	3.721632031265544	1.895935418935024	up	0.0331560544212191	2.464716487889949	1.3014217054109665	up	--	--	--	--
Carotenoid_59	lutein	叶黄素	xanthophylls	叶黄素	551.5	175.4	568.428	positive	[M+H-18]+	C40H56O2	2.87176553	2.19091807	3.57681654	0.23076263	0.211006784	0.20196697	2.87788259	2.81613129	3.44846847	1.801299	1.646301	1.554624	C08601	127-40-2	ko00906,ko01100,ko01110	--	--	--	--	0.004948009416755357	14.202214722105873	3.8280440189451803	up	0.021759573350005283	0.07451083668829016	-3.7464059266225935	down
Carotenoid_33	violaxanthin-myristate-caprate	紫黄质-肉豆蔻酸酯-发酸酯	xanthophylls	叶黄素	965.7	947.8	964.7	positive	[M+H]+	C64H100O6	0.133645988	0.132075518	0.153989362	0.679821113	0.590710295	0.539648485	0.283481893	0.264246456	0.387744745	0.338442	0.351858	0.2670123	--	-	-	0.04239914094254422	2.2288512529058457	1.1563003385107629	up	--	--	--	--	0.00645333106326079	4.312921182207747	2.1086653513432165	up
Carotenoid_36	violaxanthin-myristate-palmitate	紫黄质-肉豆蔻酸酯-棕榈酸酯	xanthophylls	叶黄素	1050	793.8	1049	positive	[M+H]+	C70H112O6	0.220976272	0.243676111	0.228748796	4.10057008	3.11187151	3.52445455	1.26906834	1.11513886	1.37698198	1.81293	1.609308	1.756845	--	-	-	0.005196059015308315	5.424261299099984	2.4394266780752365	up	0.010768733391443365	0.3503050724303644	-1.5133162163187552	down	0.007230122096680151	15.484392679407312	3.952742894393992	up
Carotenoid_45	zeaxanthin dimyristate	玉米黄质二肉豆蔻酸酯	xanthophylls	叶黄素	990	761.8	989	positive	[M+H]+	C68H108O4	0	0.084329615	0.0783146327	0.134220661	0.125997007	0.123446667	0.0823811332	0.0841048747	0.0826912913	0.1051068	0.0822345	0.0988653	--	-	-	--	--	--	--	--	--	--	--	0.11128365474100277	2.3589173329245257	1.238124860938728	up
Carotenoid_38	violaxanthin-myristate-oleate	紫黄质-肉豆蔻酸酯-油酸酯	xanthophylls	叶黄素	1075.9	847.7	1074.9	positive	[M+H]+	C72H114O6	0.0782419063	0.0789823297	0	0.186720955	0.127684358	0.153141818	0.10439486	0.0937900563	0.0902471471	0.1033263	0.1191708	0.1064664	--	-	-	--	--	--	--	--	--	--	--	0.0372175382679752	2.9737599170143207	1.57228817781595	up
Carotenoid_28	violaxanthin laurate	紫黄质月桂酸酯	xanthophylls	叶黄素	783.7	583.4	800.7	positive	[M+H-18]+	C52H80O6	0	0	0.0768203533	0.0873963043	0.082132482	0.0892615152	0.0908168808	0.0854289182	0.0875084084	0.0826734	0.0812349	0.0776901	--	-	-	0.13488727974199038	3.4333896691412376	1.7796336038243772	up	--	--	--	--	0.14044112858097887	3.368772602351465	1.7522230474765659	up
Carotenoid_56	zeaxanthin	玉米黄质	xanthophylls	叶黄素	569.4	477.5	568.428	positive	[M+H]+	C40H56O2	0	0	0	34.5554354	21.7821129	26.2085152	12.651986	12.5787629	10.8805706	11.93397	12.11256	10.77984	C06098	144-68-3	ko00906,ko00999,ko01100,ko01110	0.002302987894738857	inf	inf	up	0.05083416030661158	0.4374687049734358	-1.192748279758395	down	0.018023452479241395	inf	inf	up
Carotenoid_09	lutein caprate	叶黄素癸酸酯	xanthophylls	叶黄素	705.7	533.5	722.7	positive	[M+H-18]+	C50H74O3	0.0992168711	0.0994643633	0.102109595	0	0	0	0.112707944	0.107463391	0.119879279	0.0915204	0.0871122	0.0959259	--	-	-	--	--	--	--	0.0010063433804082887	inf	inf	up	8.524101304360128e-05	0.0	-inf	down
Carotenoid_68	β-citraurin	β-柠乌素	xanthophylls	叶黄素	433.3	341.1	432.6	positive	[M+H]+	C30H40O2	0	0	0	0.119057598	0.070532921	0.0881081818	0.0331287967	0.0233837735	0.0231151952	0.0379659	0.0381303	0.0358227	C20894	650-69-1	ko00999,ko01100,ko01110	0.015054653004661932	inf	inf	up	0.03734859394289858	0.2867415842083767	-1.8021769507526688	down	0.0226841590657097	inf	inf	up
Carotenoid_01	α-carotene	α-胡萝卜素	carotenes	胡萝卜素	537.5	123.2	536.438232	positive	[M+H]+	C40H56	0	0	0	0.398533517	0.334192937	0.354966667	0.97682535	0.792229559	0.797582583	0.339267	0.3459	0.325371	C05433	7488-99-5	ko00906,ko01100,ko01110	0.004989425055400549	inf	inf	up	0.009557179541481131	2.3597073866204954	1.2386079705851218	up	0.002722950703652697	inf	inf	up
Carotenoid_62	8'-apo-beta-carotenal	8'-β-阿朴胡萝卜素醛	xanthophylls	叶黄素	417.3	325.3	416.638	positive	[M+H]+	C30H40O	0	0	0	0.482715746	0.398400838	0.43589697	0.0547622664	0.0387072247	0.0401978979	0.1555968	0.1544391	0.1474818	C19728	1107-26-2	-	0.0129555433061513	inf	inf	up	0.002747660207927269	0.10149279678559783	-3.3005507557573366	down	0.003072209253559201	inf	inf	up
Carotenoid_57	violaxanthin	紫黄质	xanthophylls	叶黄素	601.4	565.4	600.4179	positive	[M+H]+	C40H56O4	0	0	0.404620634	0	0	0.150286667	0.786413551	0.62508254	0.623690691	0	0	0	C08614	126-29-4	ko00906,ko01100,ko01110	0.04174004272109877	5.029864052855001	2.330519407402096	up	0.0010630859258801953	13.542031522995982	3.7593722775448835	up	--	--	--	--
Carotenoid_19	lutein distearate	叶黄素二硬脂酸酯	xanthophylls	叶黄素	817.9	533.5	1100.9	positive	[M+H-284]+	C76H124O4	0	0	0	0	0.0806181165	0.0758206061	0.0983422897	0.0865944844	0.0974333333	0	0	0	--	-	-	0.001603488081516006	inf	inf	up	--	--	--	--	0.1838870923080696	inf	inf	up
Carotenoid_55	antheraxanthin	花药黄质	xanthophylls	叶黄素	585.5	175.4	584.4229	positive	[M+H]+	C40H56O3	0.338403378	0	0.343762545	0	0	0	0.368910631	0.344262964	0.36193994	0	0	0	C08579	640-03-9	ko00906,ko01100,ko01110	--	--	--	--	0.0004187174808713916	inf	inf	up	0.18352861433038886	0.0	-inf	down
Carotenoid_13	lutein stearate	叶黄素硬脂酸酯	xanthophylls	叶黄素	817.8	533.5	834.8	positive	[M+H-18]+	C58H90O3	0	0	0	0.0824631413	0.085575419	0	0	0.0829940765	0.0973003003	0	0	0	--	-	-	0.1860617993468065	inf	inf	up	--	--	--	--	0.18364342661602887	inf	inf	up
Carotenoid_03	γ-carotene	γ-胡萝卜素	carotenes	胡萝卜素	537.4	177.3	536.4382	positive	[M+H]+	C40H56	0	0	0	0.243915274	0.301951317	0	0.185905666	0.263726452	0	0	0	0	C05435	472-93-5	ko00906,ko01100,ko01110	0.19546463359613986	inf	inf	up	--	--	--	--	0.1880793978842516	inf	inf	up
Carotenoid_47	zeaxanthin-myristate-palmitate	玉米黄质-肉豆蔻酸酯-棕榈酸酯	xanthophylls	叶黄素	1018.1	533.6	1017.1	positive	[M+H]+	C70H112O4	0	0	0	0.0853994496	0.0790313248	0.0824157576	0.0725706776	0	0	0	0	0	--	-	-	--	--	--	--	0.13752285169182915	0.2939910762043843	-1.7661557306797089	down	0.0004994336390528547	inf	inf	up
Carotenoid_16	5,6epoxy-lutein-caprate-palmitate	5,6环氧叶黄素-发酸酯-棕榈酸酯	xanthophylls	叶黄素	805.4	549.4	976.4	positive	[M+H-172]+	C66H104O5	0	0	0	0	0	0	0.517155374	0.463412313	0.547813814	0	0	0	--	-	-	0.0023359895628065727	inf	inf	up	0.0023359895628065727	inf	inf	up	--	--	--	--
Carotenoid_27	violaxanthin dibutyrate	紫黄质二丁酸酯	xanthophylls	叶黄素	741.6	653.5	740.6	positive	[M+H]+	C48H68O6	0	0	0	0.0756209947	0.0843986433	0.0821375758	0	0	0	0	0	0	--	-	-	--	--	--	--	0.0010609381755924193	0.0	-inf	down	0.0010609381755924193	inf	inf	up
Carotenoid_53	β-cryptoxanthin palmitate	β-隐黄质棕榈酸酯	xanthophylls	叶黄素	791.9	535.5	790.9	positive	[M+H]+	C56H86O2	0.108491052	0.10934304	0.0942922521	0	0	0	0	0	0	0	0	0	--	-	-	0.002193773271301977	0.0	-inf	down	--	--	--	--	0.002193773271301977	0.0	-inf	down
Carotenoid_24	rubixanthin laurate	玉红黄质月桂酸酯	xanthophylls	叶黄素	735.6	535.4	734.6	positive	[M+H]+	C52H78O2	0.083869998	0.0760922014	0	0	0	0	0	0	0	0	0	0	--	-	-	0.18446687882754606	0.0	-inf	down	--	--	--	--	0.18446687882754606	0.0	-inf	down
Carotenoid_31	violaxanthin palmitoleate	紫黄质棕榈油酸酯	xanthophylls	叶黄素	837.7	745.6	836.7	positive	[M+H]+	C56H84O5	0	0	0	0	0	0	0.0769412967	0.0757096524	0	0	0	0	--	-	-	0.1835299941630308	inf	inf	up	0.1835299941630308	inf	inf	up	--	--	--	--
