# Supplementary material for: Combined Analysis of Transcriptome and Metabolome Explains the Differences in Pulp Color in Jackfruit
Source: Plant Direct. 2026 Feb 11;10(2):e70127. doi: 10.1002/pld3.70127 (PMC12894421; doi:10.1002/pld3.70127)
Supplement: Supplementary file 1 — Table S1: List of flavonoids detected in this research. Table S2: List of carotenoids detected in this research. Table S3: Transcriptomic data filtering. Table S4: List of differentially expressed genes in the comparison groups. Table S5: The co‐expression analysis of DEGs and DAFs or DACs based on Pearson correlation. Figure S1: Pearson's correlation coefficient for metabolome data (a) and transcriptome data (b). Figure S2: KEGG enrichment analysis of DEGs in THA vs. GTM. Figure S3: GO enrichment analysis of DEGs in THA vs. GTM. Figure S4: KEGG enrichment analysis of DEGs in THA vs. YNH. Figure S5: GO enrichment analysis of DEGs in THA vs. YNH. Figure S6: KEGG enrichment analysis of DEGs in YNH vs. GTM. Figure S7: GO enrichment analysis of DEGs in YNH vs. GTM. [file PLD3-10-e70127-s001.zip › Supplementary Table S3.xls]

Sample	Group	Raw Reads	Clean Reads	Q20(%)	Q30(%)	GC Content(%)	Reads Mapped
GTM-1	GTM	63939190	60769692	98.49	95.33	45.5	54267730(89.30%)
GTM-2	GTM	64573002	61012524	98.5	95.33	46.59	54620884(89.52%)
GTM-3	GTM	58365278	56050078	98.48	95.27	45.7	50121879(89.42%)
THA-1	THA	62146270	59256150	98.52	95.34	46.28	52893290(89.26%)
THA-2	THA	65919404	62760534	98.52	95.38	45.91	55931413(89.12%)
THA-3	THA	66100782	61787404	98.54	95.47	45.2	54904572(88.86%)
YNH-1	YNH	59770564	56931276	98.47	95.23	46.58	50765031(89.17%)
YNH-2	YNH	64150624	62147048	98.48	95.28	46.01	55373494(89.10%)
YNH-3	YNH	51923944	49552134	98.48	95.29	46.11	43987214(88.77%)
