# Supplementary material for: Combined Analysis of Transcriptome and Metabolome Explains the Differences in Pulp Color in Jackfruit
Source: Plant Direct. 2026 Feb 11;10(2):e70127. doi: 10.1002/pld3.70127 (PMC12894421; doi:10.1002/pld3.70127)
Supplement: Supplementary file 1 — Table S1: List of flavonoids detected in this research. Table S2: List of carotenoids detected in this research. Table S3: Transcriptomic data filtering. Table S4: List of differentially expressed genes in the comparison groups. Table S5: The co‐expression analysis of DEGs and DAFs or DACs based on Pearson correlation. Figure S1: Pearson's correlation coefficient for metabolome data (a) and transcriptome data (b). Figure S2: KEGG enrichment analysis of DEGs in THA vs. GTM. Figure S3: GO enrichment analysis of DEGs in THA vs. GTM. Figure S4: KEGG enrichment analysis of DEGs in THA vs. YNH. Figure S5: GO enrichment analysis of DEGs in THA vs. YNH. Figure S6: KEGG enrichment analysis of DEGs in YNH vs. GTM. Figure S7: GO enrichment analysis of DEGs in YNH vs. GTM. [file PLD3-10-e70127-s001.zip › Supplementary Table S4.xlsx]

## Sheet: THA vs GTM
ID	KEGG_level_1	KEGG_level_2	Description	GeneRatio	BgRatio	Pvalue	Padj	geneID	Count	Up_gene	Up	Down_gene	Down	hyperlink
ko01200	Metabolism	Global and overview maps	Carbon metabolism	177/3052 5.8%	566/15444 3.66%	2.35776e-11	3.48948e-09	AHE.Chr27.406;AHE.Chr27.1225;AHE.Chr16.542;AHE.Chr24.455;AHE.Chr14.825;AHE.Chr17.259;AHE.Chr09.231;AHE.Chr19.1210;AHE.Chr21.372;AHE.Chr07.2409;AHE.Chr17.1352;novel.191;AHE.Chr18.30;AHE.Chr27.694;AHE.Chr17.1003;AHE.Chr23.1692;AHE.Chr08.1451;AHE.Chr24.284;AHE.Chr10.1712;AHE.Chr13.1205;AHE.Chr04.988;AHE.Chr25.232;AHE.Chr16.1240;AHE.Chr22.115;AHE.Chr07.2453;AHE.Chr14.1032;AHE.Chr24.1799;AHE.Chr16.152…	177	AHE.Chr17.259;AHE.Chr09.231;AHE.Chr19.1210;AHE.Chr21.372;AHE.Chr07.2409;AHE.Chr17.1352;AHE.Chr18.30;AHE.Chr27.694;AHE.Chr23.1692;AHE.Chr08.1451;AHE.Chr24.284;AHE.Chr13.1205;AHE.Chr04.988;AHE.Chr25.232;AHE.Chr07.2453;AHE.Chr14.1032;AHE.Chr16.152;AHE.Chr28.413;AHE.Chr28.787;AHE.Chr02.1219;AHE.Chr14.103;AHE.Chr07.1606;AHE.Chr08.790;AHE.Chr23.715;AHE.Chr22.770;AHE.Chr26.46;AHE.Chr12.260;AHE.Chr11.26;…	112	AHE.Chr27.406;AHE.Chr27.1225;AHE.Chr16.542;AHE.Chr24.455;AHE.Chr14.825;novel.191;AHE.Chr17.1003;AHE.Chr10.1712;AHE.Chr16.1240;AHE.Chr22.115;AHE.Chr24.1799;AHE.Chr26.335;AHE.Chr02.1070;AHE.Chr20.876;AHE.Chr14.75;AHE.Chr08.1244;AHE.Chr12.1540;AHE.Chr26.225;AHE.Chr27.560;AHE.Chr26.260;AHE.Chr24.724;AHE.Chr08.377;AHE.Chr13.488;AHE.Chr23.653;AHE.Chr07.885;AHE.Chr22.1995;AHE.Chr05.99;AHE.Chr05.78;AHE.C…	65	https://www.genome.jp/dbget-bin/www_bget?ko01200	https:\\www.genome.jp\dbget-bin\www_bget?map01200
ko00100	Metabolism	Lipid metabolism	Steroid biosynthesis	32/3052 1.05%	64/15444 0.41%	5.66614e-08	8.38588e-06	AHE.Chr16.1694;AHE.Chr10.167;AHE.Chr25.1198;AHE.Chr15.1817;AHE.Chr09.1358;AHE.Chr20.50;AHE.Chr19.10;AHE.Chr09.1357;AHE.Chr08.1048;novel.3416;AHE.Chr24.1756;novel.3789;AHE.Chr12.2067;AHE.Chr21.1119;AHE.Chr19.341;AHE.Chr07.201;AHE.Chr07.1247;AHE.Chr01.713;AHE.Chr15.1670;AHE.Chr08.923;AHE.Chr23.1645;AHE.Chr11.962;AHE.Chr17.1527;AHE.Chr26.367;AHE.Chr13.443;AHE.Chr21.2020;AHE.Chr07.856;AHE.Chr19.128;A…	32	AHE.Chr16.1694;AHE.Chr09.1358;AHE.Chr20.50;AHE.Chr19.10;AHE.Chr09.1357;novel.3789;AHE.Chr07.201;AHE.Chr01.713;AHE.Chr15.1670;AHE.Chr08.923;AHE.Chr11.962;AHE.Chr17.1527;AHE.Chr26.367;AHE.Chr19.128;AHE.Chr07.39;AHE.Chr13.428	16	AHE.Chr10.167;AHE.Chr25.1198;AHE.Chr15.1817;AHE.Chr08.1048;novel.3416;AHE.Chr24.1756;AHE.Chr12.2067;AHE.Chr21.1119;AHE.Chr19.341;AHE.Chr07.1247;AHE.Chr23.1645;AHE.Chr13.443;AHE.Chr21.2020;AHE.Chr07.856;AHE.Chr22.1347;AHE.Chr21.454	16	https://www.genome.jp/dbget-bin/www_bget?ko00100	https:\\www.genome.jp\dbget-bin\www_bget?map00100
ko01230	Metabolism	Global and overview maps	Biosynthesis of amino acids	159/3052 5.21%	558/15444 3.61%	2.82752e-07	4.18472e-05	AHE.Chr16.542;AHE.Chr03.876;AHE.Chr09.231;AHE.Chr19.1210;AHE.Chr11.564;AHE.Chr07.2409;AHE.Chr17.1352;AHE.Chr18.30;AHE.Chr23.125;AHE.Chr28.1633;AHE.Chr04.1229;AHE.Chr13.1205;AHE.Chr28.782;AHE.Chr04.988;AHE.Chr25.232;AHE.Chr16.1240;AHE.Chr11.1369;AHE.Chr22.115;AHE.Chr14.1032;novel.479;AHE.Chr28.413;AHE.Chr26.335;AHE.Chr02.1070;AHE.Chr02.1219;AHE.Chr22.1479;AHE.Chr02.332;AHE.Chr08.1244;AHE.Chr26.225…	159	AHE.Chr09.231;AHE.Chr19.1210;AHE.Chr07.2409;AHE.Chr17.1352;AHE.Chr18.30;AHE.Chr23.125;AHE.Chr28.1633;AHE.Chr04.1229;AHE.Chr13.1205;AHE.Chr28.782;AHE.Chr04.988;AHE.Chr25.232;AHE.Chr14.1032;novel.479;AHE.Chr28.413;AHE.Chr02.1219;AHE.Chr22.1479;AHE.Chr02.332;AHE.Chr25.392;AHE.Chr28.1634;AHE.Chr07.1611;AHE.Chr25.365;AHE.Chr13.1321;AHE.Chr02.803;AHE.Chr21.805;AHE.Chr26.296;novel.4565;AHE.Chr02.1160;AH…	82	AHE.Chr16.542;AHE.Chr03.876;AHE.Chr11.564;AHE.Chr16.1240;AHE.Chr11.1369;AHE.Chr22.115;AHE.Chr26.335;AHE.Chr02.1070;AHE.Chr08.1244;AHE.Chr26.225;AHE.Chr21.2023;AHE.Chr27.560;AHE.Chr01.1328;AHE.Chr11.365;AHE.Chr02.1187;AHE.Chr26.260;AHE.Chr13.488;AHE.Chr04.1765;AHE.Chr07.614;AHE.Chr07.885;AHE.Chr22.1995;AHE.Chr26.563;AHE.Chr17.565;AHE.Chr27.1653;AHE.Chr05.99;AHE.Chr03.851;AHE.Chr19.156;AHE.Chr21.40…	77	https://www.genome.jp/dbget-bin/www_bget?ko01230	https:\\www.genome.jp\dbget-bin\www_bget?map01230
ko00061	Metabolism	Lipid metabolism	Fatty acid biosynthesis	43/3052 1.41%	114/15444 0.74%	6.35213e-06	0.000940115	AHE.Chr15.1318;AHE.Chr25.794;AHE.Chr13.1375;AHE.Chr27.694;AHE.Chr26.682;AHE.Chr14.211;AHE.Chr09.813;AHE.Chr11.1146;AHE.Chr11.105;AHE.Chr25.753;AHE.Chr28.787;AHE.Chr09.1815;AHE.Chr22.770;AHE.Chr12.260;AHE.Chr22.769;AHE.Chr17.1127;AHE.Chr19.367;AHE.Chr25.42;AHE.Chr24.1728;AHE.Chr03.814;AHE.Chr06.566;AHE.Chr04.983;AHE.Chr23.86;AHE.Chr23.772;AHE.Chr15.524;AHE.Chr05.873;AHE.Chr28.1648;AHE.Chr18.488;AH…	43	AHE.Chr15.1318;AHE.Chr13.1375;AHE.Chr27.694;AHE.Chr26.682;AHE.Chr14.211;AHE.Chr09.813;AHE.Chr11.1146;AHE.Chr11.105;AHE.Chr25.753;AHE.Chr28.787;AHE.Chr09.1815;AHE.Chr22.770;AHE.Chr12.260;AHE.Chr22.769;AHE.Chr17.1127;AHE.Chr19.367;AHE.Chr24.1728;AHE.Chr04.983;AHE.Chr23.86;AHE.Chr23.772;AHE.Chr08.1996;AHE.Chr20.24;AHE.Chr09.1493;AHE.Chr17.1166;AHE.Chr22.1367;AHE.Chr25.910;AHE.Chr23.702;AHE.Chr21.744	28	AHE.Chr25.794;AHE.Chr25.42;AHE.Chr03.814;AHE.Chr06.566;AHE.Chr15.524;AHE.Chr05.873;AHE.Chr28.1648;AHE.Chr18.488;AHE.Chr11.723;AHE.Chr13.57;novel.4527;AHE.Chr04.624;AHE.Chr08.1194;AHE.Chr12.95;AHE.Chr24.59	15	https://www.genome.jp/dbget-bin/www_bget?ko00061	https:\\www.genome.jp\dbget-bin\www_bget?map00061
ko00010	Metabolism	Carbohydrate metabolism	Glycolysis / Gluconeogenesis	100/3052 3.28%	340/15444 2.2%	1.08294e-05	0.00160276	AHE.Chr13.200;AHE.Chr01.1270;AHE.Chr09.231;AHE.Chr19.1210;AHE.Chr23.1692;AHE.Chr08.1451;AHE.Chr04.988;AHE.Chr14.1032;AHE.Chr16.152;AHE.Chr28.413;AHE.Chr19.618;AHE.Chr01.1202;AHE.Chr27.714;AHE.Chr14.75;AHE.Chr07.1606;AHE.Chr08.1244;AHE.Chr15.1095;AHE.Chr12.1540;AHE.Chr11.26;AHE.Chr26.225;AHE.Chr08.2210;AHE.Chr27.560;AHE.Chr25.392;AHE.Chr15.119;AHE.Chr09.277;AHE.Chr23.261;AHE.Chr08.335;AHE.Chr02.80…	100	AHE.Chr13.200;AHE.Chr09.231;AHE.Chr19.1210;AHE.Chr23.1692;AHE.Chr08.1451;AHE.Chr04.988;AHE.Chr14.1032;AHE.Chr16.152;AHE.Chr28.413;AHE.Chr19.618;AHE.Chr01.1202;AHE.Chr27.714;AHE.Chr07.1606;AHE.Chr15.1095;AHE.Chr11.26;AHE.Chr08.2210;AHE.Chr25.392;AHE.Chr15.119;AHE.Chr09.277;AHE.Chr23.261;AHE.Chr08.335;AHE.Chr02.803;AHE.Chr13.555;AHE.Chr19.1207;AHE.Chr19.155;AHE.Chr02.461;AHE.Chr09.230;AHE.Chr13.70;…	67	AHE.Chr01.1270;AHE.Chr14.75;AHE.Chr08.1244;AHE.Chr12.1540;AHE.Chr26.225;AHE.Chr27.560;AHE.Chr24.724;AHE.Chr08.377;AHE.Chr21.484;AHE.Chr05.78;AHE.Chr19.156;AHE.Chr10.142;AHE.Chr10.402;AHE.Chr08.1198;AHE.Chr08.1196;AHE.Chr01.566;AHE.Chr12.894;AHE.Chr03.339;AHE.Chr17.192;AHE.Chr23.645;novel.1092;AHE.Chr16.1176;AHE.Chr09.1232;AHE.Chr07.2012;AHE.Chr08.1651;novel.1093;AHE.Chr04.1060;AHE.Chr17.1230;AHE.…	33	https://www.genome.jp/dbget-bin/www_bget?ko00010	https:\\www.genome.jp\dbget-bin\www_bget?map00010
ko00620	Metabolism	Carbohydrate metabolism	Pyruvate metabolism	69/3052 2.26%	219/15444 1.42%	2.24409e-05	0.00332125	AHE.Chr27.1225;AHE.Chr01.1270;AHE.Chr14.825;AHE.Chr09.231;AHE.Chr27.694;AHE.Chr23.1692;AHE.Chr08.1451;AHE.Chr07.2453;AHE.Chr16.152;AHE.Chr28.413;AHE.Chr19.618;AHE.Chr01.1202;AHE.Chr28.787;AHE.Chr20.876;AHE.Chr14.75;AHE.Chr07.1606;AHE.Chr22.770;AHE.Chr12.260;AHE.Chr11.26;AHE.Chr08.2210;AHE.Chr15.119;AHE.Chr09.277;AHE.Chr16.781;AHE.Chr22.769;AHE.Chr13.555;AHE.Chr19.1207;AHE.Chr03.217;AHE.Chr23.653;…	69	AHE.Chr09.231;AHE.Chr27.694;AHE.Chr23.1692;AHE.Chr08.1451;AHE.Chr07.2453;AHE.Chr16.152;AHE.Chr28.413;AHE.Chr19.618;AHE.Chr01.1202;AHE.Chr28.787;AHE.Chr07.1606;AHE.Chr22.770;AHE.Chr12.260;AHE.Chr11.26;AHE.Chr08.2210;AHE.Chr15.119;AHE.Chr09.277;AHE.Chr16.781;AHE.Chr22.769;AHE.Chr13.555;AHE.Chr19.1207;AHE.Chr03.217;AHE.Chr11.620;AHE.Chr09.230;AHE.Chr02.552;AHE.Chr16.1548;AHE.Chr01.672;AHE.Chr15.823;…	49	AHE.Chr27.1225;AHE.Chr01.1270;AHE.Chr14.825;AHE.Chr20.876;AHE.Chr14.75;AHE.Chr23.653;AHE.Chr06.566;AHE.Chr10.142;AHE.Chr10.402;AHE.Chr24.736;AHE.Chr08.1198;AHE.Chr09.895;AHE.Chr05.873;AHE.Chr08.1196;AHE.Chr12.334_AHE.Chr12.335_AHE.Chr12.336;AHE.Chr26.240;AHE.Chr28.783;AHE.Chr09.492;AHE.Chr28.690;AHE.Chr18.629	20	https://www.genome.jp/dbget-bin/www_bget?ko00620	https:\\www.genome.jp\dbget-bin\www_bget?map00620
ko01212	Metabolism	Global and overview maps	Fatty acid metabolism	54/3052 1.77%	168/15444 1.09%	9.28995e-05	0.0137491	AHE.Chr15.1318;AHE.Chr25.1266;AHE.Chr25.794;AHE.Chr13.1375;AHE.Chr16.237;AHE.Chr17.259;novel.191;AHE.Chr27.694;AHE.Chr17.1003;AHE.Chr26.682;AHE.Chr13.1278;AHE.Chr14.211;AHE.Chr11.1146;AHE.Chr11.105;AHE.Chr25.753;AHE.Chr28.787;AHE.Chr09.1815;AHE.Chr22.770;AHE.Chr27.999;AHE.Chr12.260;AHE.Chr22.769;AHE.Chr17.1127;AHE.Chr19.367;AHE.Chr25.42;AHE.Chr24.1728;AHE.Chr18.779;AHE.Chr03.814;AHE.Chr06.566;AHE…	54	AHE.Chr15.1318;AHE.Chr13.1375;AHE.Chr16.237;AHE.Chr17.259;AHE.Chr27.694;AHE.Chr26.682;AHE.Chr14.211;AHE.Chr11.1146;AHE.Chr11.105;AHE.Chr25.753;AHE.Chr28.787;AHE.Chr09.1815;AHE.Chr22.770;AHE.Chr27.999;AHE.Chr12.260;AHE.Chr22.769;AHE.Chr17.1127;AHE.Chr19.367;AHE.Chr24.1728;AHE.Chr03.272;AHE.Chr04.983;AHE.Chr23.86;AHE.Chr23.772;AHE.Chr08.1996;AHE.Chr20.24;AHE.Chr09.1493;AHE.Chr17.1166;novel.2202;AHE…	32	AHE.Chr25.1266;AHE.Chr25.794;novel.191;AHE.Chr17.1003;AHE.Chr13.1278;AHE.Chr25.42;AHE.Chr18.779;AHE.Chr03.814;AHE.Chr06.566;AHE.Chr15.524;AHE.Chr05.873;AHE.Chr28.1648;AHE.Chr18.488;AHE.Chr11.723;AHE.Chr03.185;AHE.Chr13.57;novel.4527;AHE.Chr04.624;AHE.Chr08.1194;AHE.Chr12.95;AHE.Chr15.239;AHE.Chr24.59	22	https://www.genome.jp/dbget-bin/www_bget?ko01212	https:\\www.genome.jp\dbget-bin\www_bget?map01212
ko01100	Metabolism	Global and overview maps	Metabolic pathways	1363/3052 44.66%	6458/15444 41.82%	0.000209306	0.0309773	AHE.Chr14.911;AHE.Chr16.1694;AHE.Chr10.167;AHE.Chr25.1398;AHE.Chr15.1318;AHE.Chr27.406;AHE.Chr01.531;AHE.Chr08.1228;AHE.Chr18.194;AHE.Chr25.1266;AHE.Chr12.1081;AHE.Chr16.1073;AHE.Chr13.200;AHE.Chr07.2414;AHE.Chr18.594;AHE.Chr06.402;AHE.Chr06.1144;AHE.Chr28.458;AHE.Chr21.1855;AHE.Chr26.447;AHE.Chr27.1225;AHE.Chr07.569;novel.4460;AHE.Chr16.1235;AHE.Chr11.2294;AHE.Chr25.794;AHE.Chr07.1052;novel.1956…	1363	AHE.Chr16.1694;AHE.Chr25.1398;AHE.Chr15.1318;AHE.Chr01.531;AHE.Chr08.1228;AHE.Chr18.194;AHE.Chr12.1081;AHE.Chr13.200;AHE.Chr07.2414;AHE.Chr18.594;AHE.Chr06.1144;AHE.Chr07.569;novel.4460;AHE.Chr16.1235;AHE.Chr07.1052;novel.1956;AHE.Chr13.1375;novel.1305;AHE.Chr11.151;AHE.Chr21.314;AHE.Chr16.1537;AHE.Chr28.1671;AHE.Chr22.1708;AHE.Chr03.411;AHE.Chr27.636;AHE.Chr26.105;AHE.Chr08.320;AHE.Chr21.671;AHE…	738	AHE.Chr14.911;AHE.Chr10.167;AHE.Chr27.406;AHE.Chr25.1266;AHE.Chr16.1073;AHE.Chr06.402;AHE.Chr28.458;AHE.Chr21.1855;AHE.Chr26.447;AHE.Chr27.1225;AHE.Chr11.2294;AHE.Chr25.794;AHE.Chr14.789;AHE.Chr09.1143;AHE.Chr06.1168;AHE.Chr01.1270;AHE.Chr16.957;AHE.Chr16.542;AHE.Chr12.1366;AHE.Chr18.203;AHE.Chr24.455;AHE.Chr15.65;AHE.Chr28.89;AHE.Chr14.825;AHE.Chr03.876;AHE.Chr18.473;AHE.Chr16.1253;AHE.Chr12.121…	625	https://www.genome.jp/dbget-bin/www_bget?ko01100	https:\\www.genome.jp\dbget-bin\www_bget?map01100
ko00785	Metabolism	Metabolism of cofactors and vitamins	Lipoic acid metabolism	22/3052 0.72%	54/15444 0.35%	0.00031953	0.0472904	AHE.Chr23.1692;AHE.Chr16.152;AHE.Chr14.75;AHE.Chr07.1606;AHE.Chr08.790;AHE.Chr26.46;AHE.Chr08.2210;AHE.Chr15.1484;AHE.Chr15.119;AHE.Chr09.277;AHE.Chr21.1011;AHE.Chr13.555;AHE.Chr28.1508;AHE.Chr03.653;AHE.Chr24.174;novel.1256;novel.1816;AHE.Chr14.893;AHE.Chr15.204;AHE.Chr27.1774;AHE.Chr23.188;AHE.Chr21.909	22	AHE.Chr23.1692;AHE.Chr16.152;AHE.Chr07.1606;AHE.Chr08.790;AHE.Chr26.46;AHE.Chr08.2210;AHE.Chr15.1484;AHE.Chr15.119;AHE.Chr09.277;AHE.Chr21.1011;AHE.Chr13.555;AHE.Chr28.1508;AHE.Chr03.653;AHE.Chr24.174;novel.1256;novel.1816;AHE.Chr14.893;AHE.Chr15.204;AHE.Chr21.909	19	AHE.Chr14.75;AHE.Chr27.1774;AHE.Chr23.188	3	https://www.genome.jp/dbget-bin/www_bget?ko00785	https:\\www.genome.jp\dbget-bin\www_bget?map00785
ko01250	Metabolism	Global and overview maps	Biosynthesis of nucleotide sugars	74/3052 2.42%	258/15444 1.67%	0.000332979	0.049281	AHE.Chr13.200;AHE.Chr07.1052;AHE.Chr26.101;AHE.Chr21.2243;AHE.Chr18.473;AHE.Chr11.456;AHE.Chr08.2314;novel.1211;AHE.Chr09.2037;AHE.Chr22.557;AHE.Chr23.2040;AHE.Chr27.910;AHE.Chr11.457;AHE.Chr22.717;AHE.Chr04.1397;AHE.Chr12.1540;AHE.Chr08.335;AHE.Chr04.1719;AHE.Chr24.724;novel.3072;AHE.Chr21.622;AHE.Chr21.200;AHE.Chr19.1086;AHE.Chr24.2122;AHE.Chr11.2267;AHE.Chr25.86;AHE.Chr05.78;AHE.Chr28.1632;AHE…	74	AHE.Chr13.200;AHE.Chr07.1052;AHE.Chr26.101;AHE.Chr21.2243;AHE.Chr11.456;AHE.Chr22.557;AHE.Chr23.2040;AHE.Chr27.910;AHE.Chr11.457;AHE.Chr22.717;AHE.Chr04.1397;AHE.Chr08.335;AHE.Chr04.1719;novel.3072;AHE.Chr21.622;AHE.Chr21.200;AHE.Chr19.1086;AHE.Chr24.2122;AHE.Chr11.2267;AHE.Chr25.86;AHE.Chr28.1632;AHE.Chr18.148;AHE.Chr22.423;AHE.Chr20.679;AHE.Chr17.1457;AHE.Chr04.392;AHE.Chr05.42;novel.4586;AHE.C…	48	AHE.Chr18.473;AHE.Chr08.2314;novel.1211;AHE.Chr09.2037;AHE.Chr12.1540;AHE.Chr24.724;AHE.Chr05.78;AHE.Chr28.1296;AHE.Chr27.913;novel.2635;AHE.Chr27.1459;AHE.Chr10.1461;AHE.Chr16.1183;AHE.Chr21.1447;AHE.Chr17.879;AHE.Chr21.1433;AHE.Chr23.645;AHE.Chr16.1176;AHE.Chr28.1297;novel.3652;AHE.Chr09.1232;AHE.Chr21.1434;AHE.Chr09.1608;AHE.Chr22.2112;AHE.Chr09.598;novel.420	26	https://www.genome.jp/dbget-bin/www_bget?ko01250	https:\\www.genome.jp\dbget-bin\www_bget?map01250
ko00020	Metabolism	Carbohydrate metabolism	Citrate cycle (TCA cycle)	30/3052 0.98%	83/15444 0.54%	0.000362899	0.053709	AHE.Chr23.1692;AHE.Chr08.1451;AHE.Chr25.232;AHE.Chr16.152;AHE.Chr02.1070;AHE.Chr20.876;AHE.Chr02.1219;AHE.Chr14.75;AHE.Chr07.1606;AHE.Chr08.2210;AHE.Chr15.119;AHE.Chr09.277;AHE.Chr21.1011;AHE.Chr16.781;AHE.Chr09.619;AHE.Chr13.555;AHE.Chr28.1508;AHE.Chr11.1364;AHE.Chr05.99;AHE.Chr12.1324;AHE.Chr02.552;AHE.Chr01.672;AHE.Chr15.823;AHE.Chr26.1173;AHE.Chr10.118;AHE.Chr03.653;AHE.Chr14.893;AHE.Chr20.81…	30	AHE.Chr23.1692;AHE.Chr08.1451;AHE.Chr25.232;AHE.Chr16.152;AHE.Chr02.1219;AHE.Chr07.1606;AHE.Chr08.2210;AHE.Chr15.119;AHE.Chr09.277;AHE.Chr21.1011;AHE.Chr16.781;AHE.Chr09.619;AHE.Chr13.555;AHE.Chr28.1508;AHE.Chr11.1364;AHE.Chr02.552;AHE.Chr01.672;AHE.Chr15.823;AHE.Chr26.1173;AHE.Chr10.118;AHE.Chr03.653;AHE.Chr14.893;AHE.Chr20.815;AHE.Chr02.539;AHE.Chr12.1414	25	AHE.Chr02.1070;AHE.Chr20.876;AHE.Chr14.75;AHE.Chr05.99;AHE.Chr12.1324	5	https://www.genome.jp/dbget-bin/www_bget?ko00020	https:\\www.genome.jp\dbget-bin\www_bget?map00020
ko00650	Metabolism	Carbohydrate metabolism	Butanoate metabolism	19/3052 0.62%	45/15444 0.29%	0.000471529	0.0697863	AHE.Chr11.1976;AHE.Chr11.1993;AHE.Chr23.125;AHE.Chr12.2016;AHE.Chr04.676;AHE.Chr21.373;AHE.Chr22.885;AHE.Chr23.119;AHE.Chr17.1436;AHE.Chr11.2371;AHE.Chr22.568;AHE.Chr26.1017;AHE.Chr08.1861;AHE.Chr19.309;novel.4247;AHE.Chr15.239;AHE.Chr07.1656;AHE.Chr20.295;AHE.Chr16.143	19	AHE.Chr23.125;AHE.Chr12.2016;AHE.Chr04.676;AHE.Chr21.373;AHE.Chr22.885;AHE.Chr17.1436;AHE.Chr11.2371;AHE.Chr08.1861;AHE.Chr07.1656;AHE.Chr16.143	10	AHE.Chr11.1976;AHE.Chr11.1993;AHE.Chr23.119;AHE.Chr22.568;AHE.Chr26.1017;AHE.Chr19.309;novel.4247;AHE.Chr15.239;AHE.Chr20.295	9	https://www.genome.jp/dbget-bin/www_bget?ko00650	https:\\www.genome.jp\dbget-bin\www_bget?map00650
ko03018	Genetic Information Processing	Folding, sorting and degradation	RNA degradation	78/3052 2.56%	282/15444 1.83%	0.000773972	0.114548	AHE.Chr19.745;AHE.Chr19.1210;AHE.Chr09.1174;AHE.Chr25.768;AHE.Chr20.851;AHE.Chr21.1446;AHE.Chr25.468;AHE.Chr12.1259;AHE.Chr04.118;AHE.Chr04.1424;AHE.Chr27.560;AHE.Chr25.392;AHE.Chr14.1026;AHE.Chr02.1250;novel.3832;AHE.Chr19.229;AHE.Chr01.999;AHE.Chr19.679;AHE.Chr03.460;AHE.Chr10.635;AHE.Chr04.540;AHE.Chr02.461;AHE.Chr07.759;AHE.Chr16.864;AHE.Chr27.921;AHE.Chr14.1025;AHE.Chr03.914;AHE.Chr23.535;no…	78	AHE.Chr19.745;AHE.Chr19.1210;AHE.Chr25.468;AHE.Chr12.1259;AHE.Chr04.1424;AHE.Chr25.392;AHE.Chr02.1250;novel.3832;AHE.Chr10.635;AHE.Chr02.461;AHE.Chr16.864;AHE.Chr03.914;AHE.Chr23.535;novel.3679;AHE.Chr12.1003;novel.919;AHE.Chr04.1021;AHE.Chr09.343;novel.1054;AHE.Chr20.594;AHE.Chr11.647;AHE.Chr07.287;novel.1944;AHE.Chr24.613;AHE.Chr23.534;AHE.Chr04.1059;AHE.Chr10.276;AHE.Chr09.892;AHE.Chr12.2118;A…	36	AHE.Chr09.1174;AHE.Chr25.768;AHE.Chr20.851;AHE.Chr21.1446;AHE.Chr04.118;AHE.Chr27.560;AHE.Chr14.1026;AHE.Chr19.229;AHE.Chr01.999;AHE.Chr19.679;AHE.Chr03.460;AHE.Chr04.540;AHE.Chr07.759;AHE.Chr27.921;AHE.Chr14.1025;AHE.Chr20.1295;AHE.Chr12.649;AHE.Chr12.1394;AHE.Chr20.1294;AHE.Chr25.978;AHE.Chr14.1027;AHE.Chr11.1291;AHE.Chr14.1028;AHE.Chr03.339;AHE.Chr25.1035;novel.1092;AHE.Chr12.1263;novel.2968;A…	42	https://www.genome.jp/dbget-bin/www_bget?ko03018	https:\\www.genome.jp\dbget-bin\www_bget?map03018
ko00500	Metabolism	Carbohydrate metabolism	Starch and sucrose metabolism	134/3052 4.39%	529/15444 3.43%	0.000868473	0.128534	AHE.Chr13.200;AHE.Chr07.2414;AHE.Chr06.402;AHE.Chr26.447;AHE.Chr16.1235;AHE.Chr16.957;AHE.Chr21.2243;AHE.Chr11.665;AHE.Chr19.611;AHE.Chr15.940;AHE.Chr08.2140;AHE.Chr25.122;AHE.Chr14.662;AHE.Chr18.146;AHE.Chr07.2485;AHE.Chr26.1445;AHE.Chr09.2037;AHE.Chr20.570;AHE.Chr05.827;AHE.Chr14.297;AHE.Chr14.1116;AHE.Chr22.557;AHE.Chr23.1073;AHE.Chr08.887;AHE.Chr12.1540;AHE.Chr25.1070;AHE.Chr11.2199;AHE.Chr08…	134	AHE.Chr13.200;AHE.Chr07.2414;AHE.Chr16.1235;AHE.Chr21.2243;AHE.Chr11.665;AHE.Chr25.122;AHE.Chr14.662;AHE.Chr26.1445;AHE.Chr14.297;AHE.Chr22.557;AHE.Chr25.1070;AHE.Chr11.2199;AHE.Chr08.335;AHE.Chr21.622;AHE.Chr21.1817;AHE.Chr01.340;AHE.Chr05.969;AHE.Chr27.992;AHE.Chr26.773;AHE.Chr12.2224;AHE.Chr07.674;AHE.Chr25.431;AHE.Chr13.889;AHE.Chr22.423;AHE.Chr26.1367;AHE.Chr01.869;AHE.Chr26.130;AHE.Chr28.10…	65	AHE.Chr06.402;AHE.Chr26.447;AHE.Chr16.957;AHE.Chr19.611;AHE.Chr15.940;AHE.Chr08.2140;AHE.Chr18.146;AHE.Chr07.2485;AHE.Chr09.2037;AHE.Chr20.570;AHE.Chr05.827;AHE.Chr14.1116;AHE.Chr23.1073;AHE.Chr08.887;AHE.Chr12.1540;AHE.Chr24.724;AHE.Chr04.1823;AHE.Chr13.883;AHE.Chr14.647;AHE.Chr05.549;AHE.Chr05.78;AHE.Chr18.31;AHE.Chr17.1033;AHE.Chr17.1106;AHE.Chr18.29;AHE.Chr24.1379;AHE.Chr28.1989;AHE.Chr10.141…	69	https://www.genome.jp/dbget-bin/www_bget?ko00500	https:\\www.genome.jp\dbget-bin\www_bget?map00500
ko01110	Metabolism	Global and overview maps	Biosynthesis of secondary metabolites	815/3052 26.7%	3803/15444 24.62%	0.0016646	0.246361	AHE.Chr14.911;AHE.Chr16.1694;AHE.Chr10.167;AHE.Chr27.406;AHE.Chr01.531;AHE.Chr08.1228;AHE.Chr18.194;AHE.Chr16.1073;AHE.Chr13.200;AHE.Chr07.2414;AHE.Chr10.1229;AHE.Chr18.594;AHE.Chr06.402;AHE.Chr06.1144;AHE.Chr26.447;AHE.Chr07.569;novel.4460;AHE.Chr16.1235;AHE.Chr07.1052;novel.1956;AHE.Chr14.789;AHE.Chr13.1375;novel.1305;AHE.Chr06.1168;AHE.Chr05.479;AHE.Chr11.151;AHE.Chr01.1270;AHE.Chr16.957;AHE.C…	815	AHE.Chr16.1694;AHE.Chr01.531;AHE.Chr08.1228;AHE.Chr18.194;AHE.Chr13.200;AHE.Chr07.2414;AHE.Chr18.594;AHE.Chr06.1144;AHE.Chr07.569;novel.4460;AHE.Chr16.1235;AHE.Chr07.1052;novel.1956;AHE.Chr13.1375;novel.1305;AHE.Chr05.479;AHE.Chr11.151;AHE.Chr22.1708;AHE.Chr08.320;AHE.Chr21.671;AHE.Chr21.2243;AHE.Chr16.237;AHE.Chr17.259;AHE.Chr11.665;AHE.Chr09.231;AHE.Chr24.1811;AHE.Chr21.1668;AHE.Chr19.1210;AHE.…	454	AHE.Chr14.911;AHE.Chr10.167;AHE.Chr27.406;AHE.Chr16.1073;AHE.Chr10.1229;AHE.Chr06.402;AHE.Chr26.447;AHE.Chr14.789;AHE.Chr06.1168;AHE.Chr01.1270;AHE.Chr16.957;AHE.Chr16.542;AHE.Chr18.203;AHE.Chr24.455;AHE.Chr03.876;AHE.Chr19.611;AHE.Chr26.1071;AHE.Chr11.564;AHE.Chr25.1198;AHE.Chr04.571;AHE.Chr15.940;novel.191;AHE.Chr25.960;AHE.Chr08.2140;AHE.Chr15.1817;AHE.Chr22.1229;AHE.Chr12.1065;AHE.Chr24.1039;…	361	https://www.genome.jp/dbget-bin/www_bget?ko01110	https:\\www.genome.jp\dbget-bin\www_bget?map01110
ko00524	Metabolism	Biosynthesis of other secondary metabolites	Neomycin, kanamycin and gentamicin biosynthesis	7/3052 0.23%	11/15444 0.07%	0.00181788	0.269047	AHE.Chr12.1540;AHE.Chr24.724;AHE.Chr04.392;AHE.Chr23.622;AHE.Chr23.645;AHE.Chr03.318;novel.295	7	AHE.Chr04.392;AHE.Chr23.622;AHE.Chr03.318;novel.295	4	AHE.Chr12.1540;AHE.Chr24.724;AHE.Chr23.645	3	https://www.genome.jp/dbget-bin/www_bget?ko00524	https:\\www.genome.jp\dbget-bin\www_bget?map00524
ko00270	Metabolism	Amino acid metabolism	Cysteine and methionine metabolism	68/3052 2.23%	247/15444 1.6%	0.00184271	0.272721	AHE.Chr16.542;AHE.Chr07.2409;AHE.Chr17.1352;AHE.Chr02.156;AHE.Chr11.1369;AHE.Chr17.348;AHE.Chr11.931;AHE.Chr05.602;AHE.Chr21.1134;AHE.Chr20.876;AHE.Chr01.219;AHE.Chr16.781;AHE.Chr13.1101;AHE.Chr18.695;AHE.Chr21.1878;AHE.Chr21.805;AHE.Chr13.488;AHE.Chr14.801;AHE.Chr22.1995;AHE.Chr12.1313;AHE.Chr14.342;AHE.Chr21.2249;AHE.Chr02.552;AHE.Chr03.851;AHE.Chr01.672;AHE.Chr17.1384;AHE.Chr07.2693;AHE.Chr04.…	68	AHE.Chr07.2409;AHE.Chr17.1352;AHE.Chr02.156;AHE.Chr11.931;AHE.Chr05.602;AHE.Chr01.219;AHE.Chr16.781;AHE.Chr13.1101;AHE.Chr21.1878;AHE.Chr21.805;AHE.Chr12.1313;AHE.Chr02.552;AHE.Chr01.672;AHE.Chr17.1384;AHE.Chr07.2693;AHE.Chr20.171;AHE.Chr08.744;AHE.Chr15.823;AHE.Chr20.1446;AHE.Chr03.541;AHE.Chr12.1958;AHE.Chr27.316;AHE.Chr03.383;AHE.Chr04.496;AHE.Chr10.188;AHE.Chr22.727;novel.2861;AHE.Chr05.608;A…	34	AHE.Chr16.542;AHE.Chr11.1369;AHE.Chr17.348;AHE.Chr21.1134;AHE.Chr20.876;AHE.Chr18.695;AHE.Chr13.488;AHE.Chr14.801;AHE.Chr22.1995;AHE.Chr14.342;AHE.Chr21.2249;AHE.Chr03.851;AHE.Chr04.98;AHE.Chr14.802;AHE.Chr22.933;AHE.Chr13.148;AHE.Chr16.1242;AHE.Chr13.1488;AHE.Chr21.1272;novel.2574;AHE.Chr21.2250;AHE.Chr09.74;AHE.Chr15.1303;AHE.Chr25.299;AHE.Chr09.239;AHE.Chr03.393;AHE.Chr23.270;AHE.Chr18.1175;AH…	34	https://www.genome.jp/dbget-bin/www_bget?ko00270	https:\\www.genome.jp\dbget-bin\www_bget?map00270
ko01240	Metabolism	Global and overview maps	Biosynthesis of cofactors	140/3052 4.59%	568/15444 3.68%	0.00212861	0.315034	AHE.Chr08.1228;AHE.Chr18.594;AHE.Chr13.1375;AHE.Chr11.151;AHE.Chr01.1270;AHE.Chr12.1366;AHE.Chr26.682;AHE.Chr23.1187;AHE.Chr14.211;AHE.Chr16.1240;AHE.Chr11.1369;AHE.Chr26.1135;novel.3199;AHE.Chr11.105;AHE.Chr16.152;AHE.Chr19.618;AHE.Chr25.753;AHE.Chr01.1202;AHE.Chr22.557;AHE.Chr05.123;AHE.Chr06.564;AHE.Chr27.910;AHE.Chr09.1815;AHE.Chr22.717;AHE.Chr25.979;AHE.Chr12.140;AHE.Chr12.1030;AHE.Chr15.148…	140	AHE.Chr08.1228;AHE.Chr18.594;AHE.Chr13.1375;AHE.Chr11.151;AHE.Chr26.682;AHE.Chr23.1187;AHE.Chr14.211;AHE.Chr26.1135;novel.3199;AHE.Chr11.105;AHE.Chr16.152;AHE.Chr19.618;AHE.Chr25.753;AHE.Chr01.1202;AHE.Chr22.557;AHE.Chr27.910;AHE.Chr09.1815;AHE.Chr22.717;AHE.Chr25.979;AHE.Chr12.140;AHE.Chr15.1484;AHE.Chr15.119;AHE.Chr17.1127;AHE.Chr16.224;AHE.Chr21.200;AHE.Chr19.367;AHE.Chr26.256;AHE.Chr27.276;AH…	80	AHE.Chr01.1270;AHE.Chr12.1366;AHE.Chr16.1240;AHE.Chr11.1369;AHE.Chr05.123;AHE.Chr06.564;AHE.Chr12.1030;AHE.Chr01.907;AHE.Chr22.2040;AHE.Chr24.661;AHE.Chr14.44;AHE.Chr05.98;AHE.Chr09.1175;AHE.Chr07.885;AHE.Chr24.351;AHE.Chr25.42;AHE.Chr12.214;AHE.Chr03.851;AHE.Chr06.68;AHE.Chr08.279;novel.790;AHE.Chr27.913;AHE.Chr05.1310;AHE.Chr10.1470;AHE.Chr20.455;AHE.Chr10.1379;AHE.Chr16.1565;AHE.Chr25.408;AHE.…	60	https://www.genome.jp/dbget-bin/www_bget?ko01240	https:\\www.genome.jp\dbget-bin\www_bget?map01240
ko00710	Metabolism	Energy metabolism	Carbon fixation by Calvin cycle	51/3052 1.67%	177/15444 1.15%	0.00233402	0.345435	AHE.Chr27.1225;AHE.Chr14.825;AHE.Chr07.2409;AHE.Chr17.1352;AHE.Chr18.30;AHE.Chr08.1451;AHE.Chr13.1205;AHE.Chr04.988;AHE.Chr22.115;AHE.Chr07.2453;AHE.Chr14.1032;AHE.Chr20.876;AHE.Chr26.225;AHE.Chr28.1634;AHE.Chr16.781;AHE.Chr19.155;AHE.Chr03.217;AHE.Chr23.653;AHE.Chr22.1995;AHE.Chr13.70;AHE.Chr02.552;AHE.Chr19.156;AHE.Chr01.672;AHE.Chr04.1144;AHE.Chr15.823;AHE.Chr24.736;AHE.Chr22.171;AHE.Chr20.165…	51	AHE.Chr07.2409;AHE.Chr17.1352;AHE.Chr18.30;AHE.Chr08.1451;AHE.Chr13.1205;AHE.Chr04.988;AHE.Chr07.2453;AHE.Chr14.1032;AHE.Chr28.1634;AHE.Chr16.781;AHE.Chr19.155;AHE.Chr03.217;AHE.Chr13.70;AHE.Chr02.552;AHE.Chr01.672;AHE.Chr04.1144;AHE.Chr15.823;AHE.Chr22.171;AHE.Chr20.165;AHE.Chr19.375;AHE.Chr20.166;AHE.Chr20.1071;AHE.Chr20.815;AHE.Chr12.471;AHE.Chr27.403;AHE.Chr10.197;AHE.Chr16.801;AHE.Chr13.788;…	32	AHE.Chr27.1225;AHE.Chr14.825;AHE.Chr22.115;AHE.Chr20.876;AHE.Chr26.225;AHE.Chr23.653;AHE.Chr22.1995;AHE.Chr19.156;AHE.Chr24.736;AHE.Chr01.566;AHE.Chr12.894;AHE.Chr09.1478;novel.1862;AHE.Chr28.783;AHE.Chr08.1651;AHE.Chr26.1020;AHE.Chr18.1175;AHE.Chr18.690;AHE.Chr09.1344	19	https://www.genome.jp/dbget-bin/www_bget?ko00710	https:\\www.genome.jp\dbget-bin\www_bget?map00710
ko00780	Metabolism	Metabolism of cofactors and vitamins	Biotin metabolism	18/3052 0.59%	47/15444 0.3%	0.00250656	0.370971	AHE.Chr13.1375;AHE.Chr26.682;AHE.Chr14.211;AHE.Chr11.105;AHE.Chr25.753;AHE.Chr09.1815;AHE.Chr17.1127;AHE.Chr09.1175;AHE.Chr19.367;AHE.Chr25.42;AHE.Chr24.1728;AHE.Chr07.2726;AHE.Chr04.983;novel.4527;AHE.Chr04.624;AHE.Chr12.95;AHE.Chr22.1367;AHE.Chr25.910	18	AHE.Chr13.1375;AHE.Chr26.682;AHE.Chr14.211;AHE.Chr11.105;AHE.Chr25.753;AHE.Chr09.1815;AHE.Chr17.1127;AHE.Chr19.367;AHE.Chr24.1728;AHE.Chr07.2726;AHE.Chr04.983;AHE.Chr22.1367;AHE.Chr25.910	13	AHE.Chr09.1175;AHE.Chr25.42;novel.4527;AHE.Chr04.624;AHE.Chr12.95	5	https://www.genome.jp/dbget-bin/www_bget?ko00780	https:\\www.genome.jp\dbget-bin\www_bget?map00780
ko00630	Metabolism	Carbohydrate metabolism	Glyoxylate and dicarboxylate metabolism	47/3052 1.54%	164/15444 1.06%	0.00378494	0.560171	AHE.Chr24.455;AHE.Chr24.284;AHE.Chr13.1205;AHE.Chr16.1240;AHE.Chr24.1799;AHE.Chr16.152;AHE.Chr02.1070;AHE.Chr20.876;AHE.Chr02.1219;AHE.Chr08.790;AHE.Chr23.715;AHE.Chr26.46;AHE.Chr15.119;AHE.Chr16.781;AHE.Chr22.371;AHE.Chr26.296;AHE.Chr19.1207;AHE.Chr18.264;AHE.Chr08.1968;AHE.Chr24.1798;AHE.Chr07.885;AHE.Chr05.99;AHE.Chr02.552;AHE.Chr22.885;AHE.Chr01.672;AHE.Chr21.400;AHE.Chr15.823;AHE.Chr18.136;A…	47	AHE.Chr24.284;AHE.Chr13.1205;AHE.Chr16.152;AHE.Chr02.1219;AHE.Chr08.790;AHE.Chr23.715;AHE.Chr26.46;AHE.Chr15.119;AHE.Chr16.781;AHE.Chr22.371;AHE.Chr26.296;AHE.Chr19.1207;AHE.Chr08.1968;AHE.Chr24.1798;AHE.Chr02.552;AHE.Chr22.885;AHE.Chr01.672;AHE.Chr15.823;AHE.Chr24.174;AHE.Chr07.1361;AHE.Chr08.1402;AHE.Chr20.815;AHE.Chr24.1420;AHE.Chr24.1419;AHE.Chr11.291;novel.3623;AHE.Chr13.453;AHE.Chr15.1380;A…	29	AHE.Chr24.455;AHE.Chr16.1240;AHE.Chr24.1799;AHE.Chr02.1070;AHE.Chr20.876;AHE.Chr18.264;AHE.Chr07.885;AHE.Chr05.99;AHE.Chr21.400;AHE.Chr18.136;AHE.Chr13.438;AHE.Chr09.1478;AHE.Chr02.593;novel.89;novel.4424;AHE.Chr23.188;AHE.Chr07.1362;AHE.Chr22.655	18	https://www.genome.jp/dbget-bin/www_bget?ko00630	https:\\www.genome.jp\dbget-bin\www_bget?map00630
ko00400	Metabolism	Amino acid metabolism	Phenylalanine, tyrosine and tryptophan biosynthesis	40/3052 1.31%	135/15444 0.87%	0.00383252	0.567213	AHE.Chr11.564;AHE.Chr07.2409;AHE.Chr17.1352;AHE.Chr28.1633;AHE.Chr28.782;AHE.Chr22.1479;AHE.Chr21.2023;AHE.Chr01.1328;AHE.Chr07.1611;AHE.Chr02.1187;novel.4565;AHE.Chr02.1160;AHE.Chr14.622;AHE.Chr04.1142;AHE.Chr07.614;AHE.Chr22.1995;AHE.Chr27.1653;AHE.Chr14.266;AHE.Chr02.399;AHE.Chr11.1031;AHE.Chr07.1436;AHE.Chr21.1272;AHE.Chr01.322;AHE.Chr09.1081;novel.2861;AHE.Chr07.2137;novel.3715;AHE.Chr08.221…	40	AHE.Chr07.2409;AHE.Chr17.1352;AHE.Chr28.1633;AHE.Chr28.782;AHE.Chr22.1479;AHE.Chr07.1611;novel.4565;AHE.Chr02.1160;AHE.Chr14.622;AHE.Chr04.1142;AHE.Chr14.266;AHE.Chr11.1031;novel.2861;AHE.Chr07.2137;novel.3715;AHE.Chr08.2214;AHE.Chr21.1270;novel.4452;AHE.Chr15.292;AHE.Chr08.1948;AHE.Chr08.366	21	AHE.Chr11.564;AHE.Chr21.2023;AHE.Chr01.1328;AHE.Chr02.1187;AHE.Chr07.614;AHE.Chr22.1995;AHE.Chr27.1653;AHE.Chr02.399;AHE.Chr07.1436;AHE.Chr21.1272;AHE.Chr01.322;AHE.Chr09.1081;AHE.Chr12.2300;AHE.Chr19.1311;AHE.Chr12.2237;AHE.Chr08.1029;AHE.Chr18.1175;AHE.Chr25.295;AHE.Chr23.174	19	https://www.genome.jp/dbget-bin/www_bget?ko00400	https:\\www.genome.jp\dbget-bin\www_bget?map00400
ko00330	Metabolism	Amino acid metabolism	Arginine and proline metabolism	44/3052 1.44%	155/15444 1%	0.00598355	0.885566	AHE.Chr01.1270;AHE.Chr24.1811;AHE.Chr07.2409;AHE.Chr17.1352;novel.479;AHE.Chr10.1085;AHE.Chr10.1791;AHE.Chr19.618;AHE.Chr05.602;AHE.Chr01.1202;AHE.Chr20.54;AHE.Chr13.1101;AHE.Chr23.1712;AHE.Chr13.1321;AHE.Chr07.207;AHE.Chr21.1584;AHE.Chr21.1878;AHE.Chr16.1327;AHE.Chr14.801;AHE.Chr22.1995;AHE.Chr09.1333;AHE.Chr14.342;AHE.Chr21.2249;AHE.Chr14.802;AHE.Chr21.1523;AHE.Chr22.933;AHE.Chr27.316;AHE.Chr19…	44	AHE.Chr24.1811;AHE.Chr07.2409;AHE.Chr17.1352;novel.479;AHE.Chr10.1085;AHE.Chr19.618;AHE.Chr05.602;AHE.Chr01.1202;AHE.Chr13.1101;AHE.Chr23.1712;AHE.Chr13.1321;AHE.Chr07.207;AHE.Chr21.1878;AHE.Chr16.1327;AHE.Chr21.1523;AHE.Chr27.316;AHE.Chr19.595;AHE.Chr10.220;AHE.Chr20.765;AHE.Chr05.608;AHE.Chr02.1031;AHE.Chr11.1613;novel.704;AHE.Chr11.1499;AHE.Chr27.517;AHE.Chr01.1375;AHE.Chr01.1258;AHE.Chr09.187…	30	AHE.Chr01.1270;AHE.Chr10.1791;AHE.Chr20.54;AHE.Chr21.1584;AHE.Chr14.801;AHE.Chr22.1995;AHE.Chr09.1333;AHE.Chr14.342;AHE.Chr21.2249;AHE.Chr14.802;AHE.Chr22.933;AHE.Chr21.2250;AHE.Chr07.773;AHE.Chr18.1175	14	https://www.genome.jp/dbget-bin/www_bget?ko00330	https:\\www.genome.jp\dbget-bin\www_bget?map00330
ko00290	Metabolism	Amino acid metabolism	Valine, leucine and isoleucine biosynthesis	15/3052 0.49%	40/15444 0.26%	0.00699693	1	AHE.Chr23.125;AHE.Chr26.335;AHE.Chr25.365;AHE.Chr26.260;AHE.Chr04.1765;AHE.Chr17.565;AHE.Chr08.744;AHE.Chr23.119;AHE.Chr09.895;AHE.Chr11.2371;AHE.Chr16.899;AHE.Chr19.309;AHE.Chr16.1027;AHE.Chr18.875;AHE.Chr20.295	15	AHE.Chr23.125;AHE.Chr25.365;AHE.Chr08.744;AHE.Chr11.2371;AHE.Chr16.1027;AHE.Chr18.875	6	AHE.Chr26.335;AHE.Chr26.260;AHE.Chr04.1765;AHE.Chr17.565;AHE.Chr23.119;AHE.Chr09.895;AHE.Chr16.899;AHE.Chr19.309;AHE.Chr20.295	9	https://www.genome.jp/dbget-bin/www_bget?ko00290	https:\\www.genome.jp\dbget-bin\www_bget?map00290
ko04141	Genetic Information Processing	Folding, sorting and degradation	Protein processing in endoplasmic reticulum	131/3052 4.29%	545/15444 3.53%	0.00717282	1	novel.1513;AHE.Chr28.79;AHE.Chr06.1502;AHE.Chr16.1347;AHE.Chr12.1437;AHE.Chr12.1444;AHE.Chr24.467;AHE.Chr06.1485;AHE.Chr11.1418;AHE.Chr11.916;AHE.Chr19.529;AHE.Chr12.1345;AHE.Chr28.144;AHE.Chr04.579;AHE.Chr20.1249;AHE.Chr21.404;AHE.Chr18.649;AHE.Chr03.331;AHE.Chr21.1450;AHE.Chr22.2089;AHE.Chr12.103;AHE.Chr10.1250;AHE.Chr13.469;AHE.Chr20.639;novel.881;AHE.Chr18.542;AHE.Chr07.515;AHE.Chr01.799;AHE.…	131	AHE.Chr06.1502;AHE.Chr12.1437;AHE.Chr12.1444;AHE.Chr11.1418;AHE.Chr11.916;AHE.Chr28.144;AHE.Chr04.579;AHE.Chr20.1249;AHE.Chr18.649;AHE.Chr03.331;AHE.Chr21.1450;AHE.Chr22.2089;AHE.Chr12.103;AHE.Chr11.1265;AHE.Chr10.1793;AHE.Chr13.470;AHE.Chr19.1366;AHE.Chr14.169;AHE.Chr13.826;AHE.Chr22.596;AHE.Chr11.704;AHE.Chr06.584;AHE.Chr18.376;AHE.Chr03.282;AHE.Chr24.1769;AHE.Chr10.68;AHE.Chr24.235;AHE.Chr06.1…	71	novel.1513;AHE.Chr28.79;AHE.Chr16.1347;AHE.Chr24.467;AHE.Chr06.1485;AHE.Chr19.529;AHE.Chr12.1345;AHE.Chr21.404;AHE.Chr10.1250;AHE.Chr13.469;AHE.Chr20.639;novel.881;AHE.Chr18.542;AHE.Chr07.515;AHE.Chr01.799;AHE.Chr11.870;AHE.Chr18.410;AHE.Chr19.696;AHE.Chr21.1042;AHE.Chr19.698;AHE.Chr03.906;AHE.Chr11.863;AHE.Chr20.513;AHE.Chr12.978;AHE.Chr11.936;AHE.Chr19.306;AHE.Chr01.388;AHE.Chr28.1984;AHE.Chr10…	60	https://www.genome.jp/dbget-bin/www_bget?ko04141	https:\\www.genome.jp\dbget-bin\www_bget?map04141
ko00030	Metabolism	Carbohydrate metabolism	Pentose phosphate pathway	52/3052 1.7%	192/15444 1.24%	0.00830957	1	AHE.Chr27.406;AHE.Chr13.200;AHE.Chr18.30;AHE.Chr22.115;AHE.Chr14.1032;AHE.Chr14.103;AHE.Chr15.1095;AHE.Chr27.560;AHE.Chr28.1634;AHE.Chr23.261;AHE.Chr08.335;AHE.Chr08.377;AHE.Chr02.461;AHE.Chr05.78;AHE.Chr13.70;AHE.Chr04.1144;AHE.Chr14.688;AHE.Chr27.450;AHE.Chr15.1090;AHE.Chr22.171;AHE.Chr20.1071;AHE.Chr24.214;novel.1054;AHE.Chr01.566;AHE.Chr08.1782;AHE.Chr16.1140;AHE.Chr03.339;novel.1092;AHE.Chr1…	52	AHE.Chr13.200;AHE.Chr18.30;AHE.Chr14.1032;AHE.Chr14.103;AHE.Chr15.1095;AHE.Chr28.1634;AHE.Chr23.261;AHE.Chr08.335;AHE.Chr02.461;AHE.Chr13.70;AHE.Chr04.1144;AHE.Chr14.688;AHE.Chr27.450;AHE.Chr15.1090;AHE.Chr22.171;AHE.Chr20.1071;AHE.Chr24.214;novel.1054;AHE.Chr08.1782;AHE.Chr16.1140;AHE.Chr24.438;AHE.Chr17.840;AHE.Chr12.471;AHE.Chr27.403;AHE.Chr07.56;AHE.Chr22.270;AHE.Chr11.1355;AHE.Chr10.413;AHE.…	31	AHE.Chr27.406;AHE.Chr22.115;AHE.Chr27.560;AHE.Chr08.377;AHE.Chr05.78;AHE.Chr01.566;AHE.Chr03.339;novel.1092;AHE.Chr16.1176;novel.1862;AHE.Chr09.1232;AHE.Chr07.2012;AHE.Chr08.1651;novel.1093;AHE.Chr26.1020;AHE.Chr07.2007;AHE.Chr18.690;AHE.Chr09.1344;AHE.Chr18.612;AHE.Chr22.658;AHE.Chr17.846	21	https://www.genome.jp/dbget-bin/www_bget?ko00030	https:\\www.genome.jp\dbget-bin\www_bget?map00030
ko00250	Metabolism	Amino acid metabolism	Alanine, aspartate and glutamate metabolism	31/3052 1.02%	105/15444 0.68%	0.0106062	1	AHE.Chr12.1366;AHE.Chr03.876;AHE.Chr07.2409;AHE.Chr17.1352;AHE.Chr02.156;AHE.Chr04.1229;AHE.Chr13.1205;AHE.Chr17.348;AHE.Chr02.332;AHE.Chr01.219;AHE.Chr26.296;AHE.Chr21.373;AHE.Chr08.672;AHE.Chr22.1995;AHE.Chr21.400;AHE.Chr20.1446;AHE.Chr05.1310;AHE.Chr27.586;AHE.Chr22.568;AHE.Chr20.765;AHE.Chr01.131;AHE.Chr13.438;AHE.Chr08.1861;AHE.Chr07.962;novel.4424;AHE.Chr13.453;AHE.Chr18.1175;AHE.Chr11.1412…	31	AHE.Chr07.2409;AHE.Chr17.1352;AHE.Chr02.156;AHE.Chr04.1229;AHE.Chr13.1205;AHE.Chr02.332;AHE.Chr01.219;AHE.Chr26.296;AHE.Chr21.373;AHE.Chr20.1446;AHE.Chr27.586;AHE.Chr20.765;AHE.Chr01.131;AHE.Chr08.1861;AHE.Chr07.962;AHE.Chr13.453;AHE.Chr07.1656;AHE.Chr08.1654	18	AHE.Chr12.1366;AHE.Chr03.876;AHE.Chr17.348;AHE.Chr08.672;AHE.Chr22.1995;AHE.Chr21.400;AHE.Chr05.1310;AHE.Chr22.568;AHE.Chr13.438;novel.4424;AHE.Chr18.1175;AHE.Chr11.1412;AHE.Chr06.1314	13	https://www.genome.jp/dbget-bin/www_bget?ko00250	https:\\www.genome.jp\dbget-bin\www_bget?map00250
ko00480	Metabolism	Metabolism of other amino acids	Glutathione metabolism	46/3052 1.51%	170/15444 1.1%	0.012672	1	AHE.Chr09.1143;AHE.Chr12.1218;AHE.Chr16.146;AHE.Chr07.1832;AHE.Chr08.943;AHE.Chr21.392;AHE.Chr03.1069;AHE.Chr14.103;AHE.Chr22.586;AHE.Chr27.1085;AHE.Chr16.970;AHE.Chr28.1343;AHE.Chr13.1101;AHE.Chr01.1324;AHE.Chr07.2537;AHE.Chr27.1127;AHE.Chr21.2205;AHE.Chr15.126;AHE.Chr25.119;AHE.Chr14.342;AHE.Chr15.1691;AHE.Chr10.303;AHE.Chr17.1384;AHE.Chr08.2308;AHE.Chr27.316;AHE.Chr12.1219;AHE.Chr06.445;AHE.Ch…	46	AHE.Chr16.146;AHE.Chr07.1832;AHE.Chr21.392;AHE.Chr03.1069;AHE.Chr14.103;AHE.Chr13.1101;AHE.Chr21.2205;AHE.Chr10.303;AHE.Chr17.1384;AHE.Chr27.316;AHE.Chr06.445;AHE.Chr17.1388;AHE.Chr11.1673;AHE.Chr02.1157;AHE.Chr05.709;AHE.Chr02.1183;AHE.Chr07.1838;novel.704;AHE.Chr22.270;AHE.Chr11.1355;AHE.Chr05.769;AHE.Chr05.770	22	AHE.Chr09.1143;AHE.Chr12.1218;AHE.Chr08.943;AHE.Chr22.586;AHE.Chr27.1085;AHE.Chr16.970;AHE.Chr28.1343;AHE.Chr01.1324;AHE.Chr07.2537;AHE.Chr27.1127;AHE.Chr15.126;AHE.Chr25.119;AHE.Chr14.342;AHE.Chr15.1691;AHE.Chr08.2308;AHE.Chr12.1219;AHE.Chr28.1149;AHE.Chr10.425;AHE.Chr20.827;AHE.Chr20.789;AHE.Chr21.45;AHE.Chr23.311;AHE.Chr24.1730;AHE.Chr19.381	24	https://www.genome.jp/dbget-bin/www_bget?ko00480	https:\\www.genome.jp\dbget-bin\www_bget?map00480
ko00230	Metabolism	Nucleotide metabolism	Purine metabolism	66/3052 2.16%	258/15444 1.67%	0.0128132	1	AHE.Chr13.200;AHE.Chr11.151;AHE.Chr28.89;AHE.Chr08.320;AHE.Chr28.1801;AHE.Chr16.1635;AHE.Chr14.452;AHE.Chr12.140;AHE.Chr14.433;AHE.Chr07.964;AHE.Chr28.290;AHE.Chr26.665;AHE.Chr16.107;AHE.Chr24.532;AHE.Chr22.1468;AHE.Chr05.1310;AHE.Chr16.357;AHE.Chr18.824;AHE.Chr27.1136;AHE.Chr23.1042;AHE.Chr01.78;AHE.Chr08.727;AHE.Chr12.426;AHE.Chr25.1365;AHE.Chr08.1782;AHE.Chr12.1256;AHE.Chr15.996;AHE.Chr05.466;…	66	AHE.Chr13.200;AHE.Chr11.151;AHE.Chr08.320;AHE.Chr28.1801;AHE.Chr16.1635;AHE.Chr14.452;AHE.Chr12.140;AHE.Chr07.964;AHE.Chr16.107;AHE.Chr16.357;AHE.Chr18.824;AHE.Chr27.1136;AHE.Chr23.1042;AHE.Chr08.727;AHE.Chr25.1365;AHE.Chr08.1782;AHE.Chr12.1256;AHE.Chr15.996;AHE.Chr16.1140;AHE.Chr23.2046;AHE.Chr17.269;AHE.Chr15.738;AHE.Chr19.378;AHE.Chr17.840;AHE.Chr07.1182;AHE.Chr16.435;AHE.Chr25.1230;AHE.Chr14.…	36	AHE.Chr28.89;AHE.Chr14.433;AHE.Chr28.290;AHE.Chr26.665;AHE.Chr24.532;AHE.Chr22.1468;AHE.Chr05.1310;AHE.Chr01.78;AHE.Chr12.426;AHE.Chr05.466;AHE.Chr02.1099;AHE.Chr17.372;AHE.Chr16.1176;AHE.Chr15.417;AHE.Chr09.1232;AHE.Chr25.965;AHE.Chr21.45;AHE.Chr20.335;AHE.Chr22.2313;AHE.Chr12.57;AHE.Chr28.1255;AHE.Chr11.1412;AHE.Chr11.266;AHE.Chr17.1157;AHE.Chr20.460;AHE.Chr15.639;AHE.Chr18.612;AHE.Chr10.994;AH…	30	https://www.genome.jp/dbget-bin/www_bget?ko00230	https:\\www.genome.jp\dbget-bin\www_bget?map00230
ko04814	Cellular Processes	Cell motility	Motor proteins	80/3052 2.62%	321/15444 2.08%	0.0130398	1	AHE.Chr09.2131;AHE.Chr24.808;AHE.Chr12.793;AHE.Chr11.780;AHE.Chr01.1238;AHE.Chr12.1837;AHE.Chr12.1952_AHE.Chr12.1953;AHE.Chr24.825;AHE.Chr16.114;AHE.Chr01.882;AHE.Chr13.667;AHE.Chr03.40;AHE.Chr16.277;AHE.Chr08.1438;AHE.Chr02.1081;AHE.Chr09.1369;AHE.Chr13.1430;AHE.Chr26.667;AHE.Chr17.647;AHE.Chr21.1629;AHE.Chr18.118;AHE.Chr24.1315;AHE.Chr17.1501;AHE.Chr27.637;AHE.Chr04.1090;AHE.Chr11.1453;AHE.Chr2…	80	AHE.Chr09.2131;AHE.Chr24.808;AHE.Chr12.793;AHE.Chr11.780;AHE.Chr01.1238;AHE.Chr12.1837;AHE.Chr12.1952_AHE.Chr12.1953;AHE.Chr24.825;AHE.Chr16.114;AHE.Chr13.667;AHE.Chr08.1438;AHE.Chr09.1369;AHE.Chr13.1430;AHE.Chr17.647;AHE.Chr04.1090;AHE.Chr28.405;AHE.Chr08.687;AHE.Chr02.560;AHE.Chr16.1208;AHE.Chr04.1028;AHE.Chr16.38;AHE.Chr19.159;AHE.Chr09.1342;AHE.Chr11.899;AHE.Chr11.1503;AHE.Chr12.488;AHE.Chr09…	42	AHE.Chr01.882;AHE.Chr03.40;AHE.Chr16.277;AHE.Chr02.1081;AHE.Chr26.667;AHE.Chr21.1629;AHE.Chr18.118;AHE.Chr24.1315;AHE.Chr17.1501;AHE.Chr27.637;AHE.Chr11.1453;AHE.Chr03.307;AHE.Chr21.21;AHE.Chr11.1594;AHE.Chr05.1565;AHE.Chr08.160;AHE.Chr15.233;AHE.Chr22.113;AHE.Chr15.945;AHE.Chr16.1303;AHE.Chr27.496;AHE.Chr14.717;AHE.Chr14.734;AHE.Chr12.1653;AHE.Chr10.1567;AHE.Chr12.484;AHE.Chr23.964;AHE.Chr07.207…	38	https://www.genome.jp/dbget-bin/www_bget?ko04814	https:\\www.genome.jp\dbget-bin\www_bget?map04814
ko00052	Metabolism	Carbohydrate metabolism	Galactose metabolism	55/3052 1.8%	211/15444 1.37%	0.0149903	1	AHE.Chr13.200;AHE.Chr07.1052;AHE.Chr28.1671;AHE.Chr03.411;AHE.Chr18.473;AHE.Chr20.417;AHE.Chr28.1672;AHE.Chr24.607;novel.1211;AHE.Chr22.557;AHE.Chr04.1397;AHE.Chr12.1540;AHE.Chr27.560;AHE.Chr15.1201;AHE.Chr24.724;novel.3072;AHE.Chr02.461;novel.2635;AHE.Chr25.431;AHE.Chr18.29;AHE.Chr01.869;novel.1054;AHE.Chr04.392;novel.4586;AHE.Chr16.1140;AHE.Chr05.995;novel.1721;AHE.Chr03.339;AHE.Chr23.622;novel…	55	AHE.Chr13.200;AHE.Chr07.1052;AHE.Chr28.1671;AHE.Chr03.411;AHE.Chr20.417;AHE.Chr24.607;AHE.Chr22.557;AHE.Chr04.1397;AHE.Chr15.1201;novel.3072;AHE.Chr02.461;AHE.Chr25.431;AHE.Chr01.869;novel.1054;AHE.Chr04.392;novel.4586;AHE.Chr16.1140;novel.1721;AHE.Chr23.622;novel.1477;AHE.Chr26.549;novel.4306;AHE.Chr15.71;AHE.Chr03.318;AHE.Chr27.470;novel.295;AHE.Chr22.1402;AHE.Chr19.732_AHE.Chr19.733;AHE.Chr03.…	29	AHE.Chr18.473;AHE.Chr28.1672;novel.1211;AHE.Chr12.1540;AHE.Chr27.560;AHE.Chr24.724;novel.2635;AHE.Chr18.29;AHE.Chr05.995;AHE.Chr03.339;AHE.Chr26.1030;AHE.Chr23.645;novel.68;novel.1092;AHE.Chr02.1026;AHE.Chr08.815;AHE.Chr16.1176;novel.3652;AHE.Chr09.1232;AHE.Chr07.2012;AHE.Chr09.103;AHE.Chr01.1277;AHE.Chr05.994;novel.1093;AHE.Chr07.2007;novel.420	26	https://www.genome.jp/dbget-bin/www_bget?ko00052	https:\\www.genome.jp\dbget-bin\www_bget?map00052
ko00640	Metabolism	Carbohydrate metabolism	Propanoate metabolism	25/3052 0.82%	84/15444 0.54%	0.0183393	1	AHE.Chr17.259;AHE.Chr21.372;novel.191;AHE.Chr27.694;AHE.Chr17.1003;AHE.Chr10.1712;AHE.Chr16.152;AHE.Chr28.787;AHE.Chr22.770;AHE.Chr12.260;AHE.Chr15.119;AHE.Chr09.619;AHE.Chr22.769;AHE.Chr19.1207;AHE.Chr06.566;AHE.Chr03.151;AHE.Chr05.873;AHE.Chr15.204;AHE.Chr20.24;AHE.Chr08.364;AHE.Chr10.1711;AHE.Chr23.219;AHE.Chr15.239;AHE.Chr04.36;AHE.Chr21.744	25	AHE.Chr17.259;AHE.Chr21.372;AHE.Chr27.694;AHE.Chr16.152;AHE.Chr28.787;AHE.Chr22.770;AHE.Chr12.260;AHE.Chr15.119;AHE.Chr09.619;AHE.Chr22.769;AHE.Chr19.1207;AHE.Chr15.204;AHE.Chr20.24;AHE.Chr08.364;AHE.Chr21.744	15	novel.191;AHE.Chr17.1003;AHE.Chr10.1712;AHE.Chr06.566;AHE.Chr03.151;AHE.Chr05.873;AHE.Chr10.1711;AHE.Chr23.219;AHE.Chr15.239;AHE.Chr04.36	10	https://www.genome.jp/dbget-bin/www_bget?ko00640	https:\\www.genome.jp\dbget-bin\www_bget?map00640
ko00520	Metabolism	Carbohydrate metabolism	Amino sugar and nucleotide sugar metabolism	102/3052 3.34%	427/15444 2.76%	0.0190815	1	AHE.Chr13.200;AHE.Chr08.2038;AHE.Chr21.1855;AHE.Chr07.1052;AHE.Chr26.101;AHE.Chr21.2243;AHE.Chr18.473;AHE.Chr11.456;AHE.Chr06.490;AHE.Chr08.2314;novel.1211;AHE.Chr09.2037;AHE.Chr11.2157;AHE.Chr22.557;AHE.Chr23.2040;AHE.Chr27.910;AHE.Chr11.457;AHE.Chr22.717;AHE.Chr04.1397;AHE.Chr12.1540;AHE.Chr08.335;AHE.Chr19.676;AHE.Chr04.1719;AHE.Chr24.724;AHE.Chr19.740;novel.3072;AHE.Chr21.622;AHE.Chr21.200;AH…	102	AHE.Chr13.200;AHE.Chr08.2038;AHE.Chr07.1052;AHE.Chr26.101;AHE.Chr21.2243;AHE.Chr11.456;AHE.Chr11.2157;AHE.Chr22.557;AHE.Chr23.2040;AHE.Chr27.910;AHE.Chr11.457;AHE.Chr22.717;AHE.Chr04.1397;AHE.Chr08.335;AHE.Chr04.1719;AHE.Chr19.740;novel.3072;AHE.Chr21.622;AHE.Chr21.200;AHE.Chr19.1086;AHE.Chr09.511;AHE.Chr24.2122;AHE.Chr11.2267;AHE.Chr25.86;AHE.Chr21.1687;AHE.Chr19.1324;AHE.Chr28.1632;AHE.Chr18.14…	62	AHE.Chr21.1855;AHE.Chr18.473;AHE.Chr06.490;AHE.Chr08.2314;novel.1211;AHE.Chr09.2037;AHE.Chr12.1540;AHE.Chr19.676;AHE.Chr24.724;AHE.Chr05.78;AHE.Chr28.1296;AHE.Chr27.913;novel.2635;AHE.Chr06.489;AHE.Chr24.914;AHE.Chr06.1005;AHE.Chr10.1461;AHE.Chr16.1183;AHE.Chr12.1572;AHE.Chr01.227;novel.3948;AHE.Chr08.2363;AHE.Chr21.1447;AHE.Chr17.879;AHE.Chr21.1433;AHE.Chr09.1231;AHE.Chr23.645;AHE.Chr08.392;AHE.…	40	https://www.genome.jp/dbget-bin/www_bget?ko00520	https:\\www.genome.jp\dbget-bin\www_bget?map00520
ko00340	Metabolism	Amino acid metabolism	Histidine metabolism	19/3052 0.62%	60/15444 0.39%	0.0194024	1	AHE.Chr01.1270;AHE.Chr19.618;AHE.Chr01.1202;AHE.Chr07.1611;AHE.Chr16.1041;AHE.Chr19.595;AHE.Chr06.1125;AHE.Chr05.1475;novel.1663;AHE.Chr08.2214;AHE.Chr02.1031;AHE.Chr11.1499;AHE.Chr22.2004;novel.2509;AHE.Chr01.1258;AHE.Chr09.764;AHE.Chr08.1948;AHE.Chr24.1688;AHE.Chr10.1517	19	AHE.Chr19.618;AHE.Chr01.1202;AHE.Chr07.1611;AHE.Chr19.595;AHE.Chr06.1125;AHE.Chr05.1475;novel.1663;AHE.Chr08.2214;AHE.Chr02.1031;AHE.Chr11.1499;novel.2509;AHE.Chr01.1258;AHE.Chr09.764;AHE.Chr08.1948	14	AHE.Chr01.1270;AHE.Chr16.1041;AHE.Chr22.2004;AHE.Chr24.1688;AHE.Chr10.1517	5	https://www.genome.jp/dbget-bin/www_bget?ko00340	https:\\www.genome.jp\dbget-bin\www_bget?map00340
ko00051	Metabolism	Carbohydrate metabolism	Fructose and mannose metabolism	52/3052 1.7%	202/15444 1.31%	0.0221701	1	AHE.Chr21.2243;AHE.Chr07.2311;AHE.Chr14.1032;AHE.Chr09.2037;AHE.Chr07.2478;AHE.Chr27.558;AHE.Chr27.910;AHE.Chr15.1095;AHE.Chr12.1540;AHE.Chr27.560;AHE.Chr23.261;AHE.Chr24.724;AHE.Chr21.622;AHE.Chr21.200;AHE.Chr07.454;AHE.Chr02.461;AHE.Chr13.70;AHE.Chr27.913;AHE.Chr15.1090;AHE.Chr22.423;AHE.Chr20.679;AHE.Chr24.214;novel.1054;AHE.Chr04.392;AHE.Chr20.1207;AHE.Chr01.566;AHE.Chr22.422;AHE.Chr12.894;AH…	52	AHE.Chr21.2243;AHE.Chr07.2311;AHE.Chr14.1032;AHE.Chr27.558;AHE.Chr27.910;AHE.Chr15.1095;AHE.Chr23.261;AHE.Chr21.622;AHE.Chr21.200;AHE.Chr07.454;AHE.Chr02.461;AHE.Chr13.70;AHE.Chr15.1090;AHE.Chr22.423;AHE.Chr20.679;AHE.Chr24.214;novel.1054;AHE.Chr04.392;AHE.Chr20.1207;AHE.Chr22.422;AHE.Chr23.622;AHE.Chr24.438;AHE.Chr23.294;AHE.Chr03.318;AHE.Chr07.56;novel.295;AHE.Chr10.197;AHE.Chr28.2180;AHE.Chr25…	31	AHE.Chr09.2037;AHE.Chr07.2478;AHE.Chr12.1540;AHE.Chr27.560;AHE.Chr24.724;AHE.Chr27.913;AHE.Chr01.566;AHE.Chr12.894;AHE.Chr27.196;AHE.Chr03.339;AHE.Chr23.645;AHE.Chr07.2099;novel.1092;AHE.Chr07.2012;AHE.Chr02.986;AHE.Chr08.1651;novel.1093;AHE.Chr07.2007;novel.2726;AHE.Chr17.530;AHE.Chr09.1344	21	https://www.genome.jp/dbget-bin/www_bget?ko00051	https:\\www.genome.jp\dbget-bin\www_bget?map00051
ko01210	Metabolism	Global and overview maps	2-Oxocarboxylic acid metabolism	43/3052 1.41%	164/15444 1.06%	0.0261797	1	AHE.Chr07.2409;AHE.Chr17.1352;AHE.Chr02.156;AHE.Chr23.125;AHE.Chr23.1692;AHE.Chr13.1205;AHE.Chr25.232;AHE.Chr17.348;AHE.Chr16.152;AHE.Chr02.1070;AHE.Chr02.1219;AHE.Chr14.75;AHE.Chr07.1606;AHE.Chr08.2210;AHE.Chr01.219;AHE.Chr15.119;AHE.Chr09.277;AHE.Chr21.1011;AHE.Chr13.555;AHE.Chr28.1508;AHE.Chr04.1765;AHE.Chr22.1995;AHE.Chr17.565;AHE.Chr05.99;AHE.Chr09.976;AHE.Chr08.744;AHE.Chr20.1446;AHE.Chr23.…	43	AHE.Chr07.2409;AHE.Chr17.1352;AHE.Chr02.156;AHE.Chr23.125;AHE.Chr23.1692;AHE.Chr13.1205;AHE.Chr25.232;AHE.Chr16.152;AHE.Chr02.1219;AHE.Chr07.1606;AHE.Chr08.2210;AHE.Chr01.219;AHE.Chr15.119;AHE.Chr09.277;AHE.Chr21.1011;AHE.Chr13.555;AHE.Chr28.1508;AHE.Chr09.976;AHE.Chr08.744;AHE.Chr20.1446;AHE.Chr26.1173;AHE.Chr03.653;AHE.Chr11.2371;AHE.Chr14.893;AHE.Chr07.2634;AHE.Chr15.204;AHE.Chr09.969;AHE.Chr1…	29	AHE.Chr17.348;AHE.Chr02.1070;AHE.Chr14.75;AHE.Chr04.1765;AHE.Chr22.1995;AHE.Chr17.565;AHE.Chr05.99;AHE.Chr23.119;AHE.Chr09.895;AHE.Chr16.899;AHE.Chr19.309;AHE.Chr18.1175;AHE.Chr20.295;AHE.Chr14.1275	14	https://www.genome.jp/dbget-bin/www_bget?ko01210	https:\\www.genome.jp\dbget-bin\www_bget?map01210
ko00670	Metabolism	Metabolism of cofactors and vitamins	One carbon pool by folate	13/3052 0.43%	39/15444 0.25%	0.0323038	1	AHE.Chr16.1240;AHE.Chr07.885;AHE.Chr27.276;AHE.Chr08.279;AHE.Chr10.1470;AHE.Chr08.1816;AHE.Chr19.668;AHE.Chr24.174;AHE.Chr07.1361;AHE.Chr25.965;AHE.Chr23.188;AHE.Chr07.1362;AHE.Chr20.659	13	AHE.Chr27.276;AHE.Chr08.1816;AHE.Chr19.668;AHE.Chr24.174;AHE.Chr07.1361	5	AHE.Chr16.1240;AHE.Chr07.885;AHE.Chr08.279;AHE.Chr10.1470;AHE.Chr25.965;AHE.Chr23.188;AHE.Chr07.1362;AHE.Chr20.659	8	https://www.genome.jp/dbget-bin/www_bget?ko00670	https:\\www.genome.jp\dbget-bin\www_bget?map00670
ko00280	Metabolism	Amino acid metabolism	Valine, leucine and isoleucine degradation	38/3052 1.25%	146/15444 0.95%	0.0387003	1	AHE.Chr01.1270;AHE.Chr16.237;AHE.Chr21.372;AHE.Chr11.1976;AHE.Chr02.156;AHE.Chr11.1993;AHE.Chr10.1712;AHE.Chr17.348;AHE.Chr16.152;AHE.Chr19.618;AHE.Chr01.1202;AHE.Chr12.2016;AHE.Chr01.219;AHE.Chr15.119;AHE.Chr20.1323;AHE.Chr16.575;AHE.Chr22.381;AHE.Chr15.605;AHE.Chr08.744;AHE.Chr20.1446;AHE.Chr19.595;AHE.Chr03.151;AHE.Chr17.1436;AHE.Chr26.1017;AHE.Chr19.584;AHE.Chr27.1329;AHE.Chr15.204;AHE.Chr08.…	38	AHE.Chr16.237;AHE.Chr21.372;AHE.Chr02.156;AHE.Chr16.152;AHE.Chr19.618;AHE.Chr01.1202;AHE.Chr12.2016;AHE.Chr01.219;AHE.Chr15.119;AHE.Chr20.1323;AHE.Chr08.744;AHE.Chr20.1446;AHE.Chr19.595;AHE.Chr17.1436;AHE.Chr19.584;AHE.Chr27.1329;AHE.Chr15.204;AHE.Chr08.364;AHE.Chr27.1173;AHE.Chr02.1031;AHE.Chr11.1499;AHE.Chr01.1258;AHE.Chr23.702;AHE.Chr18.875	24	AHE.Chr01.1270;AHE.Chr11.1976;AHE.Chr11.1993;AHE.Chr10.1712;AHE.Chr17.348;AHE.Chr16.575;AHE.Chr22.381;AHE.Chr15.605;AHE.Chr03.151;AHE.Chr26.1017;AHE.Chr10.1711;novel.4247;AHE.Chr15.239;AHE.Chr04.36	14	https://www.genome.jp/dbget-bin/www_bget?ko00280	https:\\www.genome.jp\dbget-bin\www_bget?map00280
ko00071	Metabolism	Lipid metabolism	Fatty acid degradation	32/3052 1.05%	120/15444 0.78%	0.0401158	1	AHE.Chr27.1031;AHE.Chr15.1318;AHE.Chr25.794;AHE.Chr01.1270;AHE.Chr16.237;AHE.Chr17.259;novel.191;AHE.Chr17.1003;AHE.Chr27.1032;AHE.Chr19.618;AHE.Chr01.1202;AHE.Chr27.1030;AHE.Chr11.26;AHE.Chr04.1055;AHE.Chr03.272;AHE.Chr22.2116;AHE.Chr04.1056;AHE.Chr19.595;AHE.Chr15.524;AHE.Chr08.1198;AHE.Chr08.1196;AHE.Chr18.488;AHE.Chr07.1356;novel.461;AHE.Chr28.1522;AHE.Chr08.1996;AHE.Chr09.1493;AHE.Chr17.1166…	32	AHE.Chr15.1318;AHE.Chr16.237;AHE.Chr17.259;AHE.Chr19.618;AHE.Chr01.1202;AHE.Chr27.1030;AHE.Chr11.26;AHE.Chr03.272;AHE.Chr19.595;AHE.Chr07.1356;AHE.Chr08.1996;AHE.Chr09.1493;AHE.Chr17.1166;AHE.Chr02.1031;AHE.Chr11.1499;AHE.Chr01.1258	16	AHE.Chr27.1031;AHE.Chr25.794;AHE.Chr01.1270;novel.191;AHE.Chr17.1003;AHE.Chr27.1032;AHE.Chr04.1055;AHE.Chr22.2116;AHE.Chr04.1056;AHE.Chr15.524;AHE.Chr08.1198;AHE.Chr08.1196;AHE.Chr18.488;novel.461;AHE.Chr28.1522;AHE.Chr15.239	16	https://www.genome.jp/dbget-bin/www_bget?ko00071	https:\\www.genome.jp\dbget-bin\www_bget?map00071
ko00350	Metabolism	Amino acid metabolism	Tyrosine metabolism	33/3052 1.08%	125/15444 0.81%	0.0428038	1	AHE.Chr07.2409;AHE.Chr17.1352;AHE.Chr23.1442;AHE.Chr11.26;AHE.Chr07.1611;AHE.Chr24.1170;AHE.Chr22.1995;AHE.Chr19.503;AHE.Chr23.1246;AHE.Chr18.1302;AHE.Chr21.1272;AHE.Chr08.1198;AHE.Chr08.1196;AHE.Chr09.1739;AHE.Chr09.394;AHE.Chr10.602;AHE.Chr09.1738;AHE.Chr07.1356;novel.2861;AHE.Chr24.1164;AHE.Chr24.1158;novel.3715;AHE.Chr21.1544;AHE.Chr08.2214;AHE.Chr09.1740;AHE.Chr26.790;AHE.Chr21.1270;novel.44…	33	AHE.Chr07.2409;AHE.Chr17.1352;AHE.Chr11.26;AHE.Chr07.1611;AHE.Chr24.1170;AHE.Chr18.1302;AHE.Chr09.1739;AHE.Chr09.1738;AHE.Chr07.1356;novel.2861;AHE.Chr24.1158;novel.3715;AHE.Chr08.2214;AHE.Chr09.1740;AHE.Chr26.790;AHE.Chr21.1270;novel.4452;AHE.Chr13.1437;AHE.Chr26.1393;AHE.Chr08.1948	20	AHE.Chr23.1442;AHE.Chr22.1995;AHE.Chr19.503;AHE.Chr23.1246;AHE.Chr21.1272;AHE.Chr08.1198;AHE.Chr08.1196;AHE.Chr09.394;AHE.Chr10.602;AHE.Chr24.1164;AHE.Chr21.1544;AHE.Chr18.1175;AHE.Chr14.92	13	https://www.genome.jp/dbget-bin/www_bget?ko00350	https:\\www.genome.jp\dbget-bin\www_bget?map00350
ko04148	Cellular Processes	Transport and catabolism	Efferocytosis	39/3052 1.28%	156/15444 1.01%	0.0634897	1	AHE.Chr19.131;AHE.Chr12.1437;AHE.Chr23.1940;AHE.Chr01.285;AHE.Chr11.1418;AHE.Chr12.1345;AHE.Chr08.97;AHE.Chr16.438;novel.479;AHE.Chr17.443;AHE.Chr14.30;AHE.Chr28.1618;AHE.Chr26.912;novel.3416;AHE.Chr22.555;AHE.Chr18.532;AHE.Chr24.814;AHE.Chr18.628;AHE.Chr03.46;AHE.Chr18.687;AHE.Chr13.1499;AHE.Chr22.59;AHE.Chr02.951;AHE.Chr28.1621;novel.4235;AHE.Chr23.740;AHE.Chr21.2020;AHE.Chr20.78;novel.704;AHE.…	39	AHE.Chr12.1437;AHE.Chr01.285;AHE.Chr11.1418;novel.479;AHE.Chr14.30;AHE.Chr26.912;AHE.Chr22.555;AHE.Chr18.628;AHE.Chr18.687;AHE.Chr13.1499;novel.4235;AHE.Chr20.78;novel.704;AHE.Chr15.458;AHE.Chr22.1964;AHE.Chr11.724;AHE.Chr02.205	17	AHE.Chr19.131;AHE.Chr23.1940;AHE.Chr12.1345;AHE.Chr08.97;AHE.Chr16.438;AHE.Chr17.443;AHE.Chr28.1618;novel.3416;AHE.Chr18.532;AHE.Chr24.814;AHE.Chr03.46;AHE.Chr22.59;AHE.Chr02.951;AHE.Chr28.1621;AHE.Chr23.740;AHE.Chr21.2020;AHE.Chr23.722;AHE.Chr15.443;AHE.Chr22.1347;AHE.Chr28.2166;AHE.Chr08.1908;AHE.Chr02.1188	22	https://www.genome.jp/dbget-bin/www_bget?ko04148	https:\\www.genome.jp\dbget-bin\www_bget?map04148
ko00660	Metabolism	Carbohydrate metabolism	C5-Branched dibasic acid metabolism	7/3052 0.23%	19/15444 0.12%	0.0638512	1	AHE.Chr23.125;AHE.Chr17.565;AHE.Chr23.119;AHE.Chr11.2371;AHE.Chr16.899;AHE.Chr19.309;AHE.Chr20.295	7	AHE.Chr23.125;AHE.Chr11.2371	2	AHE.Chr17.565;AHE.Chr23.119;AHE.Chr16.899;AHE.Chr19.309;AHE.Chr20.295	5	https://www.genome.jp/dbget-bin/www_bget?ko00660	https:\\www.genome.jp\dbget-bin\www_bget?map00660
ko00440	Metabolism	Metabolism of other amino acids	Phosphonate and phosphinate metabolism	5/3052 0.16%	12/15444 0.08%	0.0693552	1	AHE.Chr23.2051;AHE.Chr20.33;AHE.Chr21.1481;AHE.Chr24.2134;AHE.Chr19.31	5	AHE.Chr19.31	1	AHE.Chr23.2051;AHE.Chr20.33;AHE.Chr21.1481;AHE.Chr24.2134	4	https://www.genome.jp/dbget-bin/www_bget?ko00440	https:\\www.genome.jp\dbget-bin\www_bget?map00440
ko00565	Metabolism	Lipid metabolism	Ether lipid metabolism	16/3052 0.52%	56/15444 0.36%	0.0724137	1	AHE.Chr18.194;AHE.Chr18.203;AHE.Chr25.1198;AHE.Chr17.1625;AHE.Chr01.1383;AHE.Chr23.863;AHE.Chr06.971;AHE.Chr17.1440;AHE.Chr11.1038;AHE.Chr12.1062;AHE.Chr07.200;AHE.Chr04.1477;AHE.Chr07.617;AHE.Chr17.1458;AHE.Chr05.1055;AHE.Chr06.732	16	AHE.Chr18.194;AHE.Chr17.1625;AHE.Chr23.863;AHE.Chr17.1440;AHE.Chr07.200;AHE.Chr07.617;AHE.Chr17.1458;AHE.Chr06.732	8	AHE.Chr18.203;AHE.Chr25.1198;AHE.Chr01.1383;AHE.Chr06.971;AHE.Chr11.1038;AHE.Chr12.1062;AHE.Chr04.1477;AHE.Chr05.1055	8	https://www.genome.jp/dbget-bin/www_bget?ko00565	https:\\www.genome.jp\dbget-bin\www_bget?map00565
ko00410	Metabolism	Metabolism of other amino acids	beta-Alanine metabolism	29/3052 0.95%	113/15444 0.73%	0.0749134	1	AHE.Chr01.1270;AHE.Chr17.259;AHE.Chr21.372;novel.191;AHE.Chr17.1003;AHE.Chr10.1712;AHE.Chr19.618;AHE.Chr01.1202;AHE.Chr20.54;AHE.Chr21.1584;AHE.Chr21.373;AHE.Chr08.469;AHE.Chr19.503;AHE.Chr21.1523;AHE.Chr19.595;AHE.Chr03.151;AHE.Chr09.394;AHE.Chr22.568;AHE.Chr08.364;AHE.Chr08.1861;AHE.Chr02.1031;AHE.Chr10.1711;AHE.Chr23.219;AHE.Chr11.1499;AHE.Chr15.239;AHE.Chr04.36;AHE.Chr07.1656;AHE.Chr01.1258;A…	29	AHE.Chr17.259;AHE.Chr21.372;AHE.Chr19.618;AHE.Chr01.1202;AHE.Chr21.373;AHE.Chr21.1523;AHE.Chr19.595;AHE.Chr08.364;AHE.Chr08.1861;AHE.Chr02.1031;AHE.Chr11.1499;AHE.Chr07.1656;AHE.Chr01.1258	13	AHE.Chr01.1270;novel.191;AHE.Chr17.1003;AHE.Chr10.1712;AHE.Chr20.54;AHE.Chr21.1584;AHE.Chr08.469;AHE.Chr19.503;AHE.Chr03.151;AHE.Chr09.394;AHE.Chr22.568;AHE.Chr10.1711;AHE.Chr23.219;AHE.Chr15.239;AHE.Chr04.36;AHE.Chr10.670	16	https://www.genome.jp/dbget-bin/www_bget?ko00410	https:\\www.genome.jp\dbget-bin\www_bget?map00410
ko00900	Metabolism	Metabolism of terpenoids and polyketides	Terpenoid backbone biosynthesis	32/3052 1.05%	127/15444 0.82%	0.0788589	1	AHE.Chr06.1144;AHE.Chr06.1418;AHE.Chr12.1065;AHE.Chr06.1419;AHE.Chr07.46;AHE.Chr26.419;AHE.Chr13.855;AHE.Chr02.760;AHE.Chr20.601;AHE.Chr14.616;AHE.Chr15.404;AHE.Chr04.1607;AHE.Chr23.2058;AHE.Chr22.949;AHE.Chr17.1436;AHE.Chr09.982;AHE.Chr04.1575;AHE.Chr13.792;AHE.Chr20.877;AHE.Chr13.302;AHE.Chr13.301;AHE.Chr05.411;AHE.Chr01.979;AHE.Chr12.1667;AHE.Chr20.816;AHE.Chr13.857;AHE.Chr10.1368;AHE.Chr01.98…	32	AHE.Chr06.1144;AHE.Chr06.1418;AHE.Chr06.1419;AHE.Chr02.760;AHE.Chr14.616;AHE.Chr15.404;AHE.Chr23.2058;AHE.Chr17.1436;AHE.Chr04.1575;AHE.Chr13.792;AHE.Chr13.302;AHE.Chr20.816;AHE.Chr13.857;AHE.Chr01.981;AHE.Chr10.1391	15	AHE.Chr12.1065;AHE.Chr07.46;AHE.Chr26.419;AHE.Chr13.855;AHE.Chr20.601;AHE.Chr04.1607;AHE.Chr22.949;AHE.Chr09.982;AHE.Chr20.877;AHE.Chr13.301;AHE.Chr05.411;AHE.Chr01.979;AHE.Chr12.1667;AHE.Chr10.1368;AHE.Chr05.1455;AHE.Chr22.75;AHE.Chr18.880	17	https://www.genome.jp/dbget-bin/www_bget?ko00900	https:\\www.genome.jp\dbget-bin\www_bget?map00900
ko00750	Metabolism	Metabolism of cofactors and vitamins	Vitamin B6 metabolism	8/3052 0.26%	24/15444 0.16%	0.0840476	1	AHE.Chr22.2256;AHE.Chr24.661;AHE.Chr08.1706;AHE.Chr05.917;AHE.Chr23.559;AHE.Chr12.1079;AHE.Chr24.826;AHE.Chr23.732	8	AHE.Chr22.2256;AHE.Chr05.917;AHE.Chr23.559	3	AHE.Chr24.661;AHE.Chr08.1706;AHE.Chr12.1079;AHE.Chr24.826;AHE.Chr23.732	5	https://www.genome.jp/dbget-bin/www_bget?ko00750	https:\\www.genome.jp\dbget-bin\www_bget?map00750
ko03440	Genetic Information Processing	Replication and repair	Homologous recombination	42/3052 1.38%	174/15444 1.13%	0.0888039	1	AHE.Chr05.1428;AHE.Chr08.898;AHE.Chr21.1777;AHE.Chr08.108;AHE.Chr14.945;AHE.Chr08.175;AHE.Chr01.1243;AHE.Chr16.1239;AHE.Chr21.542;AHE.Chr05.305;AHE.Chr03.602;AHE.Chr04.1614;AHE.Chr20.114;AHE.Chr25.446;AHE.Chr04.703;AHE.Chr26.672;AHE.Chr08.110;AHE.Chr27.511;AHE.Chr26.570;AHE.Chr25.502;AHE.Chr19.570;AHE.Chr05.63;AHE.Chr07.97;AHE.Chr07.260;AHE.Chr08.109;AHE.Chr26.1100;AHE.Chr27.703;AHE.Chr26.561;AHE…	42	AHE.Chr08.898;AHE.Chr21.1777;AHE.Chr14.945;AHE.Chr08.175;AHE.Chr01.1243;AHE.Chr04.703;AHE.Chr27.511;AHE.Chr26.570;AHE.Chr19.570;AHE.Chr05.63;AHE.Chr07.260;AHE.Chr26.1100;AHE.Chr27.703;AHE.Chr11.808;AHE.Chr07.353;AHE.Chr28.795;AHE.Chr11.1955	17	AHE.Chr05.1428;AHE.Chr08.108;AHE.Chr16.1239;AHE.Chr21.542;AHE.Chr05.305;AHE.Chr03.602;AHE.Chr04.1614;AHE.Chr20.114;AHE.Chr25.446;AHE.Chr26.672;AHE.Chr08.110;AHE.Chr25.502;AHE.Chr07.97;AHE.Chr08.109;AHE.Chr26.561;AHE.Chr12.768;AHE.Chr06.1194;AHE.Chr11.1451;AHE.Chr08.924;AHE.Chr22.945;AHE.Chr10.1350;AHE.Chr19.1023;AHE.Chr22.9;AHE.Chr19.1022;AHE.Chr03.153	25	https://www.genome.jp/dbget-bin/www_bget?ko03440	https:\\www.genome.jp\dbget-bin\www_bget?map03440
ko04146	Cellular Processes	Transport and catabolism	Peroxisome	50/3052 1.64%	211/15444 1.37%	0.0892157	1	AHE.Chr15.1318;AHE.Chr22.120;AHE.Chr25.794;AHE.Chr24.455;AHE.Chr20.600;AHE.Chr17.259;AHE.Chr09.1256;novel.191;AHE.Chr11.1976;AHE.Chr11.1993;AHE.Chr17.1003;novel.1775;AHE.Chr03.490;AHE.Chr27.655;AHE.Chr24.1799;AHE.Chr13.543;AHE.Chr12.2016;AHE.Chr18.83;AHE.Chr05.1146;AHE.Chr24.176;AHE.Chr05.759;AHE.Chr11.1106;AHE.Chr11.380;AHE.Chr24.1798;AHE.Chr27.465;AHE.Chr07.259;AHE.Chr21.27;AHE.Chr14.79;AHE.Chr…	50	AHE.Chr15.1318;AHE.Chr22.120;AHE.Chr17.259;AHE.Chr03.490;AHE.Chr13.543;AHE.Chr12.2016;AHE.Chr18.83;AHE.Chr24.176;AHE.Chr05.759;AHE.Chr24.1798;AHE.Chr27.465;AHE.Chr07.259;AHE.Chr21.27;AHE.Chr10.1504;AHE.Chr06.805;AHE.Chr05.758;AHE.Chr08.1996;AHE.Chr09.1493;AHE.Chr17.1166;AHE.Chr24.1420;AHE.Chr24.1419;AHE.Chr16.248;AHE.Chr08.2145;AHE.Chr23.221;AHE.Chr24.1147	25	AHE.Chr25.794;AHE.Chr24.455;AHE.Chr20.600;AHE.Chr09.1256;novel.191;AHE.Chr11.1976;AHE.Chr11.1993;AHE.Chr17.1003;novel.1775;AHE.Chr27.655;AHE.Chr24.1799;AHE.Chr05.1146;AHE.Chr11.1106;AHE.Chr11.380;AHE.Chr14.79;AHE.Chr15.524;AHE.Chr18.488;AHE.Chr03.489;AHE.Chr26.1017;AHE.Chr12.1667;novel.4247;AHE.Chr23.219;AHE.Chr22.2167;AHE.Chr28.1273;novel.1773	25	https://www.genome.jp/dbget-bin/www_bget?ko04146	https:\\www.genome.jp\dbget-bin\www_bget?map04146
ko04145	Cellular Processes	Transport and catabolism	Phagosome	45/3052 1.47%	188/15444 1.22%	0.0899773	1	AHE.Chr09.2131;AHE.Chr12.1437;AHE.Chr23.1940;AHE.Chr01.285;AHE.Chr11.1418;AHE.Chr12.1345;AHE.Chr17.443;AHE.Chr08.1438;AHE.Chr28.1618;AHE.Chr13.1430;AHE.Chr24.814;AHE.Chr22.134;AHE.Chr03.46;AHE.Chr11.1210;AHE.Chr18.118;AHE.Chr08.244;AHE.Chr27.1264;AHE.Chr17.1501;AHE.Chr27.637;AHE.Chr21.41;AHE.Chr18.687;AHE.Chr16.122;AHE.Chr21.21;AHE.Chr02.560;novel.989;AHE.Chr22.113;AHE.Chr27.496;AHE.Chr14.717;AHE…	45	AHE.Chr09.2131;AHE.Chr12.1437;AHE.Chr01.285;AHE.Chr11.1418;AHE.Chr08.1438;AHE.Chr13.1430;AHE.Chr22.134;AHE.Chr08.244;AHE.Chr21.41;AHE.Chr18.687;AHE.Chr02.560;AHE.Chr22.1964;AHE.Chr07.1873;AHE.Chr15.146;AHE.Chr12.1744;AHE.Chr11.1957;AHE.Chr01.438;AHE.Chr02.205;AHE.Chr16.1677;novel.2995	20	AHE.Chr23.1940;AHE.Chr12.1345;AHE.Chr17.443;AHE.Chr28.1618;AHE.Chr24.814;AHE.Chr03.46;AHE.Chr11.1210;AHE.Chr18.118;AHE.Chr27.1264;AHE.Chr17.1501;AHE.Chr27.637;AHE.Chr16.122;AHE.Chr21.21;novel.989;AHE.Chr22.113;AHE.Chr27.496;AHE.Chr14.717;AHE.Chr23.740;AHE.Chr14.734;AHE.Chr07.2367;AHE.Chr23.722;AHE.Chr07.261;AHE.Chr19.275;AHE.Chr08.1908;AHE.Chr02.1188	25	https://www.genome.jp/dbget-bin/www_bget?ko04145	https:\\www.genome.jp\dbget-bin\www_bget?map04145
ko02010	Environmental Information Processing	Membrane transport	ABC transporters	54/3052 1.77%	230/15444 1.49%	0.091573	1	novel.4335;AHE.Chr12.217;novel.3428;novel.36;AHE.Chr21.1761;AHE.Chr23.793;AHE.Chr09.676;AHE.Chr11.1043;AHE.Chr21.250;AHE.Chr24.156;AHE.Chr22.794;AHE.Chr12.218;AHE.Chr02.541;AHE.Chr08.1303;AHE.Chr21.698;AHE.Chr19.818;AHE.Chr10.600;AHE.Chr27.3;AHE.Chr04.1761;AHE.Chr24.875;AHE.Chr22.460;AHE.Chr12.1067;AHE.Chr23.792;novel.3240;novel.34;novel.1635;AHE.Chr05.526;novel.4506;novel.2056;novel.4729;AHE.Chr…	54	novel.4335;AHE.Chr12.217;novel.3428;novel.36;AHE.Chr21.1761;AHE.Chr09.676;AHE.Chr12.218;AHE.Chr08.1303;AHE.Chr10.600;AHE.Chr04.1761;novel.3240;novel.34;novel.1635;AHE.Chr05.526;novel.4506;novel.2056;AHE.Chr20.859;novel.451;AHE.Chr25.1219;novel.750;AHE.Chr21.349;AHE.Chr27.190;AHE.Chr14.824;AHE.Chr18.610	24	AHE.Chr23.793;AHE.Chr11.1043;AHE.Chr21.250;AHE.Chr24.156;AHE.Chr22.794;AHE.Chr02.541;AHE.Chr21.698;AHE.Chr19.818;AHE.Chr27.3;AHE.Chr24.875;AHE.Chr22.460;AHE.Chr12.1067;AHE.Chr23.792;novel.4729;AHE.Chr19.816;novel.1186;novel.4730;AHE.Chr23.452;novel.4566;novel.2143;AHE.Chr11.1462;AHE.Chr21.2266;novel.4246;AHE.Chr21.26;AHE.Chr13.1196;AHE.Chr25.1073;AHE.Chr07.1758;AHE.Chr24.873;AHE.Chr12.631;AHE.Chr…	30	https://www.genome.jp/dbget-bin/www_bget?ko02010	https:\\www.genome.jp\dbget-bin\www_bget?map02010
ko04122	Genetic Information Processing	Folding, sorting and degradation	Sulfur relay system	7/3052 0.23%	21/15444 0.14%	0.102987	1	AHE.Chr07.2050;AHE.Chr05.98;AHE.Chr07.1974;AHE.Chr20.171;AHE.Chr11.1944;AHE.Chr05.1501;AHE.Chr06.276	7	AHE.Chr07.2050;AHE.Chr20.171	2	AHE.Chr05.98;AHE.Chr07.1974;AHE.Chr11.1944;AHE.Chr05.1501;AHE.Chr06.276	5	https://www.genome.jp/dbget-bin/www_bget?ko04122	https:\\www.genome.jp\dbget-bin\www_bget?map04122
ko00260	Metabolism	Amino acid metabolism	Glycine, serine and threonine metabolism	36/3052 1.18%	149/15444 0.96%	0.107126	1	AHE.Chr02.156;AHE.Chr13.1205;AHE.Chr16.1240;AHE.Chr17.348;AHE.Chr16.152;AHE.Chr26.335;AHE.Chr08.790;AHE.Chr23.715;AHE.Chr26.46;AHE.Chr08.1244;AHE.Chr01.219;AHE.Chr15.119;AHE.Chr25.365;AHE.Chr02.803;AHE.Chr11.365;AHE.Chr26.260;AHE.Chr13.488;AHE.Chr08.1968;AHE.Chr07.885;AHE.Chr19.503;novel.3662;AHE.Chr04.98;AHE.Chr20.1446;AHE.Chr12.1958;AHE.Chr07.1291;AHE.Chr18.136;novel.3574;AHE.Chr24.174;AHE.Chr0…	36	AHE.Chr02.156;AHE.Chr13.1205;AHE.Chr16.152;AHE.Chr08.790;AHE.Chr23.715;AHE.Chr26.46;AHE.Chr01.219;AHE.Chr15.119;AHE.Chr25.365;AHE.Chr02.803;AHE.Chr08.1968;novel.3662;AHE.Chr20.1446;AHE.Chr12.1958;AHE.Chr07.1291;AHE.Chr24.174;AHE.Chr07.1361;AHE.Chr15.261;AHE.Chr17.1405;AHE.Chr21.2123	20	AHE.Chr16.1240;AHE.Chr17.348;AHE.Chr26.335;AHE.Chr08.1244;AHE.Chr11.365;AHE.Chr26.260;AHE.Chr13.488;AHE.Chr07.885;AHE.Chr19.503;AHE.Chr04.98;AHE.Chr18.136;novel.3574;AHE.Chr09.394;AHE.Chr23.188;AHE.Chr07.1362;AHE.Chr14.1275	16	https://www.genome.jp/dbget-bin/www_bget?ko00260	https:\\www.genome.jp\dbget-bin\www_bget?map00260
ko00920	Metabolism	Energy metabolism	Sulfur metabolism	25/3052 0.82%	99/15444 0.64%	0.107809	1	AHE.Chr16.542;AHE.Chr27.636;AHE.Chr16.1253;AHE.Chr27.497;AHE.Chr16.1635;AHE.Chr16.1252;AHE.Chr21.805;AHE.Chr07.964;AHE.Chr20.171;AHE.Chr15.1317;AHE.Chr03.383;AHE.Chr13.1488;AHE.Chr04.496;AHE.Chr11.199;AHE.Chr21.1533;AHE.Chr02.1099;AHE.Chr21.918;AHE.Chr22.152;AHE.Chr12.203;novel.3635;AHE.Chr04.1598;AHE.Chr22.2313;AHE.Chr01.765;AHE.Chr15.639;AHE.Chr07.618	25	AHE.Chr27.636;AHE.Chr27.497;AHE.Chr16.1635;AHE.Chr21.805;AHE.Chr07.964;AHE.Chr20.171;AHE.Chr03.383;AHE.Chr04.496;AHE.Chr11.199;AHE.Chr22.152;novel.3635;AHE.Chr01.765	12	AHE.Chr16.542;AHE.Chr16.1253;AHE.Chr16.1252;AHE.Chr15.1317;AHE.Chr13.1488;AHE.Chr21.1533;AHE.Chr02.1099;AHE.Chr21.918;AHE.Chr12.203;AHE.Chr04.1598;AHE.Chr22.2313;AHE.Chr15.639;AHE.Chr07.618	13	https://www.genome.jp/dbget-bin/www_bget?ko00920	https:\\www.genome.jp\dbget-bin\www_bget?map00920
ko04120	Genetic Information Processing	Folding, sorting and degradation	Ubiquitin mediated proteolysis	72/3052 2.36%	321/15444 2.08%	0.127406	1	novel.1513;AHE.Chr22.1210;AHE.Chr28.79;AHE.Chr06.1502;AHE.Chr22.900;AHE.Chr01.1283;AHE.Chr01.1189;AHE.Chr22.1851;AHE.Chr11.916;AHE.Chr28.1404;AHE.Chr28.144;AHE.Chr04.579;AHE.Chr24.391;AHE.Chr14.486;AHE.Chr09.2019;AHE.Chr18.410;novel.1323;AHE.Chr15.1638;AHE.Chr11.1265;AHE.Chr28.328;AHE.Chr14.133;AHE.Chr24.1130;AHE.Chr13.920;AHE.Chr13.1270;AHE.Chr14.247;AHE.Chr21.1143;AHE.Chr11.1042;novel.4488;AHE.…	72	AHE.Chr22.1210;AHE.Chr06.1502;AHE.Chr01.1189;AHE.Chr11.916;AHE.Chr28.1404;AHE.Chr28.144;AHE.Chr04.579;AHE.Chr24.391;novel.1323;AHE.Chr15.1638;AHE.Chr11.1265;AHE.Chr13.920;AHE.Chr13.1270;AHE.Chr21.1143;novel.4488;AHE.Chr20.230;AHE.Chr24.235;AHE.Chr12.965;AHE.Chr09.1524;AHE.Chr13.986;novel.2104;novel.565;AHE.Chr09.1888;novel.2312;novel.1337;AHE.Chr22.1886;AHE.Chr16.1639;AHE.Chr12.1715;AHE.Chr04.173…	34	novel.1513;AHE.Chr28.79;AHE.Chr22.900;AHE.Chr01.1283;AHE.Chr22.1851;AHE.Chr14.486;AHE.Chr09.2019;AHE.Chr18.410;AHE.Chr28.328;AHE.Chr14.133;AHE.Chr24.1130;AHE.Chr14.247;AHE.Chr11.1042;AHE.Chr10.1378;AHE.Chr04.1752;AHE.Chr28.99;AHE.Chr07.2641;AHE.Chr23.1769;AHE.Chr06.1373;AHE.Chr21.662;AHE.Chr26.862;novel.4478;AHE.Chr27.346;AHE.Chr24.380;AHE.Chr08.1662;AHE.Chr24.707;AHE.Chr26.289;AHE.Chr12.544;AHE.…	38	https://www.genome.jp/dbget-bin/www_bget?ko04120	https:\\www.genome.jp\dbget-bin\www_bget?map04120
ko03030	Genetic Information Processing	Replication and repair	DNA replication	29/3052 0.95%	121/15444 0.78%	0.146805	1	AHE.Chr09.1376;novel.2139;AHE.Chr18.223;AHE.Chr01.1243;AHE.Chr08.1780;AHE.Chr11.1789;AHE.Chr08.1797;AHE.Chr05.305;AHE.Chr04.1614;AHE.Chr06.505;AHE.Chr26.672;novel.3872;AHE.Chr22.561;AHE.Chr20.399;AHE.Chr28.1851;AHE.Chr01.910;AHE.Chr26.570;novel.2061;AHE.Chr25.502;AHE.Chr11.296;AHE.Chr26.561;novel.696;AHE.Chr06.1194;AHE.Chr11.1451;AHE.Chr20.1251;AHE.Chr19.1023;novel.1140;AHE.Chr19.1022;AHE.Chr12.1…	29	AHE.Chr18.223;AHE.Chr01.1243;AHE.Chr08.1797;novel.3872;AHE.Chr22.561;AHE.Chr20.399;AHE.Chr28.1851;AHE.Chr26.570;novel.2061;novel.696;novel.1140	11	AHE.Chr09.1376;novel.2139;AHE.Chr08.1780;AHE.Chr11.1789;AHE.Chr05.305;AHE.Chr04.1614;AHE.Chr06.505;AHE.Chr26.672;AHE.Chr01.910;AHE.Chr25.502;AHE.Chr11.296;AHE.Chr26.561;AHE.Chr06.1194;AHE.Chr11.1451;AHE.Chr20.1251;AHE.Chr19.1023;AHE.Chr19.1022;AHE.Chr12.1293	18	https://www.genome.jp/dbget-bin/www_bget?ko03030	https:\\www.genome.jp\dbget-bin\www_bget?map03030
ko00740	Metabolism	Metabolism of cofactors and vitamins	Riboflavin metabolism	14/3052 0.46%	53/15444 0.34%	0.148082	1	AHE.Chr18.594;AHE.Chr23.1187;AHE.Chr22.2040;AHE.Chr16.224;AHE.Chr14.1347;AHE.Chr26.665;AHE.Chr26.256;AHE.Chr11.246;AHE.Chr17.1379;AHE.Chr28.1425;novel.1704;AHE.Chr14.1349;AHE.Chr12.1372;AHE.Chr11.248	14	AHE.Chr18.594;AHE.Chr23.1187;AHE.Chr16.224;AHE.Chr26.256;AHE.Chr11.246;AHE.Chr14.1349;AHE.Chr12.1372	7	AHE.Chr22.2040;AHE.Chr14.1347;AHE.Chr26.665;AHE.Chr17.1379;AHE.Chr28.1425;novel.1704;AHE.Chr11.248	7	https://www.genome.jp/dbget-bin/www_bget?ko00740	https:\\www.genome.jp\dbget-bin\www_bget?map00740
ko01232	Metabolism	Global and overview maps	Nucleotide metabolism	41/3052 1.34%	179/15444 1.16%	0.166149	1	AHE.Chr11.151;AHE.Chr08.320;AHE.Chr14.452;AHE.Chr12.140;AHE.Chr14.433;AHE.Chr14.1097;AHE.Chr28.1498;AHE.Chr08.279;AHE.Chr16.107;AHE.Chr24.12;AHE.Chr05.1669;AHE.Chr05.1310;AHE.Chr10.1470;AHE.Chr16.357;AHE.Chr27.1136;AHE.Chr23.1042;AHE.Chr14.797;AHE.Chr08.727;AHE.Chr25.408;AHE.Chr07.1638;AHE.Chr15.996;AHE.Chr05.466;AHE.Chr18.1203;AHE.Chr17.372;AHE.Chr17.269;AHE.Chr08.334;AHE.Chr15.417;AHE.Chr19.378…	41	AHE.Chr11.151;AHE.Chr08.320;AHE.Chr14.452;AHE.Chr12.140;AHE.Chr14.1097;AHE.Chr28.1498;AHE.Chr16.107;AHE.Chr24.12;AHE.Chr05.1669;AHE.Chr16.357;AHE.Chr27.1136;AHE.Chr23.1042;AHE.Chr14.797;AHE.Chr08.727;AHE.Chr07.1638;AHE.Chr15.996;AHE.Chr18.1203;AHE.Chr17.269;AHE.Chr19.378;AHE.Chr07.1182;AHE.Chr16.435;AHE.Chr16.408;AHE.Chr06.820;AHE.Chr04.962;AHE.Chr07.462;AHE.Chr22.185	26	AHE.Chr14.433;AHE.Chr08.279;AHE.Chr05.1310;AHE.Chr10.1470;AHE.Chr25.408;AHE.Chr05.466;AHE.Chr17.372;AHE.Chr08.334;AHE.Chr15.417;AHE.Chr21.45;AHE.Chr20.335;AHE.Chr12.57;AHE.Chr11.266;AHE.Chr17.1157;AHE.Chr15.440	15	https://www.genome.jp/dbget-bin/www_bget?ko01232	https:\\www.genome.jp\dbget-bin\www_bget?map01232
ko00220	Metabolism	Amino acid metabolism	Arginine biosynthesis	19/3052 0.62%	78/15444 0.51%	0.187628	1	AHE.Chr12.1366;AHE.Chr07.2409;AHE.Chr17.1352;AHE.Chr13.1205;novel.479;AHE.Chr26.296;AHE.Chr22.1995;AHE.Chr21.400;AHE.Chr09.976;AHE.Chr27.586;AHE.Chr01.131;AHE.Chr07.2634;AHE.Chr13.438;AHE.Chr09.969;novel.4424;AHE.Chr27.517;AHE.Chr13.453;AHE.Chr18.1175;AHE.Chr08.1654	19	AHE.Chr07.2409;AHE.Chr17.1352;AHE.Chr13.1205;novel.479;AHE.Chr26.296;AHE.Chr09.976;AHE.Chr27.586;AHE.Chr01.131;AHE.Chr07.2634;AHE.Chr09.969;AHE.Chr27.517;AHE.Chr13.453;AHE.Chr08.1654	13	AHE.Chr12.1366;AHE.Chr22.1995;AHE.Chr21.400;AHE.Chr13.438;novel.4424;AHE.Chr18.1175	6	https://www.genome.jp/dbget-bin/www_bget?ko00220	https:\\www.genome.jp\dbget-bin\www_bget?map00220
ko00770	Metabolism	Metabolism of cofactors and vitamins	Pantothenate and CoA biosynthesis	21/3052 0.69%	89/15444 0.58%	0.215325	1	AHE.Chr01.1270;AHE.Chr23.125;AHE.Chr19.618;AHE.Chr01.1202;AHE.Chr21.1584;AHE.Chr04.1765;AHE.Chr08.469;AHE.Chr08.744;AHE.Chr21.1523;AHE.Chr23.119;AHE.Chr19.595;AHE.Chr11.2371;AHE.Chr19.309;AHE.Chr02.1031;AHE.Chr16.1027;AHE.Chr11.1499;AHE.Chr01.1258;AHE.Chr10.670;AHE.Chr04.1006;AHE.Chr18.875;AHE.Chr20.295	21	AHE.Chr23.125;AHE.Chr19.618;AHE.Chr01.1202;AHE.Chr08.744;AHE.Chr21.1523;AHE.Chr19.595;AHE.Chr11.2371;AHE.Chr02.1031;AHE.Chr16.1027;AHE.Chr11.1499;AHE.Chr01.1258;AHE.Chr18.875	12	AHE.Chr01.1270;AHE.Chr21.1584;AHE.Chr04.1765;AHE.Chr08.469;AHE.Chr23.119;AHE.Chr19.309;AHE.Chr10.670;AHE.Chr04.1006;AHE.Chr20.295	9	https://www.genome.jp/dbget-bin/www_bget?ko00770	https:\\www.genome.jp\dbget-bin\www_bget?map00770
ko00730	Metabolism	Metabolism of cofactors and vitamins	Thiamine metabolism	14/3052 0.46%	57/15444 0.37%	0.223622	1	AHE.Chr11.151;AHE.Chr06.1418;AHE.Chr06.1419;AHE.Chr14.166;AHE.Chr12.140;AHE.Chr12.1030;AHE.Chr15.404;AHE.Chr27.1136;AHE.Chr08.727;AHE.Chr16.2;AHE.Chr05.411;AHE.Chr20.335;AHE.Chr04.962;AHE.Chr22.185	14	AHE.Chr11.151;AHE.Chr06.1418;AHE.Chr06.1419;AHE.Chr12.140;AHE.Chr15.404;AHE.Chr27.1136;AHE.Chr08.727;AHE.Chr16.2;AHE.Chr04.962;AHE.Chr22.185	10	AHE.Chr14.166;AHE.Chr12.1030;AHE.Chr05.411;AHE.Chr20.335	4	https://www.genome.jp/dbget-bin/www_bget?ko00730	https:\\www.genome.jp\dbget-bin\www_bget?map00730
ko03430	Genetic Information Processing	Replication and repair	Mismatch repair	23/3052 0.75%	99/15444 0.64%	0.225217	1	AHE.Chr13.1463;AHE.Chr02.1;novel.2139;AHE.Chr18.223;AHE.Chr15.677;AHE.Chr01.1243;AHE.Chr02.1259;AHE.Chr05.305;AHE.Chr04.1614;AHE.Chr26.672;AHE.Chr20.399;AHE.Chr01.910;AHE.Chr26.570;AHE.Chr25.502;AHE.Chr21.2160;AHE.Chr15.907;AHE.Chr11.296;AHE.Chr26.561;AHE.Chr11.1451;AHE.Chr19.1023;AHE.Chr19.1022;AHE.Chr04.271;AHE.Chr07.2230	23	AHE.Chr13.1463;AHE.Chr02.1;AHE.Chr18.223;AHE.Chr15.677;AHE.Chr01.1243;AHE.Chr20.399;AHE.Chr26.570;AHE.Chr21.2160;AHE.Chr07.2230	9	novel.2139;AHE.Chr02.1259;AHE.Chr05.305;AHE.Chr04.1614;AHE.Chr26.672;AHE.Chr01.910;AHE.Chr25.502;AHE.Chr15.907;AHE.Chr11.296;AHE.Chr26.561;AHE.Chr11.1451;AHE.Chr19.1023;AHE.Chr19.1022;AHE.Chr04.271	14	https://www.genome.jp/dbget-bin/www_bget?ko03430	https:\\www.genome.jp\dbget-bin\www_bget?map03430
ko00860	Metabolism	Metabolism of cofactors and vitamins	Porphyrin metabolism	27/3052 0.88%	118/15444 0.76%	0.227005	1	AHE.Chr17.222;AHE.Chr21.1116;AHE.Chr28.812;AHE.Chr18.1257;AHE.Chr05.123;AHE.Chr18.1263;AHE.Chr03.295;AHE.Chr05.1192;AHE.Chr06.68;AHE.Chr06.742;AHE.Chr18.143;novel.4190;AHE.Chr12.1289;AHE.Chr28.1469;AHE.Chr07.1035;AHE.Chr07.2337;AHE.Chr27.712;AHE.Chr20.877;AHE.Chr17.1447;AHE.Chr25.1235;AHE.Chr20.816;AHE.Chr17.379;AHE.Chr12.317;AHE.Chr07.1109;AHE.Chr07.1475;AHE.Chr26.1547;AHE.Chr10.2054	27	AHE.Chr18.1257;AHE.Chr06.742;novel.4190;AHE.Chr12.1289;AHE.Chr28.1469;AHE.Chr07.1035;AHE.Chr07.2337;AHE.Chr27.712;AHE.Chr17.1447;AHE.Chr25.1235;AHE.Chr20.816;AHE.Chr17.379;AHE.Chr07.1109;AHE.Chr07.1475;AHE.Chr26.1547;AHE.Chr10.2054	16	AHE.Chr17.222;AHE.Chr21.1116;AHE.Chr28.812;AHE.Chr05.123;AHE.Chr18.1263;AHE.Chr03.295;AHE.Chr05.1192;AHE.Chr06.68;AHE.Chr18.143;AHE.Chr20.877;AHE.Chr12.317	11	https://www.genome.jp/dbget-bin/www_bget?ko00860	https:\\www.genome.jp\dbget-bin\www_bget?map00860
ko00360	Metabolism	Amino acid metabolism	Phenylalanine metabolism	24/3052 0.79%	104/15444 0.67%	0.229683	1	AHE.Chr07.2409;AHE.Chr17.1352;AHE.Chr07.1611;AHE.Chr04.676;AHE.Chr22.1995;AHE.Chr19.503;AHE.Chr18.1302;AHE.Chr21.1272;AHE.Chr26.1172;AHE.Chr09.394;AHE.Chr10.602;AHE.Chr10.220;novel.2861;novel.3715;AHE.Chr21.1544;AHE.Chr08.2214;AHE.Chr26.790;AHE.Chr21.1270;AHE.Chr11.1613;novel.4452;AHE.Chr15.239;AHE.Chr18.1175;AHE.Chr09.1873;AHE.Chr08.1948	24	AHE.Chr07.2409;AHE.Chr17.1352;AHE.Chr07.1611;AHE.Chr04.676;AHE.Chr18.1302;AHE.Chr10.220;novel.2861;novel.3715;AHE.Chr08.2214;AHE.Chr26.790;AHE.Chr21.1270;AHE.Chr11.1613;novel.4452;AHE.Chr09.1873;AHE.Chr08.1948	15	AHE.Chr22.1995;AHE.Chr19.503;AHE.Chr21.1272;AHE.Chr26.1172;AHE.Chr09.394;AHE.Chr10.602;AHE.Chr21.1544;AHE.Chr15.239;AHE.Chr18.1175	9	https://www.genome.jp/dbget-bin/www_bget?ko00360	https:\\www.genome.jp\dbget-bin\www_bget?map00360
ko00130	Metabolism	Metabolism of cofactors and vitamins	Ubiquinone and other terpenoid-quinone biosynthesis	34/3052 1.11%	152/15444 0.98%	0.23615	1	AHE.Chr08.1228;AHE.Chr04.977;novel.3199;AHE.Chr06.564;AHE.Chr20.345;AHE.Chr04.975;AHE.Chr28.135;AHE.Chr25.1123;novel.790;novel.1344;AHE.Chr10.1379;AHE.Chr16.1565;AHE.Chr21.1272;novel.1625;AHE.Chr10.1121;novel.2861;AHE.Chr15.83;AHE.Chr02.933;AHE.Chr06.830;AHE.Chr10.2083;novel.3715;AHE.Chr21.1544;novel.4616;AHE.Chr18.916;AHE.Chr26.790;AHE.Chr20.25;AHE.Chr21.1270;novel.1653;novel.4452;AHE.Chr15.85;A…	34	AHE.Chr08.1228;novel.3199;AHE.Chr28.135;AHE.Chr25.1123;novel.1344;novel.1625;AHE.Chr10.1121;novel.2861;AHE.Chr02.933;AHE.Chr06.830;AHE.Chr10.2083;novel.3715;AHE.Chr18.916;AHE.Chr26.790;AHE.Chr21.1270;novel.4452;AHE.Chr23.689;novel.3197	18	AHE.Chr04.977;AHE.Chr06.564;AHE.Chr20.345;AHE.Chr04.975;novel.790;AHE.Chr10.1379;AHE.Chr16.1565;AHE.Chr21.1272;AHE.Chr15.83;AHE.Chr21.1544;novel.4616;AHE.Chr20.25;novel.1653;AHE.Chr15.85;AHE.Chr08.822;AHE.Chr19.24	16	https://www.genome.jp/dbget-bin/www_bget?ko00130	https:\\www.genome.jp\dbget-bin\www_bget?map00130
ko04820	Cellular Processes	Cell motility	Cytoskeleton in muscle cells	13/3052 0.43%	53/15444 0.34%	0.23645	1	AHE.Chr10.797;AHE.Chr19.1210;AHE.Chr14.452;AHE.Chr02.798;AHE.Chr25.392;AHE.Chr14.433;AHE.Chr12.1003;AHE.Chr02.585;AHE.Chr17.372;AHE.Chr17.269;AHE.Chr11.1503;novel.2652;AHE.Chr07.808	13	AHE.Chr10.797;AHE.Chr19.1210;AHE.Chr14.452;AHE.Chr25.392;AHE.Chr12.1003;AHE.Chr17.269;AHE.Chr11.1503;novel.2652	8	AHE.Chr02.798;AHE.Chr14.433;AHE.Chr02.585;AHE.Chr17.372;AHE.Chr07.808	5	https://www.genome.jp/dbget-bin/www_bget?ko04820	https:\\www.genome.jp\dbget-bin\www_bget?map04820
ko00950	Metabolism	Biosynthesis of other secondary metabolites	Isoquinoline alkaloid biosynthesis	26/3052 0.85%	114/15444 0.74%	0.237804	1	AHE.Chr14.911;AHE.Chr07.2409;AHE.Chr17.1352;AHE.Chr23.1442;AHE.Chr24.1170;AHE.Chr22.1995;AHE.Chr19.503;AHE.Chr23.1246;AHE.Chr06.665;novel.1484;AHE.Chr21.1272;AHE.Chr24.1653;AHE.Chr09.1739;AHE.Chr09.394;AHE.Chr10.602;AHE.Chr09.1738;novel.2861;AHE.Chr24.1164;AHE.Chr24.1158;novel.3715;AHE.Chr07.946;AHE.Chr09.1740;AHE.Chr21.1270;novel.4452;AHE.Chr18.1175;AHE.Chr08.839	26	AHE.Chr07.2409;AHE.Chr17.1352;AHE.Chr24.1170;novel.1484;AHE.Chr09.1739;AHE.Chr09.1738;novel.2861;AHE.Chr24.1158;novel.3715;AHE.Chr07.946;AHE.Chr09.1740;AHE.Chr21.1270;novel.4452	13	AHE.Chr14.911;AHE.Chr23.1442;AHE.Chr22.1995;AHE.Chr19.503;AHE.Chr23.1246;AHE.Chr06.665;AHE.Chr21.1272;AHE.Chr24.1653;AHE.Chr09.394;AHE.Chr10.602;AHE.Chr24.1164;AHE.Chr18.1175;AHE.Chr08.839	13	https://www.genome.jp/dbget-bin/www_bget?ko00950	https:\\www.genome.jp\dbget-bin\www_bget?map00950
ko00564	Metabolism	Lipid metabolism	Glycerophospholipid metabolism	64/3052 2.1%	298/15444 1.93%	0.246713	1	AHE.Chr18.194;novel.4460;novel.1956;novel.1305;AHE.Chr06.1168;AHE.Chr06.487;AHE.Chr18.203;AHE.Chr25.1198;AHE.Chr17.1625;AHE.Chr07.1698;AHE.Chr23.2051;AHE.Chr13.58;AHE.Chr13.1055;AHE.Chr22.235;AHE.Chr09.1994;AHE.Chr01.1383;AHE.Chr12.213;AHE.Chr27.1129;AHE.Chr23.863;AHE.Chr28.1071;AHE.Chr28.1622;AHE.Chr06.971;AHE.Chr06.736;AHE.Chr20.33;AHE.Chr21.1481;AHE.Chr25.1294;AHE.Chr17.1440;AHE.Chr11.1038;AHE…	64	AHE.Chr18.194;novel.4460;novel.1956;novel.1305;AHE.Chr17.1625;AHE.Chr07.1698;AHE.Chr22.235;AHE.Chr09.1994;AHE.Chr12.213;AHE.Chr23.863;AHE.Chr28.1071;AHE.Chr28.1622;AHE.Chr25.1294;AHE.Chr17.1440;AHE.Chr08.1337;AHE.Chr21.145;AHE.Chr26.1086;AHE.Chr16.352;AHE.Chr19.31;AHE.Chr07.200;AHE.Chr18.905;AHE.Chr06.945;AHE.Chr07.617;AHE.Chr17.1458;AHE.Chr07.652;AHE.Chr26.908;novel.979;AHE.Chr27.953;AHE.Chr15.9…	37	AHE.Chr06.1168;AHE.Chr06.487;AHE.Chr18.203;AHE.Chr25.1198;AHE.Chr23.2051;AHE.Chr13.58;AHE.Chr13.1055;AHE.Chr01.1383;AHE.Chr27.1129;AHE.Chr06.971;AHE.Chr06.736;AHE.Chr20.33;AHE.Chr21.1481;AHE.Chr11.1038;AHE.Chr12.1062;AHE.Chr24.2134;AHE.Chr14.1022;AHE.Chr02.791;AHE.Chr04.1477;novel.3250;AHE.Chr03.1102;AHE.Chr05.1435;AHE.Chr14.1059;AHE.Chr06.3;AHE.Chr05.1187;AHE.Chr05.1055;AHE.Chr19.1470	27	https://www.genome.jp/dbget-bin/www_bget?ko00564	https:\\www.genome.jp\dbget-bin\www_bget?map00564
ko00760	Metabolism	Metabolism of cofactors and vitamins	Nicotinate and nicotinamide metabolism	18/3052 0.59%	77/15444 0.5%	0.251006	1	AHE.Chr08.320;AHE.Chr01.907;AHE.Chr14.44;AHE.Chr12.214;AHE.Chr05.1621;AHE.Chr16.107;AHE.Chr24.12;AHE.Chr22.1468;AHE.Chr20.455;AHE.Chr18.824;AHE.Chr06.805;AHE.Chr02.719;AHE.Chr20.66;AHE.Chr10.577;novel.527;AHE.Chr11.207;AHE.Chr07.462;AHE.Chr06.1381	18	AHE.Chr08.320;AHE.Chr05.1621;AHE.Chr16.107;AHE.Chr24.12;AHE.Chr18.824;AHE.Chr06.805;AHE.Chr02.719;AHE.Chr10.577;novel.527;AHE.Chr11.207;AHE.Chr07.462;AHE.Chr06.1381	12	AHE.Chr01.907;AHE.Chr14.44;AHE.Chr12.214;AHE.Chr22.1468;AHE.Chr20.455;AHE.Chr20.66	6	https://www.genome.jp/dbget-bin/www_bget?ko00760	https:\\www.genome.jp\dbget-bin\www_bget?map00760
ko00523	Metabolism	Metabolism of terpenoids and polyketides	Polyketide sugar unit biosynthesis	2/3052 0.07%	5/15444 0.03%	0.257834	1	AHE.Chr18.148;AHE.Chr17.1457	2	AHE.Chr18.148;AHE.Chr17.1457	2	--	0	https://www.genome.jp/dbget-bin/www_bget?ko00523	https:\\www.genome.jp\dbget-bin\www_bget?map00523
ko00531	Metabolism	Glycan biosynthesis and metabolism	Glycosaminoglycan degradation	16/3052 0.52%	68/15444 0.44%	0.258635	1	AHE.Chr03.411;AHE.Chr24.607;AHE.Chr15.1201;AHE.Chr05.911;AHE.Chr06.596;novel.4455;AHE.Chr12.1572;AHE.Chr15.361;AHE.Chr14.641;AHE.Chr02.1026;AHE.Chr01.1277;AHE.Chr09.178;AHE.Chr20.58;AHE.Chr19.971;AHE.Chr03.953;AHE.Chr04.1307	16	AHE.Chr03.411;AHE.Chr24.607;AHE.Chr15.1201;AHE.Chr05.911;AHE.Chr15.361;AHE.Chr14.641;AHE.Chr20.58;AHE.Chr03.953	8	AHE.Chr06.596;novel.4455;AHE.Chr12.1572;AHE.Chr02.1026;AHE.Chr01.1277;AHE.Chr09.178;AHE.Chr19.971;AHE.Chr04.1307	8	https://www.genome.jp/dbget-bin/www_bget?ko00531	https:\\www.genome.jp\dbget-bin\www_bget?map00531
ko00511	Metabolism	Glycan biosynthesis and metabolism	Other glycan degradation	24/3052 0.79%	106/15444 0.69%	0.26127	1	AHE.Chr28.1671;AHE.Chr03.411;AHE.Chr28.1672;AHE.Chr24.607;AHE.Chr10.1110;AHE.Chr07.1510;AHE.Chr15.1201;AHE.Chr08.345;AHE.Chr06.842;AHE.Chr22.50;AHE.Chr11.618;AHE.Chr22.215;AHE.Chr27.709;AHE.Chr14.277;AHE.Chr08.2247;AHE.Chr23.814;AHE.Chr12.1572;AHE.Chr02.1026;AHE.Chr01.1277;AHE.Chr11.283;AHE.Chr10.1108;AHE.Chr22.212;AHE.Chr01.1315;AHE.Chr03.953	24	AHE.Chr28.1671;AHE.Chr03.411;AHE.Chr24.607;AHE.Chr10.1110;AHE.Chr07.1510;AHE.Chr15.1201;AHE.Chr22.50;AHE.Chr22.215;AHE.Chr27.709;AHE.Chr23.814;AHE.Chr10.1108;AHE.Chr22.212;AHE.Chr03.953	13	AHE.Chr28.1672;AHE.Chr08.345;AHE.Chr06.842;AHE.Chr11.618;AHE.Chr14.277;AHE.Chr08.2247;AHE.Chr12.1572;AHE.Chr02.1026;AHE.Chr01.1277;AHE.Chr11.283;AHE.Chr01.1315	11	https://www.genome.jp/dbget-bin/www_bget?ko00511	https:\\www.genome.jp\dbget-bin\www_bget?map00511
ko03450	Genetic Information Processing	Replication and repair	Non-homologous end-joining	5/3052 0.16%	18/15444 0.12%	0.274631	1	AHE.Chr16.1239;AHE.Chr15.737;AHE.Chr07.97;AHE.Chr12.1293;AHE.Chr05.184	5	AHE.Chr15.737	1	AHE.Chr16.1239;AHE.Chr07.97;AHE.Chr12.1293;AHE.Chr05.184	4	https://www.genome.jp/dbget-bin/www_bget?ko03450	https:\\www.genome.jp\dbget-bin\www_bget?map03450
ko00430	Metabolism	Metabolism of other amino acids	Taurine and hypotaurine metabolism	7/3052 0.23%	27/15444 0.17%	0.275621	1	AHE.Chr21.373;AHE.Chr22.568;novel.1384;AHE.Chr04.628;AHE.Chr08.1861;AHE.Chr07.1656;AHE.Chr06.563	7	AHE.Chr21.373;AHE.Chr04.628;AHE.Chr08.1861;AHE.Chr07.1656;AHE.Chr06.563	5	AHE.Chr22.568;novel.1384	2	https://www.genome.jp/dbget-bin/www_bget?ko00430	https:\\www.genome.jp\dbget-bin\www_bget?map00430
ko00514	Metabolism	Glycan biosynthesis and metabolism	Other types of O-glycan biosynthesis	7/3052 0.23%	27/15444 0.17%	0.275621	1	AHE.Chr01.409;AHE.Chr22.2077;AHE.Chr21.1461;AHE.Chr12.1723;AHE.Chr09.1533;AHE.Chr24.240;AHE.Chr11.1719	7	AHE.Chr01.409;AHE.Chr22.2077;AHE.Chr21.1461;AHE.Chr12.1723;AHE.Chr09.1533;AHE.Chr11.1719	6	AHE.Chr24.240	1	https://www.genome.jp/dbget-bin/www_bget?ko00514	https:\\www.genome.jp\dbget-bin\www_bget?map00514
ko00906	Metabolism	Metabolism of terpenoids and polyketides	Carotenoid biosynthesis	30/3052 0.98%	136/15444 0.88%	0.280314	1	AHE.Chr16.1073;AHE.Chr02.742;AHE.Chr22.1872;AHE.Chr12.485;AHE.Chr03.431;AHE.Chr04.1544;AHE.Chr11.451;AHE.Chr15.1439;AHE.Chr07.1435;AHE.Chr24.1790;AHE.Chr01.998;AHE.Chr12.40;AHE.Chr18.949;AHE.Chr12.94;novel.3957;novel.3723;AHE.Chr18.808;novel.4570;AHE.Chr07.1400_AHE.Chr07.1401;AHE.Chr26.738;AHE.Chr08.456;AHE.Chr19.788;novel.4653;AHE.Chr03.441;AHE.Chr07.1525;AHE.Chr06.865;AHE.Chr26.318;AHE.Chr21.15…	30	AHE.Chr02.742;AHE.Chr22.1872;AHE.Chr12.485;AHE.Chr03.431;AHE.Chr11.451;AHE.Chr15.1439;AHE.Chr01.998;novel.3957;novel.3723;AHE.Chr07.1400_AHE.Chr07.1401;AHE.Chr26.738;novel.4653;AHE.Chr03.441;AHE.Chr07.1525;AHE.Chr26.318	15	AHE.Chr16.1073;AHE.Chr04.1544;AHE.Chr07.1435;AHE.Chr24.1790;AHE.Chr12.40;AHE.Chr18.949;AHE.Chr12.94;AHE.Chr18.808;novel.4570;AHE.Chr08.456;AHE.Chr19.788;AHE.Chr06.865;AHE.Chr21.1556;AHE.Chr08.1308;AHE.Chr26.1325	15	https://www.genome.jp/dbget-bin/www_bget?ko00906	https:\\www.genome.jp\dbget-bin\www_bget?map00906
ko00905	Metabolism	Metabolism of terpenoids and polyketides	Brassinosteroid biosynthesis	13/3052 0.43%	56/15444 0.36%	0.305957	1	AHE.Chr22.1708;AHE.Chr21.671;novel.3634;AHE.Chr22.1690;AHE.Chr14.625;AHE.Chr04.580;AHE.Chr23.551;AHE.Chr26.1065;AHE.Chr28.883;AHE.Chr22.986;AHE.Chr26.1006;AHE.Chr13.804;AHE.Chr01.1132	13	AHE.Chr22.1708;AHE.Chr21.671;novel.3634;AHE.Chr22.1690;AHE.Chr14.625;AHE.Chr04.580;AHE.Chr23.551;AHE.Chr26.1065;AHE.Chr28.883;AHE.Chr22.986;AHE.Chr26.1006;AHE.Chr13.804;AHE.Chr01.1132	13	--	0	https://www.genome.jp/dbget-bin/www_bget?ko00905	https:\\www.genome.jp\dbget-bin\www_bget?map00905
ko00470	Metabolism	Metabolism of other amino acids	D-Amino acid metabolism	4/3052 0.13%	15/15444 0.1%	0.342883	1	novel.3662;novel.3574;AHE.Chr22.727;AHE.Chr17.1405	4	novel.3662;AHE.Chr22.727;AHE.Chr17.1405	3	novel.3574	1	https://www.genome.jp/dbget-bin/www_bget?ko00470	https:\\www.genome.jp\dbget-bin\www_bget?map00470
ko01040	Metabolism	Lipid metabolism	Biosynthesis of unsaturated fatty acids	11/3052 0.36%	48/15444 0.31%	0.344835	1	AHE.Chr25.1266;AHE.Chr17.259;novel.191;AHE.Chr17.1003;AHE.Chr13.1278;AHE.Chr27.999;AHE.Chr04.1417;AHE.Chr23.86;AHE.Chr08.1194;novel.2202;AHE.Chr24.59	11	AHE.Chr17.259;AHE.Chr27.999;AHE.Chr23.86;novel.2202	4	AHE.Chr25.1266;novel.191;AHE.Chr17.1003;AHE.Chr13.1278;AHE.Chr04.1417;AHE.Chr08.1194;AHE.Chr24.59	7	https://www.genome.jp/dbget-bin/www_bget?ko01040	https:\\www.genome.jp\dbget-bin\www_bget?map01040
ko00261	Metabolism	Biosynthesis of other secondary metabolites	Monobactam biosynthesis	6/3052 0.2%	25/15444 0.16%	0.371612	1	AHE.Chr04.98;AHE.Chr02.1099;AHE.Chr22.2313;AHE.Chr15.639;AHE.Chr14.1275;AHE.Chr04.1088	6	--	0	AHE.Chr04.98;AHE.Chr02.1099;AHE.Chr22.2313;AHE.Chr15.639;AHE.Chr14.1275;AHE.Chr04.1088	6	https://www.genome.jp/dbget-bin/www_bget?ko00261	https:\\www.genome.jp\dbget-bin\www_bget?map00261
ko00450	Metabolism	Metabolism of other amino acids	Selenocompound metabolism	11/3052 0.36%	49/15444 0.32%	0.372175	1	AHE.Chr11.1935;AHE.Chr18.695;AHE.Chr21.805;AHE.Chr01.1397;AHE.Chr11.1307;AHE.Chr12.1763;AHE.Chr02.1099;novel.4395;AHE.Chr22.2313;AHE.Chr26.997;AHE.Chr15.639	11	AHE.Chr21.805;AHE.Chr11.1307;AHE.Chr12.1763;novel.4395	4	AHE.Chr11.1935;AHE.Chr18.695;AHE.Chr01.1397;AHE.Chr02.1099;AHE.Chr22.2313;AHE.Chr26.997;AHE.Chr15.639	7	https://www.genome.jp/dbget-bin/www_bget?ko00450	https:\\www.genome.jp\dbget-bin\www_bget?map00450
ko00562	Metabolism	Carbohydrate metabolism	Inositol phosphate metabolism	40/3052 1.31%	192/15444 1.24%	0.381934	1	AHE.Chr12.1081;AHE.Chr27.636;AHE.Chr27.497;AHE.Chr10.1712;AHE.Chr10.144;AHE.Chr27.714;AHE.Chr07.1468;AHE.Chr12.1073;AHE.Chr24.351;AHE.Chr08.1429;AHE.Chr11.1038;AHE.Chr12.1062;AHE.Chr28.973;AHE.Chr09.1995;AHE.Chr11.1210;AHE.Chr27.764;AHE.Chr21.2141;AHE.Chr12.1729;AHE.Chr08.1892;AHE.Chr21.345;AHE.Chr18.607;AHE.Chr24.2012;AHE.Chr24.47;AHE.Chr23.463;AHE.Chr27.1524;AHE.Chr27.1525;AHE.Chr08.1949;AHE.Ch…	40	AHE.Chr12.1081;AHE.Chr27.636;AHE.Chr27.497;AHE.Chr27.714;AHE.Chr07.1468;AHE.Chr08.1429;AHE.Chr09.1995;AHE.Chr21.2141;AHE.Chr12.1729;AHE.Chr08.1892;AHE.Chr21.345;AHE.Chr18.607;AHE.Chr24.2012;novel.4239;AHE.Chr10.197;AHE.Chr18.757;novel.2995	17	AHE.Chr10.1712;AHE.Chr10.144;AHE.Chr12.1073;AHE.Chr24.351;AHE.Chr11.1038;AHE.Chr12.1062;AHE.Chr28.973;AHE.Chr11.1210;AHE.Chr27.764;AHE.Chr24.47;AHE.Chr23.463;AHE.Chr27.1524;AHE.Chr27.1525;AHE.Chr08.1949;AHE.Chr12.894;AHE.Chr14.209;AHE.Chr11.1047;novel.989;AHE.Chr10.1711;AHE.Chr07.2367;AHE.Chr08.2328;AHE.Chr10.1517;AHE.Chr17.857	23	https://www.genome.jp/dbget-bin/www_bget?ko00562	https:\\www.genome.jp\dbget-bin\www_bget?map00562
ko03410	Genetic Information Processing	Replication and repair	Base excision repair	27/3052 0.88%	128/15444 0.83%	0.386314	1	AHE.Chr28.1759;novel.2139;AHE.Chr18.223;AHE.Chr10.477;AHE.Chr01.1243;AHE.Chr25.980;AHE.Chr11.1789;AHE.Chr04.1614;AHE.Chr26.672;AHE.Chr14.32;AHE.Chr05.713;AHE.Chr20.399;AHE.Chr01.910;AHE.Chr24.2182;AHE.Chr11.296;AHE.Chr07.1093;AHE.Chr18.1227;AHE.Chr14.381;AHE.Chr28.1286;AHE.Chr24.2215;AHE.Chr06.1194;AHE.Chr20.1251;AHE.Chr21.1444;AHE.Chr09.550;AHE.Chr06.439;AHE.Chr12.1293;AHE.Chr23.1079	27	AHE.Chr28.1759;AHE.Chr18.223;AHE.Chr10.477;AHE.Chr01.1243;AHE.Chr14.32;AHE.Chr20.399;AHE.Chr24.2182;AHE.Chr07.1093;AHE.Chr24.2215;AHE.Chr21.1444;AHE.Chr09.550	11	novel.2139;AHE.Chr25.980;AHE.Chr11.1789;AHE.Chr04.1614;AHE.Chr26.672;AHE.Chr05.713;AHE.Chr01.910;AHE.Chr11.296;AHE.Chr18.1227;AHE.Chr14.381;AHE.Chr28.1286;AHE.Chr06.1194;AHE.Chr20.1251;AHE.Chr06.439;AHE.Chr12.1293;AHE.Chr23.1079	16	https://www.genome.jp/dbget-bin/www_bget?ko03410	https:\\www.genome.jp\dbget-bin\www_bget?map03410
ko00910	Metabolism	Energy metabolism	Nitrogen metabolism	17/3052 0.56%	79/15444 0.51%	0.390542	1	AHE.Chr26.296;AHE.Chr20.597;AHE.Chr21.400;AHE.Chr10.1740;AHE.Chr07.2667;AHE.Chr20.596;AHE.Chr27.586;AHE.Chr13.438;AHE.Chr16.837;AHE.Chr02.593;novel.89;AHE.Chr08.2341;novel.4424;AHE.Chr15.885;AHE.Chr13.453;AHE.Chr22.655;AHE.Chr09.1313	17	AHE.Chr26.296;AHE.Chr10.1740;AHE.Chr07.2667;AHE.Chr27.586;AHE.Chr08.2341;AHE.Chr15.885;AHE.Chr13.453;AHE.Chr09.1313	8	AHE.Chr20.597;AHE.Chr21.400;AHE.Chr20.596;AHE.Chr13.438;AHE.Chr16.837;AHE.Chr02.593;novel.89;novel.4424;AHE.Chr22.655	9	https://www.genome.jp/dbget-bin/www_bget?ko00910	https:\\www.genome.jp\dbget-bin\www_bget?map00910
ko00970	Genetic Information Processing	Translation	Aminoacyl-tRNA biosynthesis	30/3052 0.98%	144/15444 0.93%	0.405546	1	AHE.Chr17.802;AHE.Chr08.2181;AHE.Chr08.2218;AHE.Chr11.1602;AHE.Chr15.351;AHE.Chr03.1038;AHE.Chr07.2609;AHE.Chr05.374;AHE.Chr09.2063;AHE.Chr05.765;AHE.Chr15.357;AHE.Chr07.2632;AHE.Chr13.415;AHE.Chr26.243;AHE.Chr14.31;novel.4286;AHE.Chr12.65;AHE.Chr03.326;AHE.Chr12.1289;novel.4395;AHE.Chr15.917;AHE.Chr14.356;AHE.Chr28.930;AHE.Chr05.218;AHE.Chr22.1390;AHE.Chr05.343;AHE.Chr22.1430;AHE.Chr16.289;AHE.C…	30	AHE.Chr08.2181;AHE.Chr11.1602;AHE.Chr05.374;AHE.Chr09.2063;AHE.Chr05.765;AHE.Chr15.357;AHE.Chr07.2632;AHE.Chr13.415;AHE.Chr26.243;AHE.Chr14.31;novel.4286;AHE.Chr12.1289;novel.4395;AHE.Chr15.917;AHE.Chr14.356;AHE.Chr28.930;AHE.Chr22.1390;AHE.Chr05.343;AHE.Chr16.289;AHE.Chr08.340	20	AHE.Chr17.802;AHE.Chr08.2218;AHE.Chr15.351;AHE.Chr03.1038;AHE.Chr07.2609;AHE.Chr12.65;AHE.Chr03.326;AHE.Chr05.218;AHE.Chr22.1430;AHE.Chr07.1670	10	https://www.genome.jp/dbget-bin/www_bget?ko00970	https:\\www.genome.jp\dbget-bin\www_bget?map00970
ko00543	Metabolism	Glycan biosynthesis and metabolism	Exopolysaccharide biosynthesis	2/3052 0.07%	7/15444 0.05%	0.416732	1	AHE.Chr03.383;AHE.Chr04.496	2	AHE.Chr03.383;AHE.Chr04.496	2	--	0	https://www.genome.jp/dbget-bin/www_bget?ko00543	https:\\www.genome.jp\dbget-bin\www_bget?map00543
ko03083	Genetic Information Processing	Chromosome	Polycomb repressive complex	39/3052 1.28%	190/15444 1.23%	0.423845	1	novel.1513;AHE.Chr06.1502;AHE.Chr15.731;AHE.Chr28.74;AHE.Chr18.410;AHE.Chr11.1265;AHE.Chr08.1125;AHE.Chr17.917;AHE.Chr11.2257;AHE.Chr28.185;AHE.Chr04.1601;AHE.Chr14.1171;AHE.Chr11.627;AHE.Chr28.139;novel.2312;AHE.Chr24.1408;AHE.Chr16.706;AHE.Chr09.1098;AHE.Chr12.2269;AHE.Chr13.253;AHE.Chr09.1100;AHE.Chr14.428;AHE.Chr11.919;AHE.Chr13.1415;AHE.Chr09.775;AHE.Chr11.332;AHE.Chr09.528;AHE.Chr21.2156;AH…	39	AHE.Chr06.1502;AHE.Chr11.1265;AHE.Chr11.2257;AHE.Chr14.1171;AHE.Chr11.627;AHE.Chr28.139;novel.2312;AHE.Chr24.1408;AHE.Chr12.2269;AHE.Chr13.253;AHE.Chr14.428;AHE.Chr11.919;AHE.Chr13.1415;AHE.Chr09.775;AHE.Chr21.2156;AHE.Chr07.1308;novel.486;AHE.Chr10.957;AHE.Chr11.2252;AHE.Chr08.1176;AHE.Chr06.692	21	novel.1513;AHE.Chr15.731;AHE.Chr28.74;AHE.Chr18.410;AHE.Chr08.1125;AHE.Chr17.917;AHE.Chr28.185;AHE.Chr04.1601;AHE.Chr16.706;AHE.Chr09.1098;AHE.Chr09.1100;AHE.Chr11.332;AHE.Chr09.528;AHE.Chr01.462;AHE.Chr06.1514;AHE.Chr10.461;AHE.Chr20.495;AHE.Chr09.1099	18	https://www.genome.jp/dbget-bin/www_bget?ko03083	https:\\www.genome.jp\dbget-bin\www_bget?map03083
ko00510	Metabolism	Glycan biosynthesis and metabolism	N-Glycan biosynthesis	25/3052 0.82%	122/15444 0.79%	0.455541	1	AHE.Chr13.1181;AHE.Chr19.1366;AHE.Chr14.169;AHE.Chr01.1184;AHE.Chr24.1769;AHE.Chr01.1289;AHE.Chr27.1257;AHE.Chr07.1836;AHE.Chr25.535;AHE.Chr10.1665;AHE.Chr23.1655;novel.523;AHE.Chr12.1693;AHE.Chr26.1130;AHE.Chr06.112;AHE.Chr09.1660;AHE.Chr04.355;novel.522;AHE.Chr07.1834;AHE.Chr02.990;novel.2752;AHE.Chr22.1448;AHE.Chr23.1592;AHE.Chr22.1447;AHE.Chr14.163	25	AHE.Chr13.1181;AHE.Chr19.1366;AHE.Chr14.169;AHE.Chr01.1184;AHE.Chr24.1769;AHE.Chr27.1257;AHE.Chr07.1836;AHE.Chr25.535;AHE.Chr10.1665;AHE.Chr09.1660;AHE.Chr04.355;novel.522;AHE.Chr22.1448;AHE.Chr23.1592;AHE.Chr22.1447	15	AHE.Chr01.1289;AHE.Chr23.1655;novel.523;AHE.Chr12.1693;AHE.Chr26.1130;AHE.Chr06.112;AHE.Chr07.1834;AHE.Chr02.990;novel.2752;AHE.Chr14.163	10	https://www.genome.jp/dbget-bin/www_bget?ko00510	https:\\www.genome.jp\dbget-bin\www_bget?map00510
ko00563	Metabolism	Glycan biosynthesis and metabolism	Glycosylphosphatidylinositol (GPI)-anchor biosynthesis	14/3052 0.46%	67/15444 0.43%	0.456004	1	AHE.Chr07.404;AHE.Chr21.1058;AHE.Chr05.486;AHE.Chr22.265;AHE.Chr18.835;AHE.Chr05.485;AHE.Chr09.802;AHE.Chr23.106;AHE.Chr14.1188;AHE.Chr21.615;novel.2752;AHE.Chr21.220;AHE.Chr02.1260;AHE.Chr21.1280	14	AHE.Chr07.404;AHE.Chr21.1058;AHE.Chr05.486;AHE.Chr22.265;AHE.Chr05.485;AHE.Chr09.802;AHE.Chr21.615;AHE.Chr21.220;AHE.Chr02.1260;AHE.Chr21.1280	10	AHE.Chr18.835;AHE.Chr23.106;AHE.Chr14.1188;novel.2752	4	https://www.genome.jp/dbget-bin/www_bget?ko00563	https:\\www.genome.jp\dbget-bin\www_bget?map00563
ko04136	Cellular Processes	Transport and catabolism	Autophagy - other	19/3052 0.62%	92/15444 0.6%	0.456258	1	AHE.Chr10.1165;AHE.Chr10.1941;AHE.Chr10.1348;AHE.Chr19.1377;AHE.Chr27.358;AHE.Chr18.1190;AHE.Chr21.1896;AHE.Chr04.189;AHE.Chr28.271;AHE.Chr28.2019;AHE.Chr23.170;AHE.Chr15.556;AHE.Chr23.138;AHE.Chr02.827;AHE.Chr22.1497;AHE.Chr09.81;novel.1852;AHE.Chr04.1755;AHE.Chr10.784	19	AHE.Chr10.1941;AHE.Chr10.1348;AHE.Chr18.1190;AHE.Chr04.189;AHE.Chr23.170;AHE.Chr15.556;AHE.Chr23.138;AHE.Chr02.827;AHE.Chr22.1497;AHE.Chr09.81;novel.1852	11	AHE.Chr10.1165;AHE.Chr19.1377;AHE.Chr27.358;AHE.Chr21.1896;AHE.Chr28.271;AHE.Chr28.2019;AHE.Chr04.1755;AHE.Chr10.784	8	https://www.genome.jp/dbget-bin/www_bget?ko04136	https:\\www.genome.jp\dbget-bin\www_bget?map04136
ko00790	Metabolism	Metabolism of cofactors and vitamins	Folate biosynthesis	15/3052 0.49%	73/15444 0.47%	0.479492	1	AHE.Chr26.1135;AHE.Chr25.979;AHE.Chr05.98;AHE.Chr08.279;AHE.Chr10.1470;AHE.Chr27.899;AHE.Chr28.1040;AHE.Chr11.1944;AHE.Chr04.758;AHE.Chr27.901;AHE.Chr27.1367;AHE.Chr09.2050;AHE.Chr06.276;AHE.Chr13.1303;AHE.Chr27.201	15	AHE.Chr26.1135;AHE.Chr25.979;AHE.Chr27.899;AHE.Chr04.758;AHE.Chr27.901;AHE.Chr27.1367;AHE.Chr13.1303;AHE.Chr27.201	8	AHE.Chr05.98;AHE.Chr08.279;AHE.Chr10.1470;AHE.Chr28.1040;AHE.Chr11.1944;AHE.Chr09.2050;AHE.Chr06.276	7	https://www.genome.jp/dbget-bin/www_bget?ko00790	https:\\www.genome.jp\dbget-bin\www_bget?map00790
ko00053	Metabolism	Carbohydrate metabolism	Ascorbate and aldarate metabolism	38/3052 1.25%	189/15444 1.22%	0.481759	1	AHE.Chr07.1052;AHE.Chr01.1270;AHE.Chr16.146;AHE.Chr08.943;novel.1211;AHE.Chr19.618;AHE.Chr01.1202;AHE.Chr22.717;AHE.Chr04.1397;AHE.Chr27.1085;AHE.Chr01.1324;AHE.Chr26.396;novel.3072;AHE.Chr22.346;AHE.Chr21.2205;AHE.Chr15.126;AHE.Chr24.351;AHE.Chr28.1632;novel.2635;AHE.Chr19.595;novel.4586;AHE.Chr16.1183;novel.3027;AHE.Chr02.1157;AHE.Chr02.1183;novel.1721;novel.1477;AHE.Chr07.216;novel.4306;novel.…	38	AHE.Chr07.1052;AHE.Chr16.146;AHE.Chr19.618;AHE.Chr01.1202;AHE.Chr22.717;AHE.Chr04.1397;AHE.Chr26.396;novel.3072;AHE.Chr21.2205;AHE.Chr28.1632;AHE.Chr19.595;novel.4586;novel.3027;AHE.Chr02.1157;AHE.Chr02.1183;novel.1721;novel.1477;AHE.Chr07.216;novel.4306;AHE.Chr05.467;AHE.Chr02.1031;AHE.Chr11.1499;AHE.Chr25.429;AHE.Chr01.1258	24	AHE.Chr01.1270;AHE.Chr08.943;novel.1211;AHE.Chr27.1085;AHE.Chr01.1324;AHE.Chr22.346;AHE.Chr15.126;AHE.Chr24.351;novel.2635;AHE.Chr16.1183;novel.3652;AHE.Chr18.370;novel.420;AHE.Chr10.1517	14	https://www.genome.jp/dbget-bin/www_bget?ko00053	https:\\www.genome.jp\dbget-bin\www_bget?map00053
ko00232	Metabolism	Biosynthesis of other secondary metabolites	Caffeine metabolism	1/3052 0.03%	3/15444 0.02%	0.483436	1	AHE.Chr28.1801	1	AHE.Chr28.1801	1	--	0	https://www.genome.jp/dbget-bin/www_bget?ko00232	https:\\www.genome.jp\dbget-bin\www_bget?map00232
ko00240	Metabolism	Nucleotide metabolism	Pyrimidine metabolism	32/3052 1.05%	159/15444 1.03%	0.485792	1	AHE.Chr12.1366;AHE.Chr08.320;AHE.Chr08.469;AHE.Chr14.1097;AHE.Chr28.1498;AHE.Chr08.279;AHE.Chr16.107;AHE.Chr24.12;AHE.Chr05.1669;AHE.Chr10.1470;AHE.Chr16.357;AHE.Chr14.797;AHE.Chr25.408;AHE.Chr07.1638;AHE.Chr05.466;AHE.Chr01.131;AHE.Chr18.1203;AHE.Chr08.334;AHE.Chr15.417;AHE.Chr19.378;AHE.Chr17.602;AHE.Chr14.930;AHE.Chr16.408;AHE.Chr06.820;AHE.Chr21.45;AHE.Chr12.57;AHE.Chr11.266;AHE.Chr17.1157;AH…	32	AHE.Chr08.320;AHE.Chr14.1097;AHE.Chr28.1498;AHE.Chr16.107;AHE.Chr24.12;AHE.Chr05.1669;AHE.Chr16.357;AHE.Chr14.797;AHE.Chr07.1638;AHE.Chr01.131;AHE.Chr18.1203;AHE.Chr19.378;AHE.Chr14.930;AHE.Chr16.408;AHE.Chr06.820;AHE.Chr07.462;AHE.Chr16.1604;novel.3485	18	AHE.Chr12.1366;AHE.Chr08.469;AHE.Chr08.279;AHE.Chr10.1470;AHE.Chr25.408;AHE.Chr05.466;AHE.Chr08.334;AHE.Chr15.417;AHE.Chr17.602;AHE.Chr21.45;AHE.Chr12.57;AHE.Chr11.266;AHE.Chr17.1157;AHE.Chr06.1314	14	https://www.genome.jp/dbget-bin/www_bget?ko00240	https:\\www.genome.jp\dbget-bin\www_bget?map00240
ko04712	Organismal Systems	Environmental adaptation	Circadian rhythm - plant	43/3052 1.41%	216/15444 1.4%	0.505971	1	AHE.Chr07.1414;AHE.Chr04.812;AHE.Chr03.1146;AHE.Chr11.1313;AHE.Chr27.423;AHE.Chr22.1680;AHE.Chr08.1125;AHE.Chr11.1304;AHE.Chr25.125;AHE.Chr17.917;AHE.Chr21.440;AHE.Chr14.1266;AHE.Chr12.1280;AHE.Chr22.924;AHE.Chr22.1008;AHE.Chr08.1324;AHE.Chr21.2244;AHE.Chr11.74;AHE.Chr08.1835;AHE.Chr06.467;AHE.Chr26.140;AHE.Chr22.630;AHE.Chr08.755;AHE.Chr10.310;AHE.Chr24.692;AHE.Chr07.1020;novel.4697;AHE.Chr13.14…	43	AHE.Chr07.1414;AHE.Chr11.1313;AHE.Chr22.1680;AHE.Chr11.74;AHE.Chr07.1020;novel.4697;AHE.Chr13.1429;AHE.Chr22.13;novel.3632;AHE.Chr19.959;AHE.Chr14.99;AHE.Chr16.1036;AHE.Chr07.692	13	AHE.Chr04.812;AHE.Chr03.1146;AHE.Chr27.423;AHE.Chr08.1125;AHE.Chr11.1304;AHE.Chr25.125;AHE.Chr17.917;AHE.Chr21.440;AHE.Chr14.1266;AHE.Chr12.1280;AHE.Chr22.924;AHE.Chr22.1008;AHE.Chr08.1324;AHE.Chr21.2244;AHE.Chr08.1835;AHE.Chr06.467;AHE.Chr26.140;AHE.Chr22.630;AHE.Chr08.755;AHE.Chr10.310;AHE.Chr24.692;AHE.Chr27.1516;AHE.Chr17.1437;AHE.Chr28.111;AHE.Chr09.2048;AHE.Chr09.274;AHE.Chr28.196;AHE.Chr20…	30	https://www.genome.jp/dbget-bin/www_bget?ko04712	https:\\www.genome.jp\dbget-bin\www_bget?map04712
ko04144	Cellular Processes	Transport and catabolism	Endocytosis	72/3052 2.36%	364/15444 2.36%	0.51788	1	AHE.Chr11.1251;AHE.Chr23.1940;AHE.Chr28.790;AHE.Chr01.285;AHE.Chr13.1125;AHE.Chr10.1268;AHE.Chr12.103;AHE.Chr22.813;AHE.Chr14.47;AHE.Chr17.443;AHE.Chr02.1163;AHE.Chr15.1493;AHE.Chr10.830;AHE.Chr08.1495;AHE.Chr01.1383;AHE.Chr23.863;AHE.Chr28.1618;AHE.Chr12.594;novel.1780;AHE.Chr11.863;AHE.Chr22.355;AHE.Chr16.132;AHE.Chr17.1440;AHE.Chr25.63;AHE.Chr24.814;AHE.Chr03.46;novel.1743;AHE.Chr09.1995;AHE.C…	72	AHE.Chr11.1251;AHE.Chr28.790;AHE.Chr01.285;AHE.Chr12.103;AHE.Chr22.813;AHE.Chr14.47;AHE.Chr15.1493;AHE.Chr10.830;AHE.Chr23.863;AHE.Chr12.594;novel.1780;AHE.Chr16.132;AHE.Chr17.1440;novel.1743;AHE.Chr09.1995;AHE.Chr08.1187;novel.1664;AHE.Chr12.834;AHE.Chr13.584;AHE.Chr04.1090;AHE.Chr16.1359;AHE.Chr18.687;AHE.Chr09.364;AHE.Chr07.200;AHE.Chr21.238;AHE.Chr24.1348;AHE.Chr17.1458;AHE.Chr27.1700;AHE.Chr…	39	AHE.Chr23.1940;AHE.Chr13.1125;AHE.Chr10.1268;AHE.Chr17.443;AHE.Chr02.1163;AHE.Chr08.1495;AHE.Chr01.1383;AHE.Chr28.1618;AHE.Chr11.863;AHE.Chr22.355;AHE.Chr25.63;AHE.Chr24.814;AHE.Chr03.46;AHE.Chr06.2;AHE.Chr12.1861;AHE.Chr06.652;AHE.Chr25.464;AHE.Chr15.872;novel.2590;AHE.Chr23.16;novel.2808;AHE.Chr11.1153;AHE.Chr16.825;AHE.Chr05.892;AHE.Chr23.740;AHE.Chr04.125;AHE.Chr16.1335;AHE.Chr23.722;AHE.Chr0…	33	https://www.genome.jp/dbget-bin/www_bget?ko04144	https:\\www.genome.jp\dbget-bin\www_bget?map04144
ko03008	Genetic Information Processing	Translation	Ribosome biogenesis in eukaryotes	49/3052 1.61%	248/15444 1.61%	0.526377	1	AHE.Chr07.1414;AHE.Chr19.347;AHE.Chr08.312;AHE.Chr14.1103;AHE.Chr20.126;AHE.Chr18.469;AHE.Chr08.1125;AHE.Chr18.259;AHE.Chr11.2007;AHE.Chr07.2702;novel.4073;AHE.Chr17.917;AHE.Chr09.767;AHE.Chr08.834;AHE.Chr28.332;AHE.Chr08.143;AHE.Chr19.80;AHE.Chr15.163;AHE.Chr26.264;novel.1905;novel.3541;AHE.Chr08.1324;AHE.Chr07.1189;AHE.Chr08.1183;AHE.Chr11.2048;AHE.Chr01.423;AHE.Chr26.276;AHE.Chr09.1039;AHE.Chr…	49	AHE.Chr07.1414;AHE.Chr08.312;AHE.Chr14.1103;AHE.Chr20.126;AHE.Chr18.469;AHE.Chr11.2007;AHE.Chr09.767;AHE.Chr28.332;AHE.Chr15.163;AHE.Chr26.264;AHE.Chr07.1189;AHE.Chr08.1183;AHE.Chr09.1039;AHE.Chr25.154;AHE.Chr12.1774;novel.2019;AHE.Chr02.667;novel.751;AHE.Chr07.287;AHE.Chr09.1038;AHE.Chr16.1331;novel.4579;AHE.Chr04.1677;AHE.Chr21.2248;AHE.Chr26.1353;novel.4312;AHE.Chr12.2118;AHE.Chr26.1459	28	AHE.Chr19.347;AHE.Chr08.1125;AHE.Chr18.259;AHE.Chr07.2702;novel.4073;AHE.Chr17.917;AHE.Chr08.834;AHE.Chr08.143;AHE.Chr19.80;novel.1905;novel.3541;AHE.Chr08.1324;AHE.Chr11.2048;AHE.Chr01.423;AHE.Chr26.276;AHE.Chr01.455;AHE.Chr22.1010;AHE.Chr10.673;novel.1194;AHE.Chr20.550;novel.418	21	https://www.genome.jp/dbget-bin/www_bget?ko03008	https:\\www.genome.jp\dbget-bin\www_bget?map03008
ko00909	Metabolism	Metabolism of terpenoids and polyketides	Sesquiterpenoid and triterpenoid biosynthesis	13/3052 0.43%	66/15444 0.43%	0.554614	1	AHE.Chr16.1694;AHE.Chr10.167;AHE.Chr09.1358;AHE.Chr09.1357;novel.2980;AHE.Chr02.760;AHE.Chr22.279;AHE.Chr01.713;AHE.Chr27.1332;AHE.Chr07.856;AHE.Chr27.1177;novel.1064;AHE.Chr22.278	13	AHE.Chr16.1694;AHE.Chr09.1358;AHE.Chr09.1357;novel.2980;AHE.Chr02.760;AHE.Chr01.713;AHE.Chr27.1332	7	AHE.Chr10.167;AHE.Chr22.279;AHE.Chr07.856;AHE.Chr27.1177;novel.1064;AHE.Chr22.278	6	https://www.genome.jp/dbget-bin/www_bget?ko00909	https:\\www.genome.jp\dbget-bin\www_bget?map00909
ko00996	Metabolism	Biosynthesis of other secondary metabolites	Biosynthesis of various alkaloids	2/3052 0.07%	9/15444 0.06%	0.556622	1	AHE.Chr06.984;AHE.Chr09.929	2	AHE.Chr06.984;AHE.Chr09.929	2	--	0	https://www.genome.jp/dbget-bin/www_bget?ko00996	https:\\www.genome.jp\dbget-bin\www_bget?map00996
ko00300	Metabolism	Amino acid metabolism	Lysine biosynthesis	7/3052 0.23%	36/15444 0.23%	0.585593	1	AHE.Chr26.563;AHE.Chr04.98;AHE.Chr10.165;AHE.Chr12.1958;AHE.Chr26.572;AHE.Chr14.1275;AHE.Chr04.1088	7	AHE.Chr12.1958;AHE.Chr26.572	2	AHE.Chr26.563;AHE.Chr04.98;AHE.Chr10.165;AHE.Chr14.1275;AHE.Chr04.1088	5	https://www.genome.jp/dbget-bin/www_bget?ko00300	https:\\www.genome.jp\dbget-bin\www_bget?map00300
ko00310	Metabolism	Amino acid metabolism	Lysine degradation	21/3052 0.69%	109/15444 0.71%	0.590239	1	AHE.Chr01.1270;AHE.Chr16.1537;AHE.Chr16.152;AHE.Chr19.618;AHE.Chr01.1202;AHE.Chr15.119;AHE.Chr16.1516;AHE.Chr21.1011;AHE.Chr19.61;AHE.Chr01.1308;AHE.Chr15.919;AHE.Chr19.595;AHE.Chr17.979;AHE.Chr01.955;AHE.Chr05.596;AHE.Chr02.1031;AHE.Chr11.1499;AHE.Chr15.239;AHE.Chr07.1144;AHE.Chr01.1258;AHE.Chr18.787	21	AHE.Chr16.1537;AHE.Chr16.152;AHE.Chr19.618;AHE.Chr01.1202;AHE.Chr15.119;AHE.Chr21.1011;AHE.Chr01.1308;AHE.Chr19.595;AHE.Chr01.955;AHE.Chr02.1031;AHE.Chr11.1499;AHE.Chr07.1144;AHE.Chr01.1258	13	AHE.Chr01.1270;AHE.Chr16.1516;AHE.Chr19.61;AHE.Chr15.919;AHE.Chr17.979;AHE.Chr05.596;AHE.Chr15.239;AHE.Chr18.787	8	https://www.genome.jp/dbget-bin/www_bget?ko00310	https:\\www.genome.jp\dbget-bin\www_bget?map00310
ko00513	Metabolism	Glycan biosynthesis and metabolism	Various types of N-glycan biosynthesis	19/3052 0.62%	99/15444 0.64%	0.596972	1	AHE.Chr14.547;AHE.Chr13.938;AHE.Chr19.1366;AHE.Chr01.1184;AHE.Chr24.1769;AHE.Chr01.1289;AHE.Chr27.1257;AHE.Chr07.1836;AHE.Chr23.1655;AHE.Chr12.1572;novel.523;AHE.Chr12.1693;AHE.Chr06.112;AHE.Chr04.355;novel.522;AHE.Chr07.1834;AHE.Chr22.1448;AHE.Chr23.1592;AHE.Chr22.1447	19	AHE.Chr13.938;AHE.Chr19.1366;AHE.Chr01.1184;AHE.Chr24.1769;AHE.Chr27.1257;AHE.Chr07.1836;AHE.Chr04.355;novel.522;AHE.Chr22.1448;AHE.Chr23.1592;AHE.Chr22.1447	11	AHE.Chr14.547;AHE.Chr01.1289;AHE.Chr23.1655;AHE.Chr12.1572;novel.523;AHE.Chr12.1693;AHE.Chr06.112;AHE.Chr07.1834	8	https://www.genome.jp/dbget-bin/www_bget?ko00513	https:\\www.genome.jp\dbget-bin\www_bget?map00513
ko00604	Metabolism	Glycan biosynthesis and metabolism	Glycosphingolipid biosynthesis - ganglio series	7/3052 0.23%	37/15444 0.24%	0.616657	1	AHE.Chr03.411;AHE.Chr24.607;AHE.Chr15.1201;AHE.Chr12.1572;AHE.Chr02.1026;AHE.Chr01.1277;AHE.Chr03.953	7	AHE.Chr03.411;AHE.Chr24.607;AHE.Chr15.1201;AHE.Chr03.953	4	AHE.Chr12.1572;AHE.Chr02.1026;AHE.Chr01.1277	3	https://www.genome.jp/dbget-bin/www_bget?ko00604	https:\\www.genome.jp\dbget-bin\www_bget?map00604
ko03082	Genetic Information Processing	Chromosome	ATP-dependent chromatin remodeling	32/3052 1.05%	168/15444 1.09%	0.623121	1	AHE.Chr20.51;AHE.Chr10.981;AHE.Chr12.1890;AHE.Chr10.835;AHE.Chr05.1461;AHE.Chr28.1945;AHE.Chr19.1079;AHE.Chr21.661;AHE.Chr16.1660;AHE.Chr11.627;AHE.Chr18.1087;AHE.Chr07.1406;AHE.Chr21.460;AHE.Chr09.1098;AHE.Chr09.1100;AHE.Chr06.688;AHE.Chr10.401;AHE.Chr12.551;AHE.Chr06.1045;AHE.Chr28.1087;AHE.Chr13.1415;AHE.Chr03.840;AHE.Chr21.2156;AHE.Chr07.327;AHE.Chr07.1308;AHE.Chr12.1586;novel.486;AHE.Chr10.9…	32	AHE.Chr20.51;AHE.Chr10.981;AHE.Chr12.1890;AHE.Chr28.1945;AHE.Chr11.627;AHE.Chr18.1087;AHE.Chr21.460;AHE.Chr06.688;AHE.Chr12.551;AHE.Chr13.1415;AHE.Chr03.840;AHE.Chr21.2156;AHE.Chr07.1308;AHE.Chr12.1586;novel.486;AHE.Chr10.957;AHE.Chr10.932	17	AHE.Chr10.835;AHE.Chr05.1461;AHE.Chr19.1079;AHE.Chr21.661;AHE.Chr16.1660;AHE.Chr07.1406;AHE.Chr09.1098;AHE.Chr09.1100;AHE.Chr10.401;AHE.Chr06.1045;AHE.Chr28.1087;AHE.Chr07.327;AHE.Chr20.495;AHE.Chr12.1152;AHE.Chr09.1099	15	https://www.genome.jp/dbget-bin/www_bget?ko03082	https:\\www.genome.jp\dbget-bin\www_bget?map03082
ko00591	Metabolism	Lipid metabolism	Linoleic acid metabolism	8/3052 0.26%	45/15444 0.29%	0.689031	1	AHE.Chr25.1198;AHE.Chr12.117;AHE.Chr12.1629;AHE.Chr12.1632;AHE.Chr23.491;AHE.Chr11.1577;AHE.Chr11.1582;AHE.Chr08.1510	8	AHE.Chr12.1629;AHE.Chr11.1577;AHE.Chr08.1510	3	AHE.Chr25.1198;AHE.Chr12.117;AHE.Chr12.1632;AHE.Chr23.491;AHE.Chr11.1582	5	https://www.genome.jp/dbget-bin/www_bget?ko00591	https:\\www.genome.jp\dbget-bin\www_bget?map00591
ko00592	Metabolism	Lipid metabolism	alpha-Linolenic acid metabolism	27/3052 0.88%	151/15444 0.98%	0.750154	1	AHE.Chr17.259;AHE.Chr25.1198;AHE.Chr04.571;novel.191;AHE.Chr22.1229;AHE.Chr17.1003;AHE.Chr07.173;AHE.Chr12.117;AHE.Chr12.213;AHE.Chr21.854;AHE.Chr23.491;AHE.Chr12.2196;AHE.Chr03.272;novel.1420;AHE.Chr16.352;AHE.Chr08.1198;AHE.Chr08.1196;AHE.Chr03.501;AHE.Chr07.1356;AHE.Chr13.589;AHE.Chr09.840;AHE.Chr08.284;AHE.Chr15.942;novel.3996;AHE.Chr07.1337;AHE.Chr21.1238;AHE.Chr10.2019	27	AHE.Chr17.259;AHE.Chr12.213;AHE.Chr21.854;AHE.Chr12.2196;AHE.Chr03.272;AHE.Chr16.352;AHE.Chr07.1356;AHE.Chr13.589;AHE.Chr08.284;AHE.Chr15.942;novel.3996;AHE.Chr07.1337;AHE.Chr21.1238;AHE.Chr10.2019	14	AHE.Chr25.1198;AHE.Chr04.571;novel.191;AHE.Chr22.1229;AHE.Chr17.1003;AHE.Chr07.173;AHE.Chr12.117;AHE.Chr23.491;novel.1420;AHE.Chr08.1198;AHE.Chr08.1196;AHE.Chr03.501;AHE.Chr09.840	13	https://www.genome.jp/dbget-bin/www_bget?ko00592	https:\\www.genome.jp\dbget-bin\www_bget?map00592
ko00600	Metabolism	Lipid metabolism	Sphingolipid metabolism	16/3052 0.52%	93/15444 0.6%	0.770413	1	AHE.Chr28.1671;AHE.Chr03.411;AHE.Chr28.1672;AHE.Chr24.607;AHE.Chr07.1510;AHE.Chr15.1201;AHE.Chr12.1002;AHE.Chr28.714;AHE.Chr14.792;AHE.Chr16.491;AHE.Chr12.1572;AHE.Chr02.1026;AHE.Chr27.470;AHE.Chr01.1277;AHE.Chr10.1178;AHE.Chr03.953	16	AHE.Chr28.1671;AHE.Chr03.411;AHE.Chr24.607;AHE.Chr07.1510;AHE.Chr15.1201;AHE.Chr12.1002;AHE.Chr28.714;AHE.Chr14.792;AHE.Chr27.470;AHE.Chr03.953	10	AHE.Chr28.1672;AHE.Chr16.491;AHE.Chr12.1572;AHE.Chr02.1026;AHE.Chr01.1277;AHE.Chr10.1178	6	https://www.genome.jp/dbget-bin/www_bget?ko00600	https:\\www.genome.jp\dbget-bin\www_bget?map00600
ko03022	Genetic Information Processing	Transcription	Basal transcription factors	20/3052 0.66%	115/15444 0.74%	0.772815	1	AHE.Chr12.726;AHE.Chr24.533;AHE.Chr08.1465;AHE.Chr03.263;AHE.Chr11.1762;AHE.Chr25.43;AHE.Chr12.1619;AHE.Chr11.1763;AHE.Chr22.874;AHE.Chr08.2003;AHE.Chr11.1764;AHE.Chr08.375;AHE.Chr08.1635;AHE.Chr08.1489;AHE.Chr24.555;AHE.Chr11.1566;AHE.Chr26.1068;AHE.Chr23.522;AHE.Chr23.1500;AHE.Chr21.1995	20	AHE.Chr12.726;AHE.Chr08.1465;AHE.Chr03.263;AHE.Chr12.1619;AHE.Chr08.2003;AHE.Chr08.375;AHE.Chr08.1635;AHE.Chr24.555;AHE.Chr11.1566;AHE.Chr26.1068;AHE.Chr23.1500;AHE.Chr21.1995	12	AHE.Chr24.533;AHE.Chr11.1762;AHE.Chr25.43;AHE.Chr11.1763;AHE.Chr22.874;AHE.Chr11.1764;AHE.Chr08.1489;AHE.Chr23.522	8	https://www.genome.jp/dbget-bin/www_bget?ko03022	https:\\www.genome.jp\dbget-bin\www_bget?map03022
ko03013	Genetic Information Processing	Translation	Nucleocytoplasmic transport	55/3052 1.8%	302/15444 1.96%	0.77335	1	AHE.Chr28.1565;AHE.Chr28.423;AHE.Chr12.379;AHE.Chr18.650;AHE.Chr08.1160;AHE.Chr10.737;AHE.Chr09.643;AHE.Chr11.381;AHE.Chr02.8;AHE.Chr22.72;AHE.Chr14.168;AHE.Chr22.574;AHE.Chr18.543;AHE.Chr15.142;AHE.Chr14.1228;AHE.Chr02.180;AHE.Chr08.834;AHE.Chr17.897;AHE.Chr25.177;AHE.Chr02.453;AHE.Chr12.1376;AHE.Chr09.1933;AHE.Chr23.494;AHE.Chr03.159;AHE.Chr17.1643;AHE.Chr20.210;AHE.Chr16.1080;AHE.Chr26.184;AHE…	55	AHE.Chr28.423;AHE.Chr18.650;AHE.Chr22.574;AHE.Chr15.142;AHE.Chr02.180;AHE.Chr17.897;AHE.Chr02.453;AHE.Chr12.1376;AHE.Chr17.1643;AHE.Chr16.1080;AHE.Chr18.1245;AHE.Chr10.1521;AHE.Chr18.648;AHE.Chr15.1590;AHE.Chr23.485;AHE.Chr14.1238;AHE.Chr13.266;AHE.Chr18.339;novel.3514;AHE.Chr17.751;AHE.Chr18.930;AHE.Chr16.1536;AHE.Chr25.823;AHE.Chr19.1461;AHE.Chr17.1612	25	AHE.Chr28.1565;AHE.Chr12.379;AHE.Chr08.1160;AHE.Chr10.737;AHE.Chr09.643;AHE.Chr11.381;AHE.Chr02.8;AHE.Chr22.72;AHE.Chr14.168;AHE.Chr18.543;AHE.Chr14.1228;AHE.Chr08.834;AHE.Chr25.177;AHE.Chr09.1933;AHE.Chr23.494;AHE.Chr03.159;AHE.Chr20.210;AHE.Chr26.184;AHE.Chr12.939;AHE.Chr21.491;AHE.Chr11.838;AHE.Chr24.744;AHE.Chr09.1795;novel.2238;AHE.Chr27.1034;novel.4097;AHE.Chr08.1007;AHE.Chr13.335;AHE.Chr16…	30	https://www.genome.jp/dbget-bin/www_bget?ko03013	https:\\www.genome.jp\dbget-bin\www_bget?map03013
ko03050	Genetic Information Processing	Folding, sorting and degradation	Proteasome	25/3052 0.82%	144/15444 0.93%	0.795477	1	AHE.Chr18.874;AHE.Chr28.1018;AHE.Chr21.154;AHE.Chr02.1174;AHE.Chr21.451;AHE.Chr28.931;AHE.Chr04.129;AHE.Chr10.258;AHE.Chr02.255;AHE.Chr10.865;AHE.Chr18.906;AHE.Chr02.1177;AHE.Chr16.1383;AHE.Chr13.309;AHE.Chr09.920;AHE.Chr24.1894;AHE.Chr03.8;AHE.Chr28.1206;AHE.Chr06.441;AHE.Chr05.63;AHE.Chr07.1106;AHE.Chr18.1491;AHE.Chr08.942;AHE.Chr09.378;AHE.Chr02.1148	25	AHE.Chr21.154;AHE.Chr02.1174;AHE.Chr28.931;AHE.Chr10.258;AHE.Chr02.255;AHE.Chr18.906;AHE.Chr16.1383;AHE.Chr13.309;AHE.Chr09.920;AHE.Chr24.1894;AHE.Chr03.8;AHE.Chr28.1206;AHE.Chr05.63;AHE.Chr07.1106;AHE.Chr18.1491	15	AHE.Chr18.874;AHE.Chr28.1018;AHE.Chr21.451;AHE.Chr04.129;AHE.Chr10.865;AHE.Chr02.1177;AHE.Chr06.441;AHE.Chr08.942;AHE.Chr09.378;AHE.Chr02.1148	10	https://www.genome.jp/dbget-bin/www_bget?ko03050	https:\\www.genome.jp\dbget-bin\www_bget?map03050
ko00073	Metabolism	Lipid metabolism	Cutin, suberine and wax biosynthesis	16/3052 0.52%	95/15444 0.62%	0.799209	1	AHE.Chr05.479;AHE.Chr10.1209;AHE.Chr24.99;AHE.Chr07.376;AHE.Chr16.865;AHE.Chr04.1055;AHE.Chr22.87;AHE.Chr22.2116;AHE.Chr22.80;AHE.Chr04.1056;novel.461;AHE.Chr26.1439;AHE.Chr03.763;AHE.Chr11.1728;AHE.Chr24.1080;AHE.Chr28.339	16	AHE.Chr05.479;AHE.Chr24.99;AHE.Chr22.87;AHE.Chr03.763;AHE.Chr11.1728;AHE.Chr24.1080	6	AHE.Chr10.1209;AHE.Chr07.376;AHE.Chr16.865;AHE.Chr04.1055;AHE.Chr22.2116;AHE.Chr22.80;AHE.Chr04.1056;novel.461;AHE.Chr26.1439;AHE.Chr28.339	10	https://www.genome.jp/dbget-bin/www_bget?ko00073	https:\\www.genome.jp\dbget-bin\www_bget?map00073
ko03420	Genetic Information Processing	Replication and repair	Nucleotide excision repair	34/3052 1.11%	194/15444 1.26%	0.808887	1	AHE.Chr12.726;AHE.Chr04.579;AHE.Chr13.469;AHE.Chr08.491;novel.2139;AHE.Chr18.223;AHE.Chr13.470;AHE.Chr11.1042;AHE.Chr03.263;AHE.Chr23.1769;AHE.Chr01.1243;AHE.Chr21.597;AHE.Chr12.1619;AHE.Chr03.756;AHE.Chr11.1645;AHE.Chr11.1789;AHE.Chr05.305;AHE.Chr04.1614;AHE.Chr26.672;AHE.Chr08.2003;AHE.Chr20.399;AHE.Chr01.910;AHE.Chr26.570;AHE.Chr25.502;AHE.Chr24.555;AHE.Chr11.296;AHE.Chr11.1566;AHE.Chr26.561;A…	34	AHE.Chr12.726;AHE.Chr04.579;AHE.Chr08.491;AHE.Chr18.223;AHE.Chr13.470;AHE.Chr03.263;AHE.Chr01.1243;AHE.Chr12.1619;AHE.Chr08.2003;AHE.Chr20.399;AHE.Chr26.570;AHE.Chr24.555;AHE.Chr11.1566	13	AHE.Chr13.469;novel.2139;AHE.Chr11.1042;AHE.Chr23.1769;AHE.Chr21.597;AHE.Chr03.756;AHE.Chr11.1645;AHE.Chr11.1789;AHE.Chr05.305;AHE.Chr04.1614;AHE.Chr26.672;AHE.Chr01.910;AHE.Chr25.502;AHE.Chr11.296;AHE.Chr26.561;AHE.Chr06.1194;AHE.Chr23.522;AHE.Chr20.1251;novel.2441;AHE.Chr19.1023;AHE.Chr19.1022	21	https://www.genome.jp/dbget-bin/www_bget?ko03420	https:\\www.genome.jp\dbget-bin\www_bget?map03420
ko00965	Metabolism	Biosynthesis of other secondary metabolites	Betalain biosynthesis	4/3052 0.13%	28/15444 0.18%	0.832555	1	AHE.Chr20.1062;AHE.Chr19.1071;AHE.Chr10.602;AHE.Chr11.136	4	AHE.Chr20.1062	1	AHE.Chr19.1071;AHE.Chr10.602;AHE.Chr11.136	3	https://www.genome.jp/dbget-bin/www_bget?ko00965	https:\\www.genome.jp\dbget-bin\www_bget?map00965
ko00960	Metabolism	Biosynthesis of other secondary metabolites	Tropane, piperidine and pyridine alkaloid biosynthesis	19/3052 0.62%	115/15444 0.74%	0.839829	1	AHE.Chr07.2409;AHE.Chr17.1352;AHE.Chr07.1611;AHE.Chr12.944;AHE.Chr22.1995;AHE.Chr19.503;AHE.Chr21.1272;AHE.Chr09.394;novel.2861;novel.3715;AHE.Chr08.2214;AHE.Chr22.13;AHE.Chr09.274;AHE.Chr21.1270;AHE.Chr28.1058;novel.4452;AHE.Chr18.1175;AHE.Chr08.1948;AHE.Chr16.1036	19	AHE.Chr07.2409;AHE.Chr17.1352;AHE.Chr07.1611;AHE.Chr12.944;novel.2861;novel.3715;AHE.Chr08.2214;AHE.Chr22.13;AHE.Chr21.1270;novel.4452;AHE.Chr08.1948;AHE.Chr16.1036	12	AHE.Chr22.1995;AHE.Chr19.503;AHE.Chr21.1272;AHE.Chr09.394;AHE.Chr09.274;AHE.Chr28.1058;AHE.Chr18.1175	7	https://www.genome.jp/dbget-bin/www_bget?ko00960	https:\\www.genome.jp\dbget-bin\www_bget?map00960
ko03060	Genetic Information Processing	Folding, sorting and degradation	Protein export	24/3052 0.79%	144/15444 0.93%	0.851947	1	AHE.Chr09.86;AHE.Chr18.649;AHE.Chr18.542;AHE.Chr01.799;AHE.Chr08.976;AHE.Chr20.552;AHE.Chr22.134;novel.2991;AHE.Chr01.152;AHE.Chr23.1612;AHE.Chr21.41;AHE.Chr06.607;AHE.Chr06.1294;AHE.Chr16.122;AHE.Chr10.433;AHE.Chr24.928;AHE.Chr27.37;AHE.Chr09.587;AHE.Chr19.301;AHE.Chr15.146;AHE.Chr07.2187;AHE.Chr18.983;AHE.Chr12.460;AHE.Chr14.322	24	AHE.Chr09.86;AHE.Chr18.649;AHE.Chr20.552;AHE.Chr22.134;AHE.Chr21.41;AHE.Chr06.1294;AHE.Chr10.433;AHE.Chr24.928;AHE.Chr27.37;AHE.Chr09.587;AHE.Chr15.146;AHE.Chr07.2187;AHE.Chr12.460	13	AHE.Chr18.542;AHE.Chr01.799;AHE.Chr08.976;novel.2991;AHE.Chr01.152;AHE.Chr23.1612;AHE.Chr06.607;AHE.Chr16.122;AHE.Chr19.301;AHE.Chr18.983;AHE.Chr14.322	11	https://www.genome.jp/dbget-bin/www_bget?ko03060	https:\\www.genome.jp\dbget-bin\www_bget?map03060
ko00190	Metabolism	Energy metabolism	Oxidative phosphorylation	49/3052 1.61%	284/15444 1.84%	0.875314	1	AHE.Chr21.314;AHE.Chr15.65;AHE.Chr19.1008;AHE.Chr20.723;AHE.Chr27.55;AHE.Chr05.345;AHE.Chr02.980;AHE.Chr05.473;AHE.Chr23.1195;AHE.Chr16.78;AHE.Chr14.30;AHE.Chr08.1860;AHE.Chr24.1201;AHE.Chr28.78;AHE.Chr22.956;AHE.Chr26.912;AHE.Chr01.751;AHE.Chr08.1832;AHE.Chr08.244;AHE.Chr08.772;AHE.Chr28.72;AHE.Chr13.1499;AHE.Chr25.226;AHE.Chr14.1358;AHE.Chr26.34;AHE.Chr07.891;AHE.Chr22.59;AHE.Chr19.763;AHE.Chr1…	49	AHE.Chr21.314;AHE.Chr19.1008;AHE.Chr27.55;AHE.Chr05.345;AHE.Chr02.980;AHE.Chr05.473;AHE.Chr23.1195;AHE.Chr14.30;AHE.Chr08.1860;AHE.Chr22.956;AHE.Chr26.912;AHE.Chr01.751;AHE.Chr08.244;AHE.Chr08.772;AHE.Chr13.1499;AHE.Chr25.226;AHE.Chr14.1358;AHE.Chr08.1021;AHE.Chr28.143;AHE.Chr01.450;AHE.Chr18.580;novel.32;AHE.Chr23.1109;novel.2753	24	AHE.Chr15.65;AHE.Chr20.723;AHE.Chr16.78;AHE.Chr24.1201;AHE.Chr28.78;AHE.Chr08.1832;AHE.Chr28.72;AHE.Chr26.34;AHE.Chr07.891;AHE.Chr22.59;AHE.Chr19.763;AHE.Chr14.1444;AHE.Chr23.453;AHE.Chr05.1453;novel.4084;AHE.Chr28.614;AHE.Chr24.893;AHE.Chr07.1185;novel.4803;AHE.Chr08.1334;AHE.Chr24.307;novel.4085;novel.1887;AHE.Chr10.1666;AHE.Chr03.365	25	https://www.genome.jp/dbget-bin/www_bget?ko00190	https:\\www.genome.jp\dbget-bin\www_bget?map00190
ko03250	Genetic Information Processing	Information processing in viruses	Viral life cycle - HIV-1	10/3052 0.33%	67/15444 0.43%	0.877608	1	AHE.Chr27.1202;AHE.Chr08.834;AHE.Chr13.1112;AHE.Chr19.1079;AHE.Chr16.1046;AHE.Chr13.584;AHE.Chr15.872;AHE.Chr16.825;AHE.Chr06.692;novel.418	10	AHE.Chr13.1112;AHE.Chr13.584;AHE.Chr06.692	3	AHE.Chr27.1202;AHE.Chr08.834;AHE.Chr19.1079;AHE.Chr16.1046;AHE.Chr15.872;AHE.Chr16.825;novel.418	7	https://www.genome.jp/dbget-bin/www_bget?ko03250	https:\\www.genome.jp\dbget-bin\www_bget?map03250
ko00561	Metabolism	Lipid metabolism	Glycerolipid metabolism	48/3052 1.57%	280/15444 1.81%	0.883596	1	AHE.Chr18.194;novel.4460;novel.1956;novel.1305;AHE.Chr06.1168;AHE.Chr01.1270;AHE.Chr18.203;AHE.Chr25.1198;AHE.Chr17.1625;AHE.Chr25.684;AHE.Chr01.1391;AHE.Chr13.1055;AHE.Chr19.618;AHE.Chr01.1202;AHE.Chr24.1182;AHE.Chr05.894;AHE.Chr08.938;AHE.Chr28.1071;AHE.Chr06.971;AHE.Chr15.90;AHE.Chr25.1294;AHE.Chr22.80;AHE.Chr19.595;AHE.Chr02.791;AHE.Chr18.905;novel.3027;AHE.Chr06.945;AHE.Chr07.652;AHE.Chr26.9…	48	AHE.Chr18.194;novel.4460;novel.1956;novel.1305;AHE.Chr17.1625;AHE.Chr01.1391;AHE.Chr19.618;AHE.Chr01.1202;AHE.Chr28.1071;AHE.Chr15.90;AHE.Chr25.1294;AHE.Chr19.595;AHE.Chr18.905;novel.3027;AHE.Chr06.945;AHE.Chr07.652;AHE.Chr26.908;AHE.Chr27.953;AHE.Chr06.1134;AHE.Chr08.811;AHE.Chr07.1040;AHE.Chr02.1031;AHE.Chr27.470;AHE.Chr11.1499;AHE.Chr14.1058;AHE.Chr01.1258;novel.148	27	AHE.Chr06.1168;AHE.Chr01.1270;AHE.Chr18.203;AHE.Chr25.1198;AHE.Chr25.684;AHE.Chr13.1055;AHE.Chr24.1182;AHE.Chr05.894;AHE.Chr08.938;AHE.Chr06.971;AHE.Chr22.80;AHE.Chr02.791;AHE.Chr03.1102;AHE.Chr15.17;AHE.Chr05.1435;AHE.Chr07.1110;AHE.Chr14.1059;AHE.Chr06.3;AHE.Chr08.1146;AHE.Chr23.900;AHE.Chr16.104	21	https://www.genome.jp/dbget-bin/www_bget?ko00561	https:\\www.genome.jp\dbget-bin\www_bget?map00561
ko03015	Genetic Information Processing	Translation	mRNA surveillance pathway	45/3052 1.47%	271/15444 1.75%	0.920634	1	AHE.Chr01.547;AHE.Chr08.1160;novel.2321;AHE.Chr13.622;AHE.Chr04.118;AHE.Chr02.8;AHE.Chr23.351;AHE.Chr25.309;AHE.Chr27.896;AHE.Chr05.751;AHE.Chr06.474;AHE.Chr07.759;AHE.Chr02.180;AHE.Chr17.897;novel.278;AHE.Chr21.317;AHE.Chr07.1885;AHE.Chr23.1035;AHE.Chr17.632;novel.1427;AHE.Chr20.210;novel.2670;AHE.Chr27.118;AHE.Chr23.621;AHE.Chr16.768;AHE.Chr04.1159;AHE.Chr12.939;AHE.Chr11.1123_AHE.Chr11.1124;AH…	45	AHE.Chr01.547;AHE.Chr23.351;AHE.Chr27.896;AHE.Chr02.180;AHE.Chr17.897;AHE.Chr07.1885;AHE.Chr17.632;novel.2670;AHE.Chr16.768;AHE.Chr04.1159;AHE.Chr24.1121;AHE.Chr15.815;AHE.Chr04.536;AHE.Chr15.258;AHE.Chr07.1884;AHE.Chr28.1919;novel.3823;AHE.Chr05.1336	18	AHE.Chr08.1160;novel.2321;AHE.Chr13.622;AHE.Chr04.118;AHE.Chr02.8;AHE.Chr25.309;AHE.Chr05.751;AHE.Chr06.474;AHE.Chr07.759;novel.278;AHE.Chr21.317;AHE.Chr23.1035;novel.1427;AHE.Chr20.210;AHE.Chr27.118;AHE.Chr23.621;AHE.Chr12.939;AHE.Chr11.1123_AHE.Chr11.1124;AHE.Chr27.1415;AHE.Chr11.838;AHE.Chr25.1035;AHE.Chr27.1698;AHE.Chr27.1034;novel.4097;AHE.Chr08.1007;AHE.Chr06.55;AHE.Chr13.335	27	https://www.genome.jp/dbget-bin/www_bget?ko03015	https:\\www.genome.jp\dbget-bin\www_bget?map03015
ko00901	Metabolism	Biosynthesis of other secondary metabolites	Indole alkaloid biosynthesis	3/3052 0.1%	27/15444 0.17%	0.924352	1	AHE.Chr25.960;AHE.Chr11.2121;AHE.Chr10.602	3	AHE.Chr11.2121	1	AHE.Chr25.960;AHE.Chr10.602	2	https://www.genome.jp/dbget-bin/www_bget?ko00901	https:\\www.genome.jp\dbget-bin\www_bget?map00901
ko00966	Metabolism	Biosynthesis of other secondary metabolites	Glucosinolate biosynthesis	3/3052 0.1%	28/15444 0.18%	0.935367	1	AHE.Chr08.744;AHE.Chr16.899;AHE.Chr18.875	3	AHE.Chr08.744;AHE.Chr18.875	2	AHE.Chr16.899	1	https://www.genome.jp/dbget-bin/www_bget?ko00966	https:\\www.genome.jp\dbget-bin\www_bget?map00966
ko00590	Metabolism	Lipid metabolism	Arachidonic acid metabolism	11/3052 0.36%	80/15444 0.52%	0.93798	1	AHE.Chr25.1198;novel.1775;AHE.Chr18.220;AHE.Chr05.759;AHE.Chr10.1504;AHE.Chr05.758;AHE.Chr04.758;AHE.Chr16.248;AHE.Chr24.1147;AHE.Chr28.1273;novel.1773	11	AHE.Chr18.220;AHE.Chr05.759;AHE.Chr10.1504;AHE.Chr05.758;AHE.Chr04.758;AHE.Chr16.248;AHE.Chr24.1147	7	AHE.Chr25.1198;novel.1775;AHE.Chr28.1273;novel.1773	4	https://www.genome.jp/dbget-bin/www_bget?ko00590	https:\\www.genome.jp\dbget-bin\www_bget?map00590
ko04075	Environmental Information Processing	Signal transduction	Plant hormone signal transduction	279/3052 9.14%	1531/15444 9.91%	0.949063	1	AHE.Chr01.466;AHE.Chr11.2079;AHE.Chr05.829;AHE.Chr20.726;AHE.Chr22.1419;AHE.Chr21.314;AHE.Chr13.279;AHE.Chr23.1457_AHE.Chr23.1456;AHE.Chr03.618;AHE.Chr10.792;AHE.Chr23.1516;novel.3081;AHE.Chr14.1319;AHE.Chr24.579;AHE.Chr02.896;AHE.Chr05.1446;novel.444;AHE.Chr13.1212;AHE.Chr27.836;AHE.Chr10.1013;AHE.Chr11.133;AHE.Chr20.723;AHE.Chr22.440;AHE.Chr02.408;AHE.Chr17.213;AHE.Chr01.1107;novel.3080;AHE.Chr…	279	AHE.Chr05.829;AHE.Chr22.1419;AHE.Chr21.314;AHE.Chr23.1457_AHE.Chr23.1456;AHE.Chr10.792;novel.3081;AHE.Chr14.1319;AHE.Chr05.1446;novel.444;AHE.Chr13.1212;AHE.Chr02.408;novel.3080;AHE.Chr13.484;AHE.Chr05.345;AHE.Chr20.1259;AHE.Chr19.185;AHE.Chr22.1813;AHE.Chr10.1040;AHE.Chr12.554;AHE.Chr11.1313;AHE.Chr08.1299;AHE.Chr21.1284;AHE.Chr04.633;AHE.Chr09.88;AHE.Chr27.1844;AHE.Chr06.1290;AHE.Chr23.1641;AHE…	141	AHE.Chr01.466;AHE.Chr11.2079;AHE.Chr20.726;AHE.Chr13.279;AHE.Chr03.618;AHE.Chr23.1516;AHE.Chr24.579;AHE.Chr02.896;AHE.Chr27.836;AHE.Chr10.1013;AHE.Chr11.133;AHE.Chr20.723;AHE.Chr22.440;AHE.Chr17.213;AHE.Chr01.1107;AHE.Chr03.689;AHE.Chr21.1181;AHE.Chr17.832;AHE.Chr10.1898;AHE.Chr11.2293;AHE.Chr27.922;AHE.Chr02.897;AHE.Chr27.319;AHE.Chr03.430;AHE.Chr11.198;AHE.Chr28.290;AHE.Chr21.2026;AHE.Chr01.731…	138	https://www.genome.jp/dbget-bin/www_bget?ko04075	https:\\www.genome.jp\dbget-bin\www_bget?map04075
ko00942	Metabolism	Biosynthesis of other secondary metabolites	Anthocyanin biosynthesis	1/3052 0.03%	14/15444 0.09%	0.954216	1	AHE.Chr28.435	1	--	0	AHE.Chr28.435	1	https://www.genome.jp/dbget-bin/www_bget?ko00942	https:\\www.genome.jp\dbget-bin\www_bget?map00942
ko00908	Metabolism	Metabolism of terpenoids and polyketides	Zeatin biosynthesis	10/3052 0.33%	77/15444 0.5%	0.955607	1	AHE.Chr26.1071;AHE.Chr08.1037;AHE.Chr11.938;AHE.Chr26.311;AHE.Chr08.875;AHE.Chr18.947;AHE.Chr08.1038;AHE.Chr26.310;AHE.Chr10.1376;AHE.Chr04.1772	10	AHE.Chr11.938;AHE.Chr26.311;AHE.Chr26.310;AHE.Chr04.1772	4	AHE.Chr26.1071;AHE.Chr08.1037;AHE.Chr08.875;AHE.Chr18.947;AHE.Chr08.1038;AHE.Chr10.1376	6	https://www.genome.jp/dbget-bin/www_bget?ko00908	https:\\www.genome.jp\dbget-bin\www_bget?map00908
ko00460	Metabolism	Metabolism of other amino acids	Cyanoamino acid metabolism	19/3052 0.62%	132/15444 0.85%	0.956501	1	AHE.Chr01.531;AHE.Chr16.1235;AHE.Chr16.1240;AHE.Chr07.885;AHE.Chr08.672;AHE.Chr13.889;AHE.Chr26.1367;AHE.Chr07.1361;AHE.Chr26.1306;novel.4669;AHE.Chr06.1024;AHE.Chr02.593;AHE.Chr05.1337;AHE.Chr26.1302;AHE.Chr26.1299;novel.89;AHE.Chr07.1362;AHE.Chr22.655;AHE.Chr04.1804	19	AHE.Chr01.531;AHE.Chr16.1235;AHE.Chr13.889;AHE.Chr26.1367;AHE.Chr07.1361;AHE.Chr26.1306;novel.4669;AHE.Chr26.1302;AHE.Chr26.1299	9	AHE.Chr16.1240;AHE.Chr07.885;AHE.Chr08.672;AHE.Chr06.1024;AHE.Chr02.593;AHE.Chr05.1337;novel.89;AHE.Chr07.1362;AHE.Chr22.655;AHE.Chr04.1804	10	https://www.genome.jp/dbget-bin/www_bget?ko00460	https:\\www.genome.jp\dbget-bin\www_bget?map00460
ko00603	Metabolism	Glycan biosynthesis and metabolism	Glycosphingolipid biosynthesis - globo and isoglobo series	2/3052 0.07%	23/15444 0.15%	0.95798	1	AHE.Chr12.1572;AHE.Chr27.470	2	AHE.Chr27.470	1	AHE.Chr12.1572	1	https://www.genome.jp/dbget-bin/www_bget?ko00603	https:\\www.genome.jp\dbget-bin\www_bget?map00603
ko03040	Genetic Information Processing	Transcription	Spliceosome	76/3052 2.49%	458/15444 2.97%	0.965258	1	AHE.Chr08.1819;novel.4462;AHE.Chr06.1336;AHE.Chr08.1160;AHE.Chr22.1186;AHE.Chr15.952;AHE.Chr08.35;AHE.Chr12.103;AHE.Chr08.50;AHE.Chr24.391;AHE.Chr01.377;AHE.Chr01.233;AHE.Chr02.8;AHE.Chr21.532;AHE.Chr16.968;AHE.Chr12.1010;AHE.Chr14.341;AHE.Chr24.1936;AHE.Chr01.170;AHE.Chr22.1670;AHE.Chr26.642;AHE.Chr11.863;AHE.Chr05.1480;AHE.Chr09.1824;AHE.Chr03.1149;AHE.Chr02.180;AHE.Chr19.554;AHE.Chr11.1496;nov…	76	AHE.Chr22.1186;AHE.Chr08.35;AHE.Chr12.103;AHE.Chr24.391;AHE.Chr24.1936;AHE.Chr26.642;AHE.Chr03.1149;AHE.Chr02.180;novel.2184;AHE.Chr18.369;AHE.Chr06.1117;AHE.Chr12.167;AHE.Chr28.2069;novel.427;AHE.Chr27.552;AHE.Chr23.302;AHE.Chr14.648;AHE.Chr16.835;AHE.Chr11.1243;AHE.Chr13.1354;AHE.Chr22.130;AHE.Chr23.1576;AHE.Chr03.715;AHE.Chr04.881;AHE.Chr27.550;AHE.Chr12.1139;AHE.Chr15.886	27	AHE.Chr08.1819;novel.4462;AHE.Chr06.1336;AHE.Chr08.1160;AHE.Chr15.952;AHE.Chr08.50;AHE.Chr01.377;AHE.Chr01.233;AHE.Chr02.8;AHE.Chr21.532;AHE.Chr16.968;AHE.Chr12.1010;AHE.Chr14.341;AHE.Chr01.170;AHE.Chr22.1670;AHE.Chr11.863;AHE.Chr05.1480;AHE.Chr09.1824;AHE.Chr19.554;AHE.Chr11.1496;AHE.Chr26.116;AHE.Chr24.1152;AHE.Chr27.1456;AHE.Chr25.1130;AHE.Chr15.407;AHE.Chr04.1768;AHE.Chr24.380;AHE.Chr02.56;AH…	49	https://www.genome.jp/dbget-bin/www_bget?ko03040	https:\\www.genome.jp\dbget-bin\www_bget?map03040
ko04130	Genetic Information Processing	Folding, sorting and degradation	SNARE interactions in vesicular transport	10/3052 0.33%	81/15444 0.52%	0.971539	1	AHE.Chr07.1550;AHE.Chr07.1369;AHE.Chr28.1832;AHE.Chr18.836;AHE.Chr27.1264;AHE.Chr10.88;AHE.Chr10.107;AHE.Chr27.789;AHE.Chr21.1108;AHE.Chr03.968	10	AHE.Chr07.1550;AHE.Chr10.88;AHE.Chr27.789;AHE.Chr21.1108	4	AHE.Chr07.1369;AHE.Chr28.1832;AHE.Chr18.836;AHE.Chr27.1264;AHE.Chr10.107;AHE.Chr03.968	6	https://www.genome.jp/dbget-bin/www_bget?ko04130	https:\\www.genome.jp\dbget-bin\www_bget?map04130
ko00380	Metabolism	Amino acid metabolism	Tryptophan metabolism	31/3052 1.02%	214/15444 1.39%	0.982182	1	AHE.Chr14.789;AHE.Chr01.1270;AHE.Chr13.1212;AHE.Chr11.2277;AHE.Chr16.152;AHE.Chr19.618;AHE.Chr01.1202;AHE.Chr08.1299;AHE.Chr15.119;AHE.Chr21.1011;AHE.Chr28.1896;AHE.Chr21.2026;AHE.Chr27.414;AHE.Chr26.315;AHE.Chr17.543;AHE.Chr19.595;AHE.Chr10.602;AHE.Chr10.220;AHE.Chr21.883;AHE.Chr04.802;AHE.Chr27.1386;AHE.Chr27.1265;AHE.Chr02.1031;AHE.Chr11.1613;AHE.Chr11.1499;AHE.Chr15.239;AHE.Chr11.2275;AHE.Chr…	31	AHE.Chr13.1212;AHE.Chr11.2277;AHE.Chr16.152;AHE.Chr19.618;AHE.Chr01.1202;AHE.Chr08.1299;AHE.Chr15.119;AHE.Chr21.1011;AHE.Chr28.1896;AHE.Chr19.595;AHE.Chr10.220;AHE.Chr21.883;AHE.Chr27.1386;AHE.Chr02.1031;AHE.Chr11.1613;AHE.Chr11.1499;AHE.Chr11.2275;AHE.Chr01.1258;AHE.Chr09.1873	19	AHE.Chr14.789;AHE.Chr01.1270;AHE.Chr21.2026;AHE.Chr27.414;AHE.Chr26.315;AHE.Chr17.543;AHE.Chr10.602;AHE.Chr04.802;AHE.Chr27.1265;AHE.Chr15.239;AHE.Chr28.689;AHE.Chr13.1289	12	https://www.genome.jp/dbget-bin/www_bget?ko00380	https:\\www.genome.jp\dbget-bin\www_bget?map00380
ko00062	Metabolism	Lipid metabolism	Fatty acid elongation	8/3052 0.26%	73/15444 0.47%	0.984868	1	AHE.Chr13.1278;AHE.Chr27.999;AHE.Chr18.779;AHE.Chr04.1417;AHE.Chr11.723;AHE.Chr04.840;AHE.Chr03.185;novel.2202	8	AHE.Chr27.999;novel.2202	2	AHE.Chr13.1278;AHE.Chr18.779;AHE.Chr04.1417;AHE.Chr11.723;AHE.Chr04.840;AHE.Chr03.185	6	https://www.genome.jp/dbget-bin/www_bget?ko00062	https:\\www.genome.jp\dbget-bin\www_bget?map00062
ko04016	Environmental Information Processing	Signal transduction	MAPK signaling pathway - plant	104/3052 3.41%	636/15444 4.12%	0.989233	1	AHE.Chr25.139;AHE.Chr01.466;AHE.Chr05.829;AHE.Chr23.2057;AHE.Chr09.862;AHE.Chr23.1516;AHE.Chr17.1272;AHE.Chr24.579;AHE.Chr05.973;AHE.Chr07.746;AHE.Chr11.133;AHE.Chr02.408;AHE.Chr22.316;AHE.Chr13.484;AHE.Chr22.1813;AHE.Chr21.1181;AHE.Chr11.2157;AHE.Chr08.881;AHE.Chr10.1040;AHE.Chr02.1011;AHE.Chr10.1898;AHE.Chr14.615;AHE.Chr27.922;AHE.Chr04.376;AHE.Chr27.319;AHE.Chr02.878;AHE.Chr12.1163;AHE.Chr20.1…	104	AHE.Chr25.139;AHE.Chr05.829;AHE.Chr23.2057;AHE.Chr02.408;AHE.Chr22.316;AHE.Chr13.484;AHE.Chr22.1813;AHE.Chr11.2157;AHE.Chr08.881;AHE.Chr10.1040;AHE.Chr02.1011;AHE.Chr04.376;AHE.Chr02.878;AHE.Chr13.1284;AHE.Chr10.791;AHE.Chr09.1451;AHE.Chr01.1197;AHE.Chr24.1582;AHE.Chr01.1174;novel.3336;AHE.Chr09.597;AHE.Chr09.1012;AHE.Chr24.181;AHE.Chr22.1779;AHE.Chr10.1546;AHE.Chr11.20;AHE.Chr01.952;AHE.Chr15.96…	49	AHE.Chr01.466;AHE.Chr09.862;AHE.Chr23.1516;AHE.Chr17.1272;AHE.Chr24.579;AHE.Chr05.973;AHE.Chr07.746;AHE.Chr11.133;AHE.Chr21.1181;AHE.Chr10.1898;AHE.Chr14.615;AHE.Chr27.922;AHE.Chr27.319;AHE.Chr12.1163;AHE.Chr20.1203;AHE.Chr23.882;AHE.Chr07.2119;AHE.Chr04.940;AHE.Chr08.1558;AHE.Chr10.916;AHE.Chr10.740;AHE.Chr11.1596;AHE.Chr11.1232;AHE.Chr10.1312;AHE.Chr16.1082;AHE.Chr23.1552;AHE.Chr15.715;AHE.Chr1…	55	https://www.genome.jp/dbget-bin/www_bget?ko04016	https:\\www.genome.jp\dbget-bin\www_bget?map04016
ko04070	Environmental Information Processing	Signal transduction	Phosphatidylinositol signaling system	21/3052 0.69%	161/15444 1.04%	0.990614	1	AHE.Chr12.1081;AHE.Chr27.636;AHE.Chr27.497;AHE.Chr10.144;AHE.Chr24.351;AHE.Chr08.1429;AHE.Chr28.973;AHE.Chr09.1995;AHE.Chr11.1210;AHE.Chr27.764;AHE.Chr08.1892;AHE.Chr24.2012;AHE.Chr27.1524;AHE.Chr24.413;novel.989;AHE.Chr15.226;AHE.Chr07.2367;AHE.Chr21.441;AHE.Chr08.2328;novel.2995;AHE.Chr10.1517	21	AHE.Chr12.1081;AHE.Chr27.636;AHE.Chr27.497;AHE.Chr08.1429;AHE.Chr09.1995;AHE.Chr08.1892;AHE.Chr24.2012;AHE.Chr24.413;novel.2995	9	AHE.Chr10.144;AHE.Chr24.351;AHE.Chr28.973;AHE.Chr11.1210;AHE.Chr27.764;AHE.Chr27.1524;novel.989;AHE.Chr15.226;AHE.Chr07.2367;AHE.Chr21.441;AHE.Chr08.2328;AHE.Chr10.1517	12	https://www.genome.jp/dbget-bin/www_bget?ko04070	https:\\www.genome.jp\dbget-bin\www_bget?map04070
ko03020	Genetic Information Processing	Transcription	RNA polymerase	14/3052 0.46%	117/15444 0.76%	0.990914	1	AHE.Chr11.757;AHE.Chr08.491;AHE.Chr11.715;AHE.Chr08.365;AHE.Chr21.1386;AHE.Chr13.1315;AHE.Chr22.2078;AHE.Chr09.2135;AHE.Chr15.750;AHE.Chr25.1297;novel.2441;AHE.Chr09.1480;AHE.Chr26.907;AHE.Chr07.242	14	AHE.Chr08.491;AHE.Chr11.715;AHE.Chr08.365;AHE.Chr22.2078;AHE.Chr09.2135;AHE.Chr15.750;AHE.Chr25.1297;AHE.Chr26.907;AHE.Chr07.242	9	AHE.Chr11.757;AHE.Chr21.1386;AHE.Chr13.1315;novel.2441;AHE.Chr09.1480	5	https://www.genome.jp/dbget-bin/www_bget?ko03020	https:\\www.genome.jp\dbget-bin\www_bget?map03020
ko00196	Metabolism	Energy metabolism	Photosynthesis - antenna proteins	2/3052 0.07%	34/15444 0.22%	0.994776	1	AHE.Chr23.1602;AHE.Chr24.1712	2	AHE.Chr23.1602	1	AHE.Chr24.1712	1	https://www.genome.jp/dbget-bin/www_bget?ko00196	https:\\www.genome.jp\dbget-bin\www_bget?map00196
ko00402	Metabolism	Biosynthesis of other secondary metabolites	Benzoxazinoid biosynthesis	2/3052 0.07%	35/15444 0.23%	0.9957	1	AHE.Chr15.696;novel.2392	2	AHE.Chr15.696;novel.2392	2	--	0	https://www.genome.jp/dbget-bin/www_bget?ko00402	https:\\www.genome.jp\dbget-bin\www_bget?map00402
ko00945	Metabolism	Biosynthesis of other secondary metabolites	Stilbenoid, diarylheptanoid and gingerol biosynthesis	7/3052 0.23%	77/15444 0.5%	0.996714	1	AHE.Chr09.1291;AHE.Chr04.1699;AHE.Chr13.1292;AHE.Chr03.357;AHE.Chr15.1170;AHE.Chr20.25;AHE.Chr19.24	7	AHE.Chr09.1291;AHE.Chr03.357	2	AHE.Chr04.1699;AHE.Chr13.1292;AHE.Chr15.1170;AHE.Chr20.25;AHE.Chr19.24	5	https://www.genome.jp/dbget-bin/www_bget?ko00945	https:\\www.genome.jp\dbget-bin\www_bget?map00945
ko00944	Metabolism	Biosynthesis of other secondary metabolites	Flavone and flavonol biosynthesis	5/3052 0.16%	65/15444 0.42%	0.99803	1	AHE.Chr23.1318;AHE.Chr23.383;novel.3538;AHE.Chr21.1319;novel.3507	5	AHE.Chr23.383;novel.3538;novel.3507	3	AHE.Chr23.1318;AHE.Chr21.1319	2	https://www.genome.jp/dbget-bin/www_bget?ko00944	https:\\www.genome.jp\dbget-bin\www_bget?map00944
ko00941	Metabolism	Biosynthesis of other secondary metabolites	Flavonoid biosynthesis	20/3052 0.66%	180/15444 1.17%	0.999367	1	AHE.Chr05.1351;AHE.Chr09.1291;AHE.Chr04.1699;AHE.Chr06.597;AHE.Chr05.909;novel.3787;AHE.Chr13.1292;AHE.Chr07.2705;AHE.Chr03.357;AHE.Chr07.452;AHE.Chr27.485;AHE.Chr22.13;AHE.Chr15.1170;AHE.Chr09.274;AHE.Chr20.25;AHE.Chr12.21;AHE.Chr24.1302;AHE.Chr19.24;AHE.Chr17.7;AHE.Chr16.1036	20	AHE.Chr05.1351;AHE.Chr09.1291;AHE.Chr05.909;novel.3787;AHE.Chr03.357;AHE.Chr22.13;AHE.Chr24.1302;AHE.Chr16.1036	8	AHE.Chr04.1699;AHE.Chr06.597;AHE.Chr13.1292;AHE.Chr07.2705;AHE.Chr07.452;AHE.Chr27.485;AHE.Chr15.1170;AHE.Chr09.274;AHE.Chr20.25;AHE.Chr12.21;AHE.Chr19.24;AHE.Chr17.7	12	https://www.genome.jp/dbget-bin/www_bget?ko00941	https:\\www.genome.jp\dbget-bin\www_bget?map00941
ko00040	Metabolism	Carbohydrate metabolism	Pentose and glucuronate interconversions	52/3052 1.7%	383/15444 2.48%	0.999472	1	AHE.Chr25.1398;AHE.Chr28.458;AHE.Chr11.2294;AHE.Chr07.1052;AHE.Chr26.105;AHE.Chr14.248;AHE.Chr07.2311;AHE.Chr28.456;AHE.Chr25.422;AHE.Chr25.1320;novel.1211;AHE.Chr07.2478;AHE.Chr22.557;AHE.Chr17.1181;AHE.Chr27.558;AHE.Chr22.717;AHE.Chr04.1397;AHE.Chr28.1269;novel.3072;AHE.Chr15.995;AHE.Chr07.1872;AHE.Chr01.125;AHE.Chr11.1822;AHE.Chr22.657;AHE.Chr07.2135;novel.2635;AHE.Chr22.171;AHE.Chr08.1578;nov…	52	AHE.Chr25.1398;AHE.Chr07.1052;AHE.Chr26.105;AHE.Chr14.248;AHE.Chr07.2311;AHE.Chr22.557;AHE.Chr17.1181;AHE.Chr27.558;AHE.Chr22.717;AHE.Chr04.1397;AHE.Chr28.1269;novel.3072;AHE.Chr15.995;AHE.Chr07.1872;AHE.Chr22.657;AHE.Chr07.2135;AHE.Chr22.171;AHE.Chr08.1578;novel.4586;novel.3027;AHE.Chr24.26;AHE.Chr02.25;novel.1721;AHE.Chr23.1022_AHE.Chr23.1026;novel.1477;AHE.Chr07.216;novel.4306;AHE.Chr18.82;AHE…	32	AHE.Chr28.458;AHE.Chr11.2294;AHE.Chr28.456;AHE.Chr25.422;AHE.Chr25.1320;novel.1211;AHE.Chr07.2478;AHE.Chr01.125;AHE.Chr11.1822;novel.2635;AHE.Chr25.419;AHE.Chr14.1134;AHE.Chr07.1713;AHE.Chr27.196;AHE.Chr24.231;novel.3652;AHE.Chr01.24;AHE.Chr09.123;novel.420;AHE.Chr05.524	20	https://www.genome.jp/dbget-bin/www_bget?ko00040	https:\\www.genome.jp\dbget-bin\www_bget?map00040
ko04626	Organismal Systems	Environmental adaptation	Plant-pathogen interaction	252/3052 8.26%	1514/15444 9.8%	0.999513	1	AHE.Chr25.139;AHE.Chr24.1113;AHE.Chr20.726;AHE.Chr24.1553;AHE.Chr05.1137;AHE.Chr12.1946;AHE.Chr18.1098;AHE.Chr23.1516;AHE.Chr06.700;AHE.Chr17.1272;AHE.Chr21.1222;AHE.Chr05.973;AHE.Chr05.1446;AHE.Chr07.746;AHE.Chr04.1070;AHE.Chr21.771;AHE.Chr05.971;AHE.Chr16.182;AHE.Chr27.1290;AHE.Chr13.484;AHE.Chr11.751;AHE.Chr26.928;AHE.Chr03.689;AHE.Chr21.1181;AHE.Chr27.760;AHE.Chr22.1189;AHE.Chr17.1276;AHE.Chr…	252	AHE.Chr25.139;AHE.Chr05.1137;AHE.Chr06.700;AHE.Chr21.1222;AHE.Chr05.1446;AHE.Chr04.1070;AHE.Chr21.771;AHE.Chr13.484;AHE.Chr11.751;AHE.Chr26.928;AHE.Chr27.760;AHE.Chr22.1189;AHE.Chr17.1276;AHE.Chr23.1429;AHE.Chr12.801;AHE.Chr19.1197;AHE.Chr27.314;novel.4394;AHE.Chr06.1157;AHE.Chr24.726;AHE.Chr09.72;AHE.Chr12.1012;AHE.Chr08.71;AHE.Chr02.878;AHE.Chr21.647;AHE.Chr07.1127;AHE.Chr05.959;AHE.Chr18.376;A…	142	AHE.Chr24.1113;AHE.Chr20.726;AHE.Chr24.1553;AHE.Chr12.1946;AHE.Chr18.1098;AHE.Chr23.1516;AHE.Chr17.1272;AHE.Chr05.973;AHE.Chr07.746;AHE.Chr05.971;AHE.Chr16.182;AHE.Chr27.1290;AHE.Chr03.689;AHE.Chr21.1181;AHE.Chr22.1086;AHE.Chr20.639;novel.940;AHE.Chr10.1898;AHE.Chr14.615;AHE.Chr08.991;AHE.Chr19.126;AHE.Chr11.198;AHE.Chr01.141;AHE.Chr12.319;AHE.Chr12.1163;AHE.Chr10.1493;novel.895;AHE.Chr23.882;AHE…	110	https://www.genome.jp/dbget-bin/www_bget?ko04626	https:\\www.genome.jp\dbget-bin\www_bget?map04626
ko00940	Metabolism	Biosynthesis of other secondary metabolites	Phenylpropanoid biosynthesis	45/3052 1.47%	346/15444 2.24%	0.99968	1	AHE.Chr24.1039;AHE.Chr04.977;AHE.Chr09.1291;AHE.Chr04.1699;AHE.Chr20.345;AHE.Chr24.881;AHE.Chr10.1130;AHE.Chr04.975;AHE.Chr23.1070;AHE.Chr21.617;AHE.Chr28.135;AHE.Chr27.414;AHE.Chr12.1129;AHE.Chr26.315;AHE.Chr22.1046;AHE.Chr13.1292;AHE.Chr08.54;novel.1872;AHE.Chr26.1172;AHE.Chr23.801;AHE.Chr01.50;AHE.Chr11.1225;AHE.Chr22.1044;AHE.Chr04.802;AHE.Chr03.357;novel.4616;AHE.Chr15.1170;AHE.Chr18.916;AHE…	45	AHE.Chr09.1291;AHE.Chr24.881;AHE.Chr10.1130;AHE.Chr21.617;AHE.Chr28.135;AHE.Chr22.1046;novel.1872;AHE.Chr23.801;AHE.Chr01.50;AHE.Chr22.1044;AHE.Chr03.357;AHE.Chr18.916;AHE.Chr24.1187;AHE.Chr28.764;AHE.Chr19.77;AHE.Chr23.1884;AHE.Chr24.1052;AHE.Chr21.219;AHE.Chr08.1830	19	AHE.Chr24.1039;AHE.Chr04.977;AHE.Chr04.1699;AHE.Chr20.345;AHE.Chr04.975;AHE.Chr23.1070;AHE.Chr27.414;AHE.Chr12.1129;AHE.Chr26.315;AHE.Chr13.1292;AHE.Chr08.54;AHE.Chr26.1172;AHE.Chr11.1225;AHE.Chr04.802;novel.4616;AHE.Chr15.1170;AHE.Chr20.25;AHE.Chr24.1966;AHE.Chr23.1879;novel.1673;AHE.Chr19.170;AHE.Chr18.1340;AHE.Chr23.2000;AHE.Chr19.24;AHE.Chr21.545;AHE.Chr02.407	26	https://www.genome.jp/dbget-bin/www_bget?ko00940	https:\\www.genome.jp\dbget-bin\www_bget?map00940
ko00999	Metabolism	Biosynthesis of other secondary metabolites	Biosynthesis of various plant secondary metabolites	36/3052 1.18%	295/15444 1.91%	0.999808	1	AHE.Chr10.1229;AHE.Chr16.1235;AHE.Chr21.1668;AHE.Chr11.564;AHE.Chr14.1511;AHE.Chr11.1369;AHE.Chr21.2023;AHE.Chr22.391;AHE.Chr01.115;AHE.Chr21.1666;AHE.Chr08.504;AHE.Chr03.851;AHE.Chr16.715;AHE.Chr13.889;AHE.Chr17.630;AHE.Chr26.1367;AHE.Chr08.505;AHE.Chr17.685;AHE.Chr09.1081;AHE.Chr16.724;AHE.Chr10.1225;AHE.Chr09.74;AHE.Chr15.74;AHE.Chr25.299;novel.4669;AHE.Chr10.1220;AHE.Chr14.843;AHE.Chr11.1936;…	36	AHE.Chr16.1235;AHE.Chr21.1668;AHE.Chr14.1511;AHE.Chr22.391;AHE.Chr01.115;AHE.Chr21.1666;AHE.Chr08.504;AHE.Chr13.889;AHE.Chr26.1367;AHE.Chr08.505;AHE.Chr15.74;novel.4669;AHE.Chr14.843;AHE.Chr11.1936;AHE.Chr15.696;AHE.Chr15.292;novel.2392	17	AHE.Chr10.1229;AHE.Chr11.564;AHE.Chr11.1369;AHE.Chr21.2023;AHE.Chr03.851;AHE.Chr16.715;AHE.Chr17.630;AHE.Chr17.685;AHE.Chr09.1081;AHE.Chr16.724;AHE.Chr10.1225;AHE.Chr09.74;AHE.Chr25.299;AHE.Chr10.1220;AHE.Chr06.1024;AHE.Chr05.1337;AHE.Chr04.1804;AHE.Chr20.1114;AHE.Chr26.254	19	https://www.genome.jp/dbget-bin/www_bget?ko00999	https:\\www.genome.jp\dbget-bin\www_bget?map00999
ko03010	Genetic Information Processing	Translation	Ribosome	85/3052 2.79%	603/15444 3.9%	0.999913	1	AHE.Chr16.475;AHE.Chr01.1224;AHE.Chr10.1264;AHE.Chr05.137;AHE.Chr05.1338;novel.737;AHE.Chr17.1419;novel.4488;AHE.Chr13.1126;AHE.Chr18.735;AHE.Chr26.97;AHE.Chr18.736;AHE.Chr28.2016;AHE.Chr25.1050;novel.4147;AHE.Chr28.204;AHE.Chr24.475;AHE.Chr11.1786;AHE.Chr23.2038;novel.1772;AHE.Chr11.1289;AHE.Chr24.1031;AHE.Chr17.564;AHE.Chr01.754;AHE.Chr15.1490;AHE.Chr08.444;AHE.Chr22.1992;AHE.Chr12.2177;AHE.Chr…	85	AHE.Chr05.137;AHE.Chr05.1338;AHE.Chr17.1419;novel.4488;AHE.Chr18.735;AHE.Chr25.1050;novel.4147;AHE.Chr28.204;AHE.Chr24.475;AHE.Chr11.1786;novel.1772;AHE.Chr17.564;AHE.Chr01.754;AHE.Chr15.1490;AHE.Chr08.444;AHE.Chr22.1992;AHE.Chr12.2177;AHE.Chr15.559;AHE.Chr06.814;AHE.Chr21.981;AHE.Chr01.374;AHE.Chr21.19;AHE.Chr10.575;AHE.Chr25.525;AHE.Chr11.2031;AHE.Chr26.27;AHE.Chr28.168;AHE.Chr11.804;AHE.Chr12.…	59	AHE.Chr16.475;AHE.Chr01.1224;AHE.Chr10.1264;novel.737;AHE.Chr13.1126;AHE.Chr26.97;AHE.Chr18.736;AHE.Chr28.2016;AHE.Chr23.2038;AHE.Chr11.1289;AHE.Chr24.1031;AHE.Chr24.46;AHE.Chr02.1093;AHE.Chr13.439;AHE.Chr11.1203;AHE.Chr26.423;AHE.Chr21.1297;AHE.Chr18.814;AHE.Chr27.1445;AHE.Chr11.1913;AHE.Chr28.749;AHE.Chr10.121;AHE.Chr09.1499;AHE.Chr28.1796;novel.4692;AHE.Chr13.916	26	https://www.genome.jp/dbget-bin/www_bget?ko03010	https:\\www.genome.jp\dbget-bin\www_bget?map03010
ko00902	Metabolism	Metabolism of terpenoids and polyketides	Monoterpenoid biosynthesis	1/3052 0.03%	44/15444 0.28%	0.999939	1	AHE.Chr11.45	1	AHE.Chr11.45	1	--	0	https://www.genome.jp/dbget-bin/www_bget?ko00902	https:\\www.genome.jp\dbget-bin\www_bget?map00902
ko00943	Metabolism	Biosynthesis of other secondary metabolites	Isoflavonoid biosynthesis	6/3052 0.2%	114/15444 0.74%	0.999998	1	AHE.Chr02.641;AHE.Chr02.640;AHE.Chr09.1423;AHE.Chr02.644;novel.3538;novel.3507	6	novel.3538;novel.3507	2	AHE.Chr02.641;AHE.Chr02.640;AHE.Chr09.1423;AHE.Chr02.644	4	https://www.genome.jp/dbget-bin/www_bget?ko00943	https:\\www.genome.jp\dbget-bin\www_bget?map00943
ko00195	Metabolism	Energy metabolism	Photosynthesis	8/3052 0.26%	132/15444 0.85%	0.999998	1	AHE.Chr11.1528;AHE.Chr05.1453;AHE.Chr01.450;AHE.Chr11.405;AHE.Chr07.1185;novel.2753;AHE.Chr21.1572;AHE.Chr17.799	8	AHE.Chr11.1528;AHE.Chr01.450;novel.2753	3	AHE.Chr05.1453;AHE.Chr11.405;AHE.Chr07.1185;AHE.Chr21.1572;AHE.Chr17.799	5	https://www.genome.jp/dbget-bin/www_bget?ko00195	https:\\www.genome.jp\dbget-bin\www_bget?map00195
ko00904	Metabolism	Metabolism of terpenoids and polyketides	Diterpenoid biosynthesis	3/3052 0.1%	91/15444 0.59%	0.999999	1	AHE.Chr07.569;AHE.Chr07.2144;AHE.Chr25.632	3	AHE.Chr07.569	1	AHE.Chr07.2144;AHE.Chr25.632	2	https://www.genome.jp/dbget-bin/www_bget?ko00904	https:\\www.genome.jp\dbget-bin\www_bget?map00904

## Sheet: THA vs YNH
ID	KEGG_level_1	KEGG_level_2	Description	GeneRatio	BgRatio	Pvalue	Padj	geneID	Count	Up_gene	Up	Down_gene	Down	hyperlink
ko00565	Metabolism	Lipid metabolism	Ether lipid metabolism	21/2489 0.84%	56/15444 0.36%	8.89759e-05	0.0129015	AHE.Chr02.1224;AHE.Chr18.203;AHE.Chr08.464;AHE.Chr01.1383;AHE.Chr17.1625;AHE.Chr07.2271;AHE.Chr06.732;AHE.Chr18.194;AHE.Chr06.971;AHE.Chr17.1440;AHE.Chr24.934;AHE.Chr25.1198;AHE.Chr04.509;AHE.Chr08.131;AHE.Chr11.1038;AHE.Chr17.1458;AHE.Chr07.617;AHE.Chr08.363;AHE.Chr07.200;AHE.Chr12.1062;AHE.Chr05.1055	21	AHE.Chr02.1224;AHE.Chr18.203;AHE.Chr17.1625;AHE.Chr17.1440;AHE.Chr24.934;AHE.Chr04.509;AHE.Chr08.131;AHE.Chr11.1038;AHE.Chr17.1458;AHE.Chr07.617;AHE.Chr07.200;AHE.Chr12.1062	12	AHE.Chr08.464;AHE.Chr01.1383;AHE.Chr07.2271;AHE.Chr06.732;AHE.Chr18.194;AHE.Chr06.971;AHE.Chr25.1198;AHE.Chr08.363;AHE.Chr05.1055	9	https://www.genome.jp/dbget-bin/www_bget?ko00565	https:\\www.genome.jp\dbget-bin\www_bget?map00565
ko00100	Metabolism	Lipid metabolism	Steroid biosynthesis	23/2489 0.92%	64/15444 0.41%	9.01616e-05	0.0130734	AHE.Chr07.856;AHE.Chr10.167;AHE.Chr16.1694;novel.1123;AHE.Chr15.1817;AHE.Chr21.1119;AHE.Chr09.1358;AHE.Chr08.1048;AHE.Chr08.734;AHE.Chr15.1670;AHE.Chr25.1198;AHE.Chr19.341;AHE.Chr19.10;AHE.Chr20.50;AHE.Chr07.1247;AHE.Chr13.443;AHE.Chr09.1357;AHE.Chr13.428;AHE.Chr17.1527;AHE.Chr12.2067;AHE.Chr12.947;AHE.Chr20.80;AHE.Chr07.39	23	AHE.Chr16.1694;novel.1123;AHE.Chr09.1358;AHE.Chr19.10;AHE.Chr20.50;AHE.Chr09.1357;AHE.Chr13.428;AHE.Chr17.1527;AHE.Chr12.947;AHE.Chr20.80;AHE.Chr07.39	11	AHE.Chr07.856;AHE.Chr10.167;AHE.Chr15.1817;AHE.Chr21.1119;AHE.Chr08.1048;AHE.Chr08.734;AHE.Chr15.1670;AHE.Chr25.1198;AHE.Chr19.341;AHE.Chr07.1247;AHE.Chr13.443;AHE.Chr12.2067	12	https://www.genome.jp/dbget-bin/www_bget?ko00100	https:\\www.genome.jp\dbget-bin\www_bget?map00100
ko04141	Genetic Information Processing	Folding, sorting and degradation	Protein processing in endoplasmic reticulum	114/2489 4.58%	545/15444 3.53%	0.00156885	0.227483	AHE.Chr25.223;novel.1513;AHE.Chr06.569;AHE.Chr16.122;AHE.Chr09.384;AHE.Chr18.542;novel.2991;AHE.Chr11.704;AHE.Chr18.649;AHE.Chr15.317;AHE.Chr03.331;AHE.Chr27.1191;AHE.Chr18.377;AHE.Chr13.1320;AHE.Chr15.1172;AHE.Chr11.911;AHE.Chr05.1442;AHE.Chr22.1827;AHE.Chr23.456;AHE.Chr09.155;AHE.Chr08.941;AHE.Chr14.997;novel.4029;AHE.Chr15.629;AHE.Chr24.235;AHE.Chr28.1984;AHE.Chr27.506;AHE.Chr06.1048;AHE.Chr11…	114	AHE.Chr25.223;AHE.Chr16.122;AHE.Chr09.384;AHE.Chr18.542;AHE.Chr11.704;AHE.Chr15.317;AHE.Chr03.331;AHE.Chr27.1191;AHE.Chr18.377;AHE.Chr15.1172;AHE.Chr11.911;AHE.Chr22.1827;AHE.Chr23.456;AHE.Chr14.997;AHE.Chr15.629;AHE.Chr24.235;AHE.Chr27.506;AHE.Chr06.1048;AHE.Chr11.863;AHE.Chr03.282;AHE.Chr11.929;AHE.Chr11.927;AHE.Chr12.1262;AHE.Chr12.1512;AHE.Chr01.826;AHE.Chr12.984;AHE.Chr04.579;AHE.Chr09.21;AH…	64	novel.1513;AHE.Chr06.569;novel.2991;AHE.Chr18.649;AHE.Chr13.1320;AHE.Chr05.1442;AHE.Chr09.155;AHE.Chr08.941;novel.4029;AHE.Chr28.1984;AHE.Chr09.1042;AHE.Chr22.1762;AHE.Chr28.79;AHE.Chr19.698;AHE.Chr01.799;AHE.Chr21.874;AHE.Chr10.990;novel.4042;AHE.Chr25.246;AHE.Chr17.1102;AHE.Chr04.154;novel.881;AHE.Chr23.1021;AHE.Chr23.660;AHE.Chr20.293;AHE.Chr25.183;AHE.Chr28.1914;AHE.Chr21.38;AHE.Chr07.24;AHE.…	50	https://www.genome.jp/dbget-bin/www_bget?ko04141	https:\\www.genome.jp\dbget-bin\www_bget?map04141
ko00564	Metabolism	Lipid metabolism	Glycerophospholipid metabolism	66/2489 2.65%	298/15444 1.93%	0.00367156	0.532376	AHE.Chr07.1698;AHE.Chr01.1306;AHE.Chr02.1224;AHE.Chr18.203;AHE.Chr08.464;AHE.Chr01.1383;AHE.Chr06.876;AHE.Chr12.213;AHE.Chr06.487;AHE.Chr17.1625;AHE.Chr07.2271;AHE.Chr08.1337;AHE.Chr21.1238;AHE.Chr06.732;AHE.Chr18.194;AHE.Chr06.971;novel.1305;AHE.Chr03.901;AHE.Chr17.1440;AHE.Chr16.352;AHE.Chr20.101;AHE.Chr06.795;AHE.Chr27.953;AHE.Chr24.934;AHE.Chr11.226;AHE.Chr12.1565;AHE.Chr10.860;AHE.Chr15.942;…	66	AHE.Chr07.1698;AHE.Chr01.1306;AHE.Chr02.1224;AHE.Chr18.203;AHE.Chr06.876;AHE.Chr17.1625;AHE.Chr08.1337;AHE.Chr21.1238;novel.1305;AHE.Chr03.901;AHE.Chr17.1440;AHE.Chr16.352;AHE.Chr24.934;AHE.Chr15.942;AHE.Chr22.235;novel.4460;novel.1956;AHE.Chr10.955;AHE.Chr06.736;AHE.Chr04.509;AHE.Chr18.905;AHE.Chr08.131;AHE.Chr24.2134;novel.979;AHE.Chr13.1450;AHE.Chr07.1337;AHE.Chr16.284;AHE.Chr28.157;AHE.Chr28.…	40	AHE.Chr08.464;AHE.Chr01.1383;AHE.Chr12.213;AHE.Chr06.487;AHE.Chr07.2271;AHE.Chr06.732;AHE.Chr18.194;AHE.Chr06.971;AHE.Chr20.101;AHE.Chr06.795;AHE.Chr27.953;AHE.Chr11.226;AHE.Chr12.1565;AHE.Chr10.860;AHE.Chr25.1198;AHE.Chr10.1551;AHE.Chr19.1471;AHE.Chr16.202;novel.3250;novel.148;novel.147;AHE.Chr25.327;AHE.Chr01.1336;AHE.Chr08.363;AHE.Chr01.1307;AHE.Chr05.1055	26	https://www.genome.jp/dbget-bin/www_bget?ko00564	https:\\www.genome.jp\dbget-bin\www_bget?map00564
ko00250	Metabolism	Amino acid metabolism	Alanine, aspartate and glutamate metabolism	28/2489 1.12%	105/15444 0.68%	0.00392827	0.569599	AHE.Chr04.1229;AHE.Chr07.2409;AHE.Chr17.1352;AHE.Chr06.896;AHE.Chr07.739;AHE.Chr27.586;AHE.Chr12.1366;AHE.Chr08.2133;AHE.Chr01.219;AHE.Chr01.494;AHE.Chr05.1502;AHE.Chr22.592;AHE.Chr18.306;AHE.Chr02.332;AHE.Chr24.229;AHE.Chr20.1446;AHE.Chr13.827;AHE.Chr13.453;AHE.Chr22.1995;AHE.Chr28.350;AHE.Chr11.1085;AHE.Chr22.362;AHE.Chr14.263;AHE.Chr18.1175;AHE.Chr19.804;novel.4424;AHE.Chr22.568;AHE.Chr08.1861	28	AHE.Chr04.1229;AHE.Chr07.2409;AHE.Chr17.1352;AHE.Chr06.896;AHE.Chr07.739;AHE.Chr27.586;AHE.Chr01.219;AHE.Chr01.494;AHE.Chr18.306;AHE.Chr02.332;AHE.Chr20.1446;AHE.Chr13.453;AHE.Chr11.1085;AHE.Chr22.362;AHE.Chr14.263;AHE.Chr19.804;AHE.Chr08.1861	17	AHE.Chr12.1366;AHE.Chr08.2133;AHE.Chr05.1502;AHE.Chr22.592;AHE.Chr24.229;AHE.Chr13.827;AHE.Chr22.1995;AHE.Chr28.350;AHE.Chr18.1175;novel.4424;AHE.Chr22.568	11	https://www.genome.jp/dbget-bin/www_bget?ko00250	https:\\www.genome.jp\dbget-bin\www_bget?map00250
ko04146	Cellular Processes	Transport and catabolism	Peroxisome	49/2489 1.97%	211/15444 1.37%	0.00437954	0.635033	AHE.Chr21.27;AHE.Chr12.2016;AHE.Chr11.584;AHE.Chr25.794;AHE.Chr15.1318;AHE.Chr21.893;AHE.Chr03.489;AHE.Chr27.655;novel.1775;AHE.Chr11.1600;AHE.Chr12.2190;AHE.Chr05.1146;AHE.Chr09.1256;AHE.Chr11.1976;AHE.Chr21.380;AHE.Chr26.1340;AHE.Chr10.1030;AHE.Chr28.750;AHE.Chr24.1798;AHE.Chr16.1191;AHE.Chr12.1667;AHE.Chr24.1419;AHE.Chr10.1082;AHE.Chr12.534;AHE.Chr20.600;AHE.Chr27.465;AHE.Chr24.1420;AHE.Chr16.…	49	AHE.Chr21.27;AHE.Chr12.2016;AHE.Chr15.1318;AHE.Chr21.893;AHE.Chr26.1340;AHE.Chr10.1030;AHE.Chr24.1798;AHE.Chr16.1191;AHE.Chr24.1419;AHE.Chr24.1420;AHE.Chr08.2280;AHE.Chr09.1493;AHE.Chr23.1993;AHE.Chr17.1166;AHE.Chr24.176;AHE.Chr07.259;AHE.Chr28.1376;AHE.Chr28.2114;AHE.Chr10.1504;AHE.Chr05.1172;novel.4247;AHE.Chr23.468;AHE.Chr07.79;AHE.Chr23.248;AHE.Chr05.1235;AHE.Chr23.221	26	AHE.Chr11.584;AHE.Chr25.794;AHE.Chr03.489;AHE.Chr27.655;novel.1775;AHE.Chr11.1600;AHE.Chr12.2190;AHE.Chr05.1146;AHE.Chr09.1256;AHE.Chr11.1976;AHE.Chr21.380;AHE.Chr28.750;AHE.Chr12.1667;AHE.Chr10.1082;AHE.Chr12.534;AHE.Chr20.600;AHE.Chr27.465;AHE.Chr16.247;AHE.Chr24.1799;AHE.Chr05.758;AHE.Chr23.1254;AHE.Chr22.336;AHE.Chr17.1003	23	https://www.genome.jp/dbget-bin/www_bget?ko04146	https:\\www.genome.jp\dbget-bin\www_bget?map04146
ko01250	Metabolism	Global and overview maps	Biosynthesis of nucleotide sugars	58/2489 2.33%	258/15444 1.67%	0.0044255	0.641698	AHE.Chr07.2046;AHE.Chr28.1296;AHE.Chr08.601;AHE.Chr21.360;novel.1721;AHE.Chr28.1297;AHE.Chr07.2049;AHE.Chr11.1439;AHE.Chr27.212;AHE.Chr21.2243;AHE.Chr23.2040;AHE.Chr28.1047;AHE.Chr12.1540;AHE.Chr07.675;novel.3072;AHE.Chr20.1422;AHE.Chr07.1978;AHE.Chr03.318;AHE.Chr09.1608;AHE.Chr23.603;novel.4306;AHE.Chr04.1397;AHE.Chr21.1628;AHE.Chr04.1250;AHE.Chr22.1709;AHE.Chr22.1054;AHE.Chr24.2122;AHE.Chr20.67…	58	AHE.Chr21.360;novel.1721;AHE.Chr27.212;AHE.Chr21.2243;AHE.Chr23.2040;AHE.Chr28.1047;novel.3072;AHE.Chr07.1978;novel.4306;AHE.Chr04.1397;AHE.Chr22.1709;AHE.Chr22.1054;AHE.Chr24.2122;AHE.Chr20.679;AHE.Chr15.1105;novel.4586;AHE.Chr07.1975;AHE.Chr04.417;AHE.Chr10.519;AHE.Chr05.669;AHE.Chr27.910;AHE.Chr08.811;AHE.Chr16.266;AHE.Chr07.455;AHE.Chr08.116;AHE.Chr19.691;AHE.Chr17.1389;AHE.Chr05.42;AHE.Chr19…	31	AHE.Chr07.2046;AHE.Chr28.1296;AHE.Chr08.601;AHE.Chr28.1297;AHE.Chr07.2049;AHE.Chr11.1439;AHE.Chr12.1540;AHE.Chr07.675;AHE.Chr20.1422;AHE.Chr03.318;AHE.Chr09.1608;AHE.Chr23.603;AHE.Chr21.1628;AHE.Chr04.1250;AHE.Chr18.473;AHE.Chr09.1232;novel.1645;AHE.Chr09.2037;AHE.Chr21.1447;novel.2635;AHE.Chr18.230;AHE.Chr22.1025;AHE.Chr22.2112;AHE.Chr23.645;AHE.Chr16.1176;AHE.Chr10.1461;AHE.Chr09.2033	27	https://www.genome.jp/dbget-bin/www_bget?ko01250	https:\\www.genome.jp\dbget-bin\www_bget?map01250
ko00220	Metabolism	Amino acid metabolism	Arginine biosynthesis	22/2489 0.88%	78/15444 0.51%	0.00485328	0.703726	AHE.Chr07.2409;AHE.Chr17.1352;AHE.Chr27.586;AHE.Chr12.1366;AHE.Chr08.2133;AHE.Chr22.592;AHE.Chr18.306;AHE.Chr24.229;AHE.Chr07.451;AHE.Chr13.453;AHE.Chr22.1995;AHE.Chr08.289;AHE.Chr05.704;AHE.Chr27.517;AHE.Chr09.969;AHE.Chr14.263;AHE.Chr18.1175;novel.479;novel.4424;AHE.Chr09.1889;AHE.Chr07.2634;AHE.Chr27.273	22	AHE.Chr07.2409;AHE.Chr17.1352;AHE.Chr27.586;AHE.Chr18.306;AHE.Chr13.453;AHE.Chr09.969;AHE.Chr14.263;novel.479;AHE.Chr09.1889;AHE.Chr07.2634;AHE.Chr27.273	11	AHE.Chr12.1366;AHE.Chr08.2133;AHE.Chr22.592;AHE.Chr24.229;AHE.Chr07.451;AHE.Chr22.1995;AHE.Chr08.289;AHE.Chr05.704;AHE.Chr27.517;AHE.Chr18.1175;novel.4424	11	https://www.genome.jp/dbget-bin/www_bget?ko00220	https:\\www.genome.jp\dbget-bin\www_bget?map00220
ko00270	Metabolism	Amino acid metabolism	Cysteine and methionine metabolism	55/2489 2.21%	247/15444 1.6%	0.00669792	0.971199	AHE.Chr07.2409;AHE.Chr23.270;AHE.Chr17.1352;AHE.Chr03.393;AHE.Chr06.896;AHE.Chr20.876;AHE.Chr11.1369;AHE.Chr18.279;AHE.Chr11.2058;AHE.Chr16.1242;AHE.Chr18.54;AHE.Chr21.805;AHE.Chr08.2133;AHE.Chr03.1108;AHE.Chr01.219;AHE.Chr23.805;AHE.Chr16.1711;AHE.Chr18.306;AHE.Chr18.695;AHE.Chr12.1958;AHE.Chr21.2249;AHE.Chr11.274;AHE.Chr11.931;AHE.Chr23.778;AHE.Chr07.2693;AHE.Chr08.737;AHE.Chr21.1270;AHE.Chr25.…	55	AHE.Chr07.2409;AHE.Chr23.270;AHE.Chr17.1352;AHE.Chr06.896;AHE.Chr21.805;AHE.Chr01.219;AHE.Chr18.306;AHE.Chr12.1958;AHE.Chr23.778;AHE.Chr07.2693;AHE.Chr08.737;AHE.Chr21.1270;AHE.Chr20.1446;AHE.Chr20.171;novel.2861;AHE.Chr22.727;AHE.Chr15.823;novel.3715;AHE.Chr09.450;novel.103;AHE.Chr14.802;AHE.Chr08.744;AHE.Chr11.1372;AHE.Chr04.604;AHE.Chr09.181;AHE.Chr10.162;AHE.Chr17.1596	27	AHE.Chr03.393;AHE.Chr20.876;AHE.Chr11.1369;AHE.Chr18.279;AHE.Chr11.2058;AHE.Chr16.1242;AHE.Chr18.54;AHE.Chr08.2133;AHE.Chr03.1108;AHE.Chr23.805;AHE.Chr16.1711;AHE.Chr18.695;AHE.Chr21.2249;AHE.Chr11.274;AHE.Chr11.931;AHE.Chr25.299;AHE.Chr19.872;AHE.Chr22.652;AHE.Chr22.1995;AHE.Chr21.1134;AHE.Chr15.1303;AHE.Chr18.1175;AHE.Chr13.148;AHE.Chr22.648;AHE.Chr26.254;AHE.Chr09.239;AHE.Chr21.2250;AHE.Chr22.…	28	https://www.genome.jp/dbget-bin/www_bget?ko00270	https:\\www.genome.jp\dbget-bin\www_bget?map00270
ko00620	Metabolism	Carbohydrate metabolism	Pyruvate metabolism	49/2489 1.97%	219/15444 1.42%	0.00916511	1	AHE.Chr09.231;AHE.Chr12.1927;AHE.Chr20.876;AHE.Chr08.946;AHE.Chr27.1225;AHE.Chr12.334_AHE.Chr12.335_AHE.Chr12.336;AHE.Chr18.54;AHE.Chr08.1198;AHE.Chr14.825;AHE.Chr14.75;AHE.Chr28.787;AHE.Chr06.566;AHE.Chr08.1196;AHE.Chr23.653;AHE.Chr27.694;AHE.Chr03.217;AHE.Chr09.205;AHE.Chr09.230;AHE.Chr13.1454;AHE.Chr05.873;AHE.Chr21.1186;AHE.Chr22.770;AHE.Chr28.413;AHE.Chr03.536;AHE.Chr15.373;AHE.Chr19.872;AHE…	49	AHE.Chr09.231;AHE.Chr08.946;AHE.Chr28.787;AHE.Chr27.694;AHE.Chr03.217;AHE.Chr09.230;AHE.Chr22.770;AHE.Chr28.413;AHE.Chr15.127;AHE.Chr22.769;AHE.Chr19.1207;AHE.Chr03.1073;AHE.Chr02.539;AHE.Chr15.823;AHE.Chr07.2453;AHE.Chr08.1451;AHE.Chr17.319;AHE.Chr10.143;AHE.Chr01.1258;AHE.Chr17.836;AHE.Chr13.788;AHE.Chr04.1069;AHE.Chr04.1730;AHE.Chr16.143;AHE.Chr21.744;AHE.Chr17.1596	26	AHE.Chr12.1927;AHE.Chr20.876;AHE.Chr27.1225;AHE.Chr12.334_AHE.Chr12.335_AHE.Chr12.336;AHE.Chr18.54;AHE.Chr08.1198;AHE.Chr14.825;AHE.Chr14.75;AHE.Chr06.566;AHE.Chr08.1196;AHE.Chr23.653;AHE.Chr09.205;AHE.Chr13.1454;AHE.Chr05.873;AHE.Chr21.1186;AHE.Chr03.536;AHE.Chr15.373;AHE.Chr19.872;AHE.Chr27.1416;AHE.Chr12.24;AHE.Chr07.1356;AHE.Chr27.691;AHE.Chr11.1499	23	https://www.genome.jp/dbget-bin/www_bget?ko00620	https:\\www.genome.jp\dbget-bin\www_bget?map00620
ko00230	Metabolism	Nucleotide metabolism	Purine metabolism	56/2489 2.25%	258/15444 1.67%	0.0106531	1	AHE.Chr11.151;AHE.Chr08.601;AHE.Chr14.433;AHE.Chr11.266;AHE.Chr06.1382;AHE.Chr18.625;AHE.Chr23.495;AHE.Chr14.452;AHE.Chr24.1445;AHE.Chr08.1111;AHE.Chr18.824;AHE.Chr07.781;AHE.Chr17.1156;AHE.Chr27.212;AHE.Chr22.2313;AHE.Chr25.965;AHE.Chr20.335;AHE.Chr15.639;AHE.Chr07.964;AHE.Chr22.185;AHE.Chr18.478;AHE.Chr22.740;AHE.Chr18.499;AHE.Chr04.962;AHE.Chr18.292;AHE.Chr28.89;AHE.Chr09.1232;AHE.Chr25.1365;A…	56	AHE.Chr11.151;AHE.Chr18.625;AHE.Chr14.452;AHE.Chr18.824;AHE.Chr27.212;AHE.Chr07.964;AHE.Chr22.740;AHE.Chr25.1365;AHE.Chr23.1042;AHE.Chr23.487;AHE.Chr17.840;AHE.Chr16.408;AHE.Chr04.992;AHE.Chr24.1124;AHE.Chr01.1326;AHE.Chr14.930;AHE.Chr07.1871;AHE.Chr07.1182;AHE.Chr16.357;AHE.Chr28.1255;AHE.Chr15.550;novel.1449;AHE.Chr11.279;AHE.Chr07.289;AHE.Chr17.938;AHE.Chr13.830;AHE.Chr25.1230	27	AHE.Chr08.601;AHE.Chr14.433;AHE.Chr11.266;AHE.Chr06.1382;AHE.Chr23.495;AHE.Chr24.1445;AHE.Chr08.1111;AHE.Chr07.781;AHE.Chr17.1156;AHE.Chr22.2313;AHE.Chr25.965;AHE.Chr20.335;AHE.Chr15.639;AHE.Chr22.185;AHE.Chr18.478;AHE.Chr18.499;AHE.Chr04.962;AHE.Chr18.292;AHE.Chr28.89;AHE.Chr09.1232;AHE.Chr28.290;AHE.Chr16.1176;AHE.Chr12.57;AHE.Chr26.665;AHE.Chr26.1174;AHE.Chr09.2033;AHE.Chr25.1190;AHE.Chr26.135…	29	https://www.genome.jp/dbget-bin/www_bget?ko00230	https:\\www.genome.jp\dbget-bin\www_bget?map00230
ko01230	Metabolism	Global and overview maps	Biosynthesis of amino acids	110/2489 4.42%	558/15444 3.61%	0.0122918	1	AHE.Chr04.1229;AHE.Chr07.2409;AHE.Chr28.1044;AHE.Chr09.189;AHE.Chr19.156;AHE.Chr17.1352;AHE.Chr01.1046;AHE.Chr09.231;AHE.Chr12.1927;AHE.Chr20.1071;AHE.Chr11.1369;AHE.Chr25.365;AHE.Chr18.625;AHE.Chr23.125;AHE.Chr05.942;AHE.Chr04.414;AHE.Chr07.1611;AHE.Chr11.2058;AHE.Chr19.1083;AHE.Chr11.564;AHE.Chr28.1634;AHE.Chr21.805;AHE.Chr22.1666;AHE.Chr17.565;AHE.Chr23.119;AHE.Chr11.365;AHE.Chr08.2133;AHE.Chr…	110	AHE.Chr04.1229;AHE.Chr07.2409;AHE.Chr28.1044;AHE.Chr09.189;AHE.Chr17.1352;AHE.Chr09.231;AHE.Chr20.1071;AHE.Chr25.365;AHE.Chr18.625;AHE.Chr23.125;AHE.Chr07.1611;AHE.Chr19.1083;AHE.Chr11.564;AHE.Chr28.1634;AHE.Chr21.805;AHE.Chr01.494;AHE.Chr18.306;AHE.Chr11.2371;AHE.Chr07.1291;AHE.Chr12.542;AHE.Chr02.332;AHE.Chr12.1958;AHE.Chr09.230;AHE.Chr22.1505;AHE.Chr28.413;AHE.Chr13.453;AHE.Chr11.1085;AHE.Chr0…	51	AHE.Chr19.156;AHE.Chr01.1046;AHE.Chr12.1927;AHE.Chr11.1369;AHE.Chr05.942;AHE.Chr04.414;AHE.Chr11.2058;AHE.Chr22.1666;AHE.Chr17.565;AHE.Chr23.119;AHE.Chr11.365;AHE.Chr08.2133;AHE.Chr03.1108;AHE.Chr23.805;AHE.Chr16.1711;AHE.Chr22.592;AHE.Chr28.583;AHE.Chr05.1410;AHE.Chr21.380;AHE.Chr17.578;AHE.Chr24.229;novel.2509;AHE.Chr07.451;AHE.Chr09.764;novel.1560;AHE.Chr04.1143;AHE.Chr01.1042;AHE.Chr12.894;AH…	59	https://www.genome.jp/dbget-bin/www_bget?ko01230	https:\\www.genome.jp\dbget-bin\www_bget?map01230
ko00061	Metabolism	Lipid metabolism	Fatty acid biosynthesis	28/2489 1.12%	114/15444 0.74%	0.0128071	1	AHE.Chr25.753;AHE.Chr25.794;AHE.Chr15.1318;AHE.Chr23.772;AHE.Chr17.1127;AHE.Chr23.86;AHE.Chr28.787;AHE.Chr06.566;AHE.Chr04.983;AHE.Chr27.694;AHE.Chr26.682;AHE.Chr13.1375;AHE.Chr05.873;AHE.Chr22.770;AHE.Chr04.1156;AHE.Chr28.1648;AHE.Chr22.769;AHE.Chr03.1073;AHE.Chr09.1493;AHE.Chr08.1194;AHE.Chr17.1166;AHE.Chr10.722;AHE.Chr25.910;AHE.Chr24.59;AHE.Chr12.775;AHE.Chr22.1367;AHE.Chr21.744;AHE.Chr24.793	28	AHE.Chr25.753;AHE.Chr15.1318;AHE.Chr23.772;AHE.Chr23.86;AHE.Chr28.787;AHE.Chr27.694;AHE.Chr26.682;AHE.Chr13.1375;AHE.Chr22.770;AHE.Chr22.769;AHE.Chr03.1073;AHE.Chr09.1493;AHE.Chr17.1166;AHE.Chr25.910;AHE.Chr24.59;AHE.Chr12.775;AHE.Chr22.1367;AHE.Chr21.744;AHE.Chr24.793	19	AHE.Chr25.794;AHE.Chr17.1127;AHE.Chr06.566;AHE.Chr04.983;AHE.Chr05.873;AHE.Chr04.1156;AHE.Chr28.1648;AHE.Chr08.1194;AHE.Chr10.722	9	https://www.genome.jp/dbget-bin/www_bget?ko00061	https:\\www.genome.jp\dbget-bin\www_bget?map00061
ko00330	Metabolism	Amino acid metabolism	Arginine and proline metabolism	36/2489 1.45%	155/15444 1%	0.0131233	1	AHE.Chr07.2409;AHE.Chr28.1044;AHE.Chr23.1712;AHE.Chr17.1352;AHE.Chr08.946;AHE.Chr08.2133;AHE.Chr07.207;AHE.Chr18.306;AHE.Chr08.126;AHE.Chr21.2249;AHE.Chr03.536;novel.704;AHE.Chr16.405;AHE.Chr22.1995;AHE.Chr07.773;AHE.Chr21.1584;AHE.Chr22.937;AHE.Chr27.517;AHE.Chr20.54;AHE.Chr18.1175;AHE.Chr19.804;AHE.Chr14.802;novel.479;AHE.Chr09.162;AHE.Chr09.1889;novel.3899;AHE.Chr01.1258;AHE.Chr01.802;AHE.Chr2…	36	AHE.Chr07.2409;AHE.Chr28.1044;AHE.Chr23.1712;AHE.Chr17.1352;AHE.Chr08.946;AHE.Chr18.306;novel.704;AHE.Chr16.405;AHE.Chr21.1584;AHE.Chr22.937;AHE.Chr19.804;AHE.Chr14.802;novel.479;AHE.Chr09.1889;AHE.Chr01.1258;AHE.Chr27.114;AHE.Chr11.1613;AHE.Chr07.696;AHE.Chr27.273	19	AHE.Chr08.2133;AHE.Chr07.207;AHE.Chr08.126;AHE.Chr21.2249;AHE.Chr03.536;AHE.Chr22.1995;AHE.Chr07.773;AHE.Chr27.517;AHE.Chr20.54;AHE.Chr18.1175;AHE.Chr09.162;novel.3899;AHE.Chr01.802;AHE.Chr21.2250;AHE.Chr22.933;AHE.Chr11.1499;AHE.Chr01.1377	17	https://www.genome.jp/dbget-bin/www_bget?ko00330	https:\\www.genome.jp\dbget-bin\www_bget?map00330
ko00710	Metabolism	Energy metabolism	Carbon fixation by Calvin cycle	40/2489 1.61%	177/15444 1.15%	0.0146841	1	AHE.Chr07.2409;AHE.Chr09.189;AHE.Chr19.156;AHE.Chr17.1352;AHE.Chr20.876;AHE.Chr20.1071;AHE.Chr06.342;AHE.Chr27.1225;AHE.Chr14.825;AHE.Chr19.1083;AHE.Chr28.1634;AHE.Chr08.2133;AHE.Chr08.1571;AHE.Chr18.306;AHE.Chr23.653;AHE.Chr07.2132;AHE.Chr03.217;AHE.Chr24.229;AHE.Chr12.894;AHE.Chr21.1186;AHE.Chr05.1668;AHE.Chr19.872;AHE.Chr02.483;AHE.Chr22.1995;AHE.Chr02.539;AHE.Chr15.823;AHE.Chr07.2453;AHE.Chr1…	40	AHE.Chr07.2409;AHE.Chr09.189;AHE.Chr17.1352;AHE.Chr20.1071;AHE.Chr19.1083;AHE.Chr28.1634;AHE.Chr08.1571;AHE.Chr18.306;AHE.Chr03.217;AHE.Chr02.539;AHE.Chr15.823;AHE.Chr07.2453;AHE.Chr14.263;AHE.Chr08.1451;AHE.Chr17.319;AHE.Chr27.403;AHE.Chr28.224;AHE.Chr13.788;AHE.Chr16.801;AHE.Chr04.1730;AHE.Chr17.1069	21	AHE.Chr19.156;AHE.Chr20.876;AHE.Chr06.342;AHE.Chr27.1225;AHE.Chr14.825;AHE.Chr08.2133;AHE.Chr23.653;AHE.Chr07.2132;AHE.Chr24.229;AHE.Chr12.894;AHE.Chr21.1186;AHE.Chr05.1668;AHE.Chr19.872;AHE.Chr02.483;AHE.Chr22.1995;AHE.Chr18.1175;AHE.Chr27.691;AHE.Chr26.225;AHE.Chr10.1804	19	https://www.genome.jp/dbget-bin/www_bget?ko00710	https:\\www.genome.jp\dbget-bin\www_bget?map00710
ko00520	Metabolism	Carbohydrate metabolism	Amino sugar and nucleotide sugar metabolism	86/2489 3.46%	427/15444 2.76%	0.0147558	1	AHE.Chr12.1572;AHE.Chr07.2046;AHE.Chr06.490;AHE.Chr28.1296;AHE.Chr21.1855;AHE.Chr08.601;AHE.Chr15.128;AHE.Chr09.1231;AHE.Chr21.360;novel.1721;AHE.Chr28.1297;AHE.Chr07.2049;AHE.Chr11.1439;AHE.Chr27.212;AHE.Chr21.2243;AHE.Chr23.2040;AHE.Chr28.1047;AHE.Chr12.1540;AHE.Chr05.1233;AHE.Chr07.675;novel.3072;AHE.Chr08.2038;AHE.Chr11.2157;AHE.Chr06.1003;AHE.Chr21.1687;AHE.Chr20.1422;AHE.Chr07.1978;novel.33…	86	AHE.Chr15.128;AHE.Chr21.360;novel.1721;AHE.Chr27.212;AHE.Chr21.2243;AHE.Chr23.2040;AHE.Chr28.1047;novel.3072;AHE.Chr08.2038;AHE.Chr11.2157;AHE.Chr21.1687;AHE.Chr07.1978;novel.3336;novel.4306;novel.4207;AHE.Chr04.1397;AHE.Chr27.1077;AHE.Chr22.1709;AHE.Chr21.913;AHE.Chr19.1324;AHE.Chr22.1054;AHE.Chr24.2122;AHE.Chr20.679;novel.4586;AHE.Chr07.1975;AHE.Chr05.669;AHE.Chr27.910;AHE.Chr26.786;AHE.Chr08.8…	42	AHE.Chr12.1572;AHE.Chr07.2046;AHE.Chr06.490;AHE.Chr28.1296;AHE.Chr21.1855;AHE.Chr08.601;AHE.Chr09.1231;AHE.Chr28.1297;AHE.Chr07.2049;AHE.Chr11.1439;AHE.Chr12.1540;AHE.Chr05.1233;AHE.Chr07.675;AHE.Chr06.1003;AHE.Chr20.1422;AHE.Chr03.318;AHE.Chr06.489;AHE.Chr09.1608;AHE.Chr21.1628;AHE.Chr19.676;AHE.Chr04.1531;AHE.Chr04.1530;AHE.Chr18.473;AHE.Chr09.1232;novel.1645;AHE.Chr08.392;novel.3948;AHE.Chr09.…	44	https://www.genome.jp/dbget-bin/www_bget?ko00520	https:\\www.genome.jp\dbget-bin\www_bget?map00520
ko00500	Metabolism	Carbohydrate metabolism	Starch and sucrose metabolism	104/2489 4.18%	529/15444 3.43%	0.0157088	1	AHE.Chr07.2046;AHE.Chr05.1337;AHE.Chr11.665;AHE.Chr08.1006;AHE.Chr26.739;AHE.Chr08.601;AHE.Chr11.2199;AHE.Chr09.1203;AHE.Chr21.360;AHE.Chr27.992;AHE.Chr08.575;AHE.Chr06.402;AHE.Chr26.447;AHE.Chr28.612;AHE.Chr05.1503;AHE.Chr25.122;AHE.Chr14.297;AHE.Chr11.1439;AHE.Chr07.2485;AHE.Chr26.1367;AHE.Chr27.212;AHE.Chr21.2243;AHE.Chr26.387;AHE.Chr12.1540;AHE.Chr14.349;AHE.Chr14.662;AHE.Chr22.1755;AHE.Chr05…	104	AHE.Chr11.665;AHE.Chr08.1006;AHE.Chr11.2199;AHE.Chr09.1203;AHE.Chr21.360;AHE.Chr27.992;AHE.Chr08.575;AHE.Chr25.122;AHE.Chr14.297;AHE.Chr26.1367;AHE.Chr27.212;AHE.Chr21.2243;AHE.Chr26.387;AHE.Chr14.662;AHE.Chr22.1755;AHE.Chr05.969;AHE.Chr07.1978;AHE.Chr25.431;AHE.Chr15.1809;AHE.Chr16.1235;AHE.Chr21.1817;AHE.Chr22.1709;AHE.Chr28.1069;AHE.Chr01.405;AHE.Chr07.673;AHE.Chr07.674;AHE.Chr13.1163;AHE.Chr2…	54	AHE.Chr07.2046;AHE.Chr05.1337;AHE.Chr26.739;AHE.Chr08.601;AHE.Chr06.402;AHE.Chr26.447;AHE.Chr28.612;AHE.Chr05.1503;AHE.Chr11.1439;AHE.Chr07.2485;AHE.Chr12.1540;AHE.Chr14.349;AHE.Chr20.1422;AHE.Chr03.318;AHE.Chr09.1608;AHE.Chr14.647;AHE.Chr22.713;AHE.Chr16.957;AHE.Chr06.1024;AHE.Chr21.1628;AHE.Chr26.1030;AHE.Chr08.887;AHE.Chr19.498;AHE.Chr16.381;AHE.Chr18.643;AHE.Chr15.279;AHE.Chr17.1033;AHE.Chr19…	50	https://www.genome.jp/dbget-bin/www_bget?ko00500	https:\\www.genome.jp\dbget-bin\www_bget?map00500
ko00010	Metabolism	Carbohydrate metabolism	Glycolysis / Gluconeogenesis	69/2489 2.77%	340/15444 2.2%	0.0228195	1	AHE.Chr09.189;AHE.Chr19.156;AHE.Chr07.2046;AHE.Chr01.1046;AHE.Chr23.1285;AHE.Chr09.231;AHE.Chr12.1927;AHE.Chr18.1226;AHE.Chr08.601;AHE.Chr08.946;AHE.Chr04.414;AHE.Chr18.54;AHE.Chr08.1198;AHE.Chr14.75;AHE.Chr08.377;AHE.Chr27.212;AHE.Chr08.1571;AHE.Chr08.1196;AHE.Chr28.583;AHE.Chr24.1497;AHE.Chr12.1540;AHE.Chr07.1291;AHE.Chr07.2132;AHE.Chr07.1978;AHE.Chr17.578;AHE.Chr09.230;AHE.Chr13.1454;AHE.Chr03…	69	AHE.Chr09.189;AHE.Chr23.1285;AHE.Chr09.231;AHE.Chr08.946;AHE.Chr27.212;AHE.Chr08.1571;AHE.Chr07.1291;AHE.Chr07.1978;AHE.Chr09.230;AHE.Chr15.1095;AHE.Chr28.413;AHE.Chr15.127;AHE.Chr19.1207;AHE.Chr02.461;AHE.Chr02.539;AHE.Chr17.192;AHE.Chr15.1090;novel.1054;AHE.Chr08.1451;AHE.Chr10.143;AHE.Chr01.1258;AHE.Chr17.836;AHE.Chr25.1149;AHE.Chr16.801;AHE.Chr16.143;AHE.Chr24.214;AHE.Chr22.297;AHE.Chr17.1596	28	AHE.Chr19.156;AHE.Chr07.2046;AHE.Chr01.1046;AHE.Chr12.1927;AHE.Chr18.1226;AHE.Chr08.601;AHE.Chr04.414;AHE.Chr18.54;AHE.Chr08.1198;AHE.Chr14.75;AHE.Chr08.377;AHE.Chr08.1196;AHE.Chr28.583;AHE.Chr24.1497;AHE.Chr12.1540;AHE.Chr07.2132;AHE.Chr17.578;AHE.Chr13.1454;AHE.Chr03.318;AHE.Chr21.484;AHE.Chr01.1042;AHE.Chr12.894;AHE.Chr18.1053;AHE.Chr05.1668;AHE.Chr03.536;AHE.Chr15.373;AHE.Chr02.483;AHE.Chr27.…	41	https://www.genome.jp/dbget-bin/www_bget?ko00010	https:\\www.genome.jp\dbget-bin\www_bget?map00010
ko01200	Metabolism	Global and overview maps	Carbon metabolism	109/2489 4.38%	566/15444 3.66%	0.0239073	1	AHE.Chr07.2409;AHE.Chr09.189;AHE.Chr19.156;AHE.Chr17.1352;AHE.Chr07.2046;AHE.Chr01.1046;AHE.Chr09.231;AHE.Chr12.1927;AHE.Chr20.876;AHE.Chr20.1071;AHE.Chr06.342;AHE.Chr25.365;AHE.Chr18.625;AHE.Chr04.414;AHE.Chr27.586;AHE.Chr27.1225;AHE.Chr14.825;AHE.Chr19.1083;AHE.Chr14.75;AHE.Chr28.1634;AHE.Chr28.787;AHE.Chr26.1087;AHE.Chr08.2133;AHE.Chr03.1108;AHE.Chr08.377;AHE.Chr06.566;AHE.Chr08.1571;AHE.Chr18…	109	AHE.Chr07.2409;AHE.Chr09.189;AHE.Chr17.1352;AHE.Chr09.231;AHE.Chr20.1071;AHE.Chr25.365;AHE.Chr18.625;AHE.Chr27.586;AHE.Chr19.1083;AHE.Chr28.1634;AHE.Chr28.787;AHE.Chr26.1087;AHE.Chr08.1571;AHE.Chr18.306;AHE.Chr07.1291;AHE.Chr27.694;AHE.Chr03.217;AHE.Chr07.1978;AHE.Chr24.1798;AHE.Chr09.230;AHE.Chr24.1419;AHE.Chr22.770;AHE.Chr28.413;AHE.Chr24.1420;AHE.Chr15.127;AHE.Chr04.676;AHE.Chr22.769;AHE.Chr19…	57	AHE.Chr19.156;AHE.Chr07.2046;AHE.Chr01.1046;AHE.Chr12.1927;AHE.Chr20.876;AHE.Chr06.342;AHE.Chr04.414;AHE.Chr27.1225;AHE.Chr14.825;AHE.Chr14.75;AHE.Chr08.2133;AHE.Chr03.1108;AHE.Chr08.377;AHE.Chr06.566;AHE.Chr28.583;AHE.Chr23.653;AHE.Chr12.1540;AHE.Chr07.2132;AHE.Chr21.380;AHE.Chr17.578;AHE.Chr09.205;AHE.Chr24.229;AHE.Chr13.1454;AHE.Chr03.318;AHE.Chr05.873;AHE.Chr09.1716;novel.1560;AHE.Chr01.1042;…	52	https://www.genome.jp/dbget-bin/www_bget?ko01200	https:\\www.genome.jp\dbget-bin\www_bget?map01200
ko00350	Metabolism	Amino acid metabolism	Tyrosine metabolism	29/2489 1.17%	125/15444 0.81%	0.0244255	1	AHE.Chr07.2409;AHE.Chr17.1352;AHE.Chr07.1611;AHE.Chr08.1198;AHE.Chr23.291;AHE.Chr16.249;AHE.Chr08.2133;AHE.Chr18.306;AHE.Chr08.1196;AHE.Chr25.36;AHE.Chr24.409;AHE.Chr09.394;AHE.Chr24.1170;AHE.Chr24.1164;AHE.Chr21.1270;AHE.Chr22.1995;novel.2861;AHE.Chr10.602;AHE.Chr24.1158;novel.3715;AHE.Chr18.1175;AHE.Chr12.24;AHE.Chr07.1356;AHE.Chr23.716;AHE.Chr09.1741;AHE.Chr14.92;AHE.Chr24.408;AHE.Chr17.1077;A…	29	AHE.Chr07.2409;AHE.Chr17.1352;AHE.Chr07.1611;AHE.Chr18.306;AHE.Chr25.36;AHE.Chr24.1170;AHE.Chr21.1270;novel.2861;AHE.Chr24.1158;novel.3715;AHE.Chr23.716;AHE.Chr14.92;AHE.Chr26.1393	13	AHE.Chr08.1198;AHE.Chr23.291;AHE.Chr16.249;AHE.Chr08.2133;AHE.Chr08.1196;AHE.Chr24.409;AHE.Chr09.394;AHE.Chr24.1164;AHE.Chr22.1995;AHE.Chr10.602;AHE.Chr18.1175;AHE.Chr12.24;AHE.Chr07.1356;AHE.Chr09.1741;AHE.Chr24.408;AHE.Chr17.1077	16	https://www.genome.jp/dbget-bin/www_bget?ko00350	https:\\www.genome.jp\dbget-bin\www_bget?map00350
ko04075	Environmental Information Processing	Signal transduction	Plant hormone signal transduction	274/2489 11.01%	1531/15444 9.91%	0.026075	1	AHE.Chr10.1040;AHE.Chr14.1319;AHE.Chr22.509;AHE.Chr14.63;AHE.Chr27.319;AHE.Chr20.723;novel.2929;AHE.Chr28.537_AHE.Chr28.538;AHE.Chr23.1457_AHE.Chr23.1456;AHE.Chr22.1419;AHE.Chr07.2462;AHE.Chr08.209;AHE.Chr23.1234;AHE.Chr27.922;AHE.Chr04.376;AHE.Chr11.907;AHE.Chr22.535;AHE.Chr04.1175;AHE.Chr07.1897;AHE.Chr13.279;AHE.Chr11.2041;AHE.Chr19.766;AHE.Chr24.1850;AHE.Chr14.384;AHE.Chr23.1516;AHE.Chr24.144…	274	AHE.Chr10.1040;AHE.Chr14.1319;AHE.Chr22.509;AHE.Chr14.63;novel.2929;AHE.Chr28.537_AHE.Chr28.538;AHE.Chr23.1457_AHE.Chr23.1456;AHE.Chr22.1419;AHE.Chr23.1234;AHE.Chr04.376;AHE.Chr11.907;AHE.Chr22.535;AHE.Chr04.1175;AHE.Chr07.1897;AHE.Chr24.1850;AHE.Chr14.384;AHE.Chr02.408;AHE.Chr24.1603;AHE.Chr09.597;AHE.Chr12.865;AHE.Chr18.1168;AHE.Chr20.1259;AHE.Chr24.2085;AHE.Chr24.470;AHE.Chr08.560;AHE.Chr21.31…	175	AHE.Chr27.319;AHE.Chr20.723;AHE.Chr07.2462;AHE.Chr08.209;AHE.Chr27.922;AHE.Chr13.279;AHE.Chr11.2041;AHE.Chr19.766;AHE.Chr23.1516;AHE.Chr24.1445;AHE.Chr28.359;AHE.Chr10.1898;AHE.Chr15.715;AHE.Chr02.897;AHE.Chr21.1181;AHE.Chr02.193;AHE.Chr03.551;AHE.Chr28.360;AHE.Chr02.896;AHE.Chr22.592;AHE.Chr23.472;AHE.Chr22.534;AHE.Chr23.623;AHE.Chr03.430;AHE.Chr10.1315;novel.444;AHE.Chr11.964;AHE.Chr15.517;AHE.…	99	https://www.genome.jp/dbget-bin/www_bget?ko04075	https:\\www.genome.jp\dbget-bin\www_bget?map04075
ko04712	Organismal Systems	Environmental adaptation	Circadian rhythm - plant	46/2489 1.85%	216/15444 1.4%	0.0262109	1	AHE.Chr27.423;AHE.Chr28.196;AHE.Chr04.812;AHE.Chr08.1835;AHE.Chr03.928;AHE.Chr04.1351;AHE.Chr22.114;AHE.Chr10.1018;AHE.Chr22.1680;AHE.Chr11.1313;AHE.Chr09.274;AHE.Chr11.74;AHE.Chr11.1304;AHE.Chr07.692;AHE.Chr05.403;AHE.Chr03.1146;AHE.Chr20.368_AHE.Chr20.379;AHE.Chr23.272;AHE.Chr12.1288;AHE.Chr22.630;AHE.Chr14.1266;AHE.Chr06.467;AHE.Chr08.755;AHE.Chr22.13;AHE.Chr24.642;AHE.Chr16.775_AHE.Chr16.776;…	46	AHE.Chr03.928;AHE.Chr10.1018;AHE.Chr22.1680;AHE.Chr11.1313;AHE.Chr11.74;AHE.Chr11.1304;AHE.Chr05.403;AHE.Chr23.272;AHE.Chr12.1288;AHE.Chr06.467;AHE.Chr08.755;AHE.Chr16.775_AHE.Chr16.776;AHE.Chr02.590;AHE.Chr07.1020;novel.4697;AHE.Chr17.1437;AHE.Chr20.900;AHE.Chr08.1056;AHE.Chr13.1429;AHE.Chr16.776;novel.3632;AHE.Chr28.2028;AHE.Chr13.984;AHE.Chr27.1134;AHE.Chr27.1516;AHE.Chr14.513	26	AHE.Chr27.423;AHE.Chr28.196;AHE.Chr04.812;AHE.Chr08.1835;AHE.Chr04.1351;AHE.Chr22.114;AHE.Chr09.274;AHE.Chr07.692;AHE.Chr03.1146;AHE.Chr20.368_AHE.Chr20.379;AHE.Chr22.630;AHE.Chr14.1266;AHE.Chr22.13;AHE.Chr24.642;AHE.Chr08.1324;AHE.Chr03.647;AHE.Chr10.310;AHE.Chr20.364;AHE.Chr08.1354;AHE.Chr16.1036	20	https://www.genome.jp/dbget-bin/www_bget?ko04712	https:\\www.genome.jp\dbget-bin\www_bget?map04712
ko00052	Metabolism	Carbohydrate metabolism	Galactose metabolism	45/2489 1.81%	211/15444 1.37%	0.0270181	1	AHE.Chr12.697;AHE.Chr21.512;AHE.Chr19.1436;AHE.Chr08.601;AHE.Chr21.360;AHE.Chr04.414;novel.1721;AHE.Chr03.411;AHE.Chr27.212;AHE.Chr12.1540;novel.3072;AHE.Chr24.607;AHE.Chr27.470;AHE.Chr03.318;AHE.Chr25.431;novel.4306;AHE.Chr28.1671;AHE.Chr04.1397;AHE.Chr26.1030;AHE.Chr05.995;novel.4586;AHE.Chr02.461;AHE.Chr18.473;novel.1054;AHE.Chr09.1232;novel.2635;AHE.Chr05.994;AHE.Chr01.602;AHE.Chr13.1138;AHE.…	45	AHE.Chr19.1436;AHE.Chr21.360;novel.1721;AHE.Chr03.411;AHE.Chr27.212;novel.3072;AHE.Chr24.607;AHE.Chr27.470;AHE.Chr25.431;novel.4306;AHE.Chr28.1671;AHE.Chr04.1397;novel.4586;AHE.Chr02.461;novel.1054;AHE.Chr15.71;AHE.Chr27.651;AHE.Chr28.1672;AHE.Chr26.549;AHE.Chr19.732_AHE.Chr19.733;AHE.Chr03.953;novel.1477	22	AHE.Chr12.697;AHE.Chr21.512;AHE.Chr08.601;AHE.Chr04.414;AHE.Chr12.1540;AHE.Chr03.318;AHE.Chr26.1030;AHE.Chr05.995;AHE.Chr18.473;AHE.Chr09.1232;novel.2635;AHE.Chr05.994;AHE.Chr01.602;AHE.Chr13.1138;AHE.Chr18.230;AHE.Chr22.1025;AHE.Chr23.645;AHE.Chr16.1176;AHE.Chr25.1400;AHE.Chr09.2033;AHE.Chr07.2007;novel.1092;AHE.Chr07.350	23	https://www.genome.jp/dbget-bin/www_bget?ko00052	https:\\www.genome.jp\dbget-bin\www_bget?map00052
ko03030	Genetic Information Processing	Replication and repair	DNA replication	28/2489 1.12%	121/15444 0.78%	0.0275097	1	AHE.Chr09.1376;AHE.Chr01.395;AHE.Chr28.1851;AHE.Chr10.1196;AHE.Chr22.561;AHE.Chr01.910;AHE.Chr25.1270;AHE.Chr01.1243;novel.2061;AHE.Chr02.723;AHE.Chr20.399;novel.1140;AHE.Chr10.1491;AHE.Chr26.561;AHE.Chr11.1451;AHE.Chr07.1100;AHE.Chr07.1089;novel.3872;AHE.Chr26.570;AHE.Chr24.1597;AHE.Chr08.1797;novel.696;novel.4066;AHE.Chr19.1018;AHE.Chr12.1293;AHE.Chr06.1194;AHE.Chr14.118;AHE.Chr11.296	28	AHE.Chr28.1851;AHE.Chr10.1196;AHE.Chr22.561;AHE.Chr25.1270;AHE.Chr01.1243;novel.2061;AHE.Chr20.399;AHE.Chr10.1491;AHE.Chr07.1089;novel.3872;AHE.Chr26.570;AHE.Chr24.1597;AHE.Chr08.1797;novel.696;novel.4066;AHE.Chr19.1018;AHE.Chr06.1194;AHE.Chr11.296	18	AHE.Chr09.1376;AHE.Chr01.395;AHE.Chr01.910;AHE.Chr02.723;novel.1140;AHE.Chr26.561;AHE.Chr11.1451;AHE.Chr07.1100;AHE.Chr12.1293;AHE.Chr14.118	10	https://www.genome.jp/dbget-bin/www_bget?ko03030	https:\\www.genome.jp\dbget-bin\www_bget?map03030
ko04814	Cellular Processes	Cell motility	Motor proteins	65/2489 2.61%	321/15444 2.08%	0.0276329	1	AHE.Chr09.2131;AHE.Chr12.1837;AHE.Chr08.1438;AHE.Chr13.1430;AHE.Chr27.637;AHE.Chr19.1191;AHE.Chr19.666;AHE.Chr16.114;AHE.Chr25.1286;AHE.Chr15.803;AHE.Chr26.667;AHE.Chr24.1315;AHE.Chr02.1081;AHE.Chr28.628;AHE.Chr12.1952_AHE.Chr12.1953;AHE.Chr12.793;AHE.Chr04.81;AHE.Chr16.35;AHE.Chr28.1625;AHE.Chr02.560;AHE.Chr04.1090;AHE.Chr18.1366;AHE.Chr11.780;AHE.Chr16.1677;AHE.Chr15.1045;AHE.Chr11.899;AHE.Chr1…	65	AHE.Chr09.2131;AHE.Chr12.1837;AHE.Chr08.1438;AHE.Chr13.1430;AHE.Chr19.1191;AHE.Chr19.666;AHE.Chr16.114;AHE.Chr25.1286;AHE.Chr26.667;AHE.Chr28.628;AHE.Chr12.1952_AHE.Chr12.1953;AHE.Chr12.793;AHE.Chr04.81;AHE.Chr02.560;AHE.Chr04.1090;AHE.Chr11.780;AHE.Chr06.1344;AHE.Chr21.21;AHE.Chr01.438;novel.2211;AHE.Chr13.1173;AHE.Chr12.286;AHE.Chr28.1893;AHE.Chr12.488;AHE.Chr16.36;AHE.Chr16.964;AHE.Chr15.955;A…	38	AHE.Chr27.637;AHE.Chr15.803;AHE.Chr24.1315;AHE.Chr02.1081;AHE.Chr16.35;AHE.Chr28.1625;AHE.Chr18.1366;AHE.Chr16.1677;AHE.Chr15.1045;AHE.Chr11.899;AHE.Chr17.54;AHE.Chr27.496;AHE.Chr01.882;AHE.Chr23.964;novel.679;AHE.Chr20.168;AHE.Chr18.278;AHE.Chr28.907;AHE.Chr03.40;AHE.Chr08.400;AHE.Chr12.1481;AHE.Chr11.1594;AHE.Chr03.307;AHE.Chr12.1653;AHE.Chr12.1480;AHE.Chr12.992;AHE.Chr05.1565	27	https://www.genome.jp/dbget-bin/www_bget?ko04814	https:\\www.genome.jp\dbget-bin\www_bget?map04814
ko00640	Metabolism	Carbohydrate metabolism	Propanoate metabolism	20/2489 0.8%	84/15444 0.54%	0.0430115	1	AHE.Chr18.54;AHE.Chr28.787;AHE.Chr06.566;AHE.Chr01.73;AHE.Chr27.694;AHE.Chr05.873;AHE.Chr09.1716;AHE.Chr22.770;AHE.Chr15.373;AHE.Chr22.769;AHE.Chr16.252;AHE.Chr19.1207;AHE.Chr03.1073;AHE.Chr17.1003;AHE.Chr23.248;AHE.Chr08.364;AHE.Chr04.199;AHE.Chr10.1711;AHE.Chr21.744;AHE.Chr17.1596	20	AHE.Chr28.787;AHE.Chr01.73;AHE.Chr27.694;AHE.Chr22.770;AHE.Chr22.769;AHE.Chr16.252;AHE.Chr19.1207;AHE.Chr03.1073;AHE.Chr23.248;AHE.Chr08.364;AHE.Chr04.199;AHE.Chr10.1711;AHE.Chr21.744;AHE.Chr17.1596	14	AHE.Chr18.54;AHE.Chr06.566;AHE.Chr05.873;AHE.Chr09.1716;AHE.Chr15.373;AHE.Chr17.1003	6	https://www.genome.jp/dbget-bin/www_bget?ko00640	https:\\www.genome.jp\dbget-bin\www_bget?map00640
ko00051	Metabolism	Carbohydrate metabolism	Fructose and mannose metabolism	42/2489 1.69%	202/15444 1.31%	0.0458101	1	AHE.Chr09.189;AHE.Chr07.2311;AHE.Chr07.454;AHE.Chr04.414;AHE.Chr11.1439;AHE.Chr21.2243;AHE.Chr08.1571;AHE.Chr28.1047;AHE.Chr12.1540;AHE.Chr07.2478;AHE.Chr06.383;AHE.Chr07.2132;AHE.Chr20.1422;AHE.Chr04.1812;AHE.Chr03.318;AHE.Chr24.1387;AHE.Chr12.894;AHE.Chr15.1095;AHE.Chr05.1668;AHE.Chr02.483;AHE.Chr22.1054;AHE.Chr20.679;AHE.Chr27.196;AHE.Chr02.461;AHE.Chr15.1090;novel.1054;AHE.Chr27.910;AHE.Chr09…	42	AHE.Chr09.189;AHE.Chr07.2311;AHE.Chr07.454;AHE.Chr21.2243;AHE.Chr08.1571;AHE.Chr28.1047;AHE.Chr15.1095;AHE.Chr22.1054;AHE.Chr20.679;AHE.Chr27.196;AHE.Chr02.461;AHE.Chr15.1090;novel.1054;AHE.Chr27.910;AHE.Chr23.294;AHE.Chr19.691;AHE.Chr02.986;AHE.Chr25.1149;AHE.Chr19.757;AHE.Chr24.214;AHE.Chr27.210	21	AHE.Chr04.414;AHE.Chr11.1439;AHE.Chr12.1540;AHE.Chr07.2478;AHE.Chr06.383;AHE.Chr07.2132;AHE.Chr20.1422;AHE.Chr04.1812;AHE.Chr03.318;AHE.Chr24.1387;AHE.Chr12.894;AHE.Chr05.1668;AHE.Chr02.483;AHE.Chr09.2037;AHE.Chr23.645;novel.764;AHE.Chr07.2007;AHE.Chr23.899;novel.1092;AHE.Chr10.1804;AHE.Chr08.46	21	https://www.genome.jp/dbget-bin/www_bget?ko00051	https:\\www.genome.jp\dbget-bin\www_bget?map00051
ko00650	Metabolism	Carbohydrate metabolism	Butanoate metabolism	12/2489 0.48%	45/15444 0.29%	0.0487462	1	AHE.Chr12.2016;AHE.Chr23.125;AHE.Chr23.119;AHE.Chr11.2371;AHE.Chr11.1976;AHE.Chr26.1340;AHE.Chr15.127;AHE.Chr04.676;novel.4247;AHE.Chr22.568;AHE.Chr08.1861;AHE.Chr16.143	12	AHE.Chr12.2016;AHE.Chr23.125;AHE.Chr11.2371;AHE.Chr26.1340;AHE.Chr15.127;AHE.Chr04.676;novel.4247;AHE.Chr08.1861;AHE.Chr16.143	9	AHE.Chr23.119;AHE.Chr11.1976;AHE.Chr22.568	3	https://www.genome.jp/dbget-bin/www_bget?ko00650	https:\\www.genome.jp\dbget-bin\www_bget?map00650
ko00600	Metabolism	Lipid metabolism	Sphingolipid metabolism	21/2489 0.84%	93/15444 0.6%	0.0639621	1	AHE.Chr12.1572;AHE.Chr12.697;AHE.Chr19.1436;AHE.Chr03.411;AHE.Chr07.1510;AHE.Chr24.607;AHE.Chr27.470;AHE.Chr28.1671;AHE.Chr16.491;AHE.Chr27.1077;AHE.Chr16.1055;AHE.Chr14.792;AHE.Chr15.1151;novel.1208;AHE.Chr27.651;AHE.Chr09.1401;AHE.Chr28.1672;AHE.Chr10.1178;AHE.Chr07.350;AHE.Chr03.953;AHE.Chr10.1363	21	AHE.Chr19.1436;AHE.Chr03.411;AHE.Chr24.607;AHE.Chr27.470;AHE.Chr28.1671;AHE.Chr27.1077;AHE.Chr16.1055;AHE.Chr14.792;AHE.Chr15.1151;AHE.Chr27.651;AHE.Chr09.1401;AHE.Chr28.1672;AHE.Chr03.953;AHE.Chr10.1363	14	AHE.Chr12.1572;AHE.Chr12.697;AHE.Chr07.1510;AHE.Chr16.491;novel.1208;AHE.Chr10.1178;AHE.Chr07.350	7	https://www.genome.jp/dbget-bin/www_bget?ko00600	https:\\www.genome.jp\dbget-bin\www_bget?map00600
ko00660	Metabolism	Carbohydrate metabolism	C5-Branched dibasic acid metabolism	6/2489 0.24%	19/15444 0.12%	0.0719633	1	AHE.Chr23.125;AHE.Chr17.565;AHE.Chr23.119;AHE.Chr11.2371;AHE.Chr22.2255;novel.2426	6	AHE.Chr23.125;AHE.Chr11.2371	2	AHE.Chr17.565;AHE.Chr23.119;AHE.Chr22.2255;novel.2426	4	https://www.genome.jp/dbget-bin/www_bget?ko00660	https:\\www.genome.jp\dbget-bin\www_bget?map00660
ko00450	Metabolism	Metabolism of other amino acids	Selenocompound metabolism	12/2489 0.48%	49/15444 0.32%	0.0852824	1	AHE.Chr11.2058;AHE.Chr21.805;AHE.Chr22.2313;AHE.Chr18.695;AHE.Chr15.639;AHE.Chr22.652;AHE.Chr11.1307;AHE.Chr22.648;AHE.Chr09.807;novel.4398;AHE.Chr07.289;AHE.Chr26.997	12	AHE.Chr21.805;AHE.Chr11.1307;AHE.Chr09.807;AHE.Chr07.289	4	AHE.Chr11.2058;AHE.Chr22.2313;AHE.Chr18.695;AHE.Chr15.639;AHE.Chr22.652;AHE.Chr22.648;novel.4398;AHE.Chr26.997	8	https://www.genome.jp/dbget-bin/www_bget?ko00450	https:\\www.genome.jp\dbget-bin\www_bget?map00450
ko00280	Metabolism	Amino acid metabolism	Valine, leucine and isoleucine degradation	30/2489 1.21%	146/15444 0.95%	0.0912881	1	AHE.Chr12.2016;AHE.Chr20.1323;AHE.Chr06.896;AHE.Chr20.583;AHE.Chr08.946;AHE.Chr01.219;AHE.Chr27.1173;AHE.Chr16.1711;AHE.Chr01.73;AHE.Chr11.1976;AHE.Chr26.1340;AHE.Chr16.575;AHE.Chr09.1716;AHE.Chr24.1383;AHE.Chr27.1329;AHE.Chr23.1386;AHE.Chr03.536;AHE.Chr15.373;AHE.Chr20.1446;AHE.Chr16.252;AHE.Chr08.744;novel.4247;AHE.Chr01.1258;AHE.Chr08.364;AHE.Chr10.162;AHE.Chr04.199;AHE.Chr28.1562;AHE.Chr10.17…	30	AHE.Chr12.2016;AHE.Chr20.1323;AHE.Chr06.896;AHE.Chr20.583;AHE.Chr08.946;AHE.Chr01.219;AHE.Chr27.1173;AHE.Chr01.73;AHE.Chr26.1340;AHE.Chr24.1383;AHE.Chr27.1329;AHE.Chr23.1386;AHE.Chr20.1446;AHE.Chr16.252;AHE.Chr08.744;novel.4247;AHE.Chr01.1258;AHE.Chr08.364;AHE.Chr10.162;AHE.Chr04.199;AHE.Chr28.1562;AHE.Chr10.1711;AHE.Chr24.793	23	AHE.Chr16.1711;AHE.Chr11.1976;AHE.Chr16.575;AHE.Chr09.1716;AHE.Chr03.536;AHE.Chr15.373;AHE.Chr11.1499	7	https://www.genome.jp/dbget-bin/www_bget?ko00280	https:\\www.genome.jp\dbget-bin\www_bget?map00280
ko02010	Environmental Information Processing	Membrane transport	ABC transporters	45/2489 1.81%	230/15444 1.49%	0.0919082	1	AHE.Chr11.210;AHE.Chr11.1043;novel.3428;novel.4335;AHE.Chr09.129;AHE.Chr09.130;AHE.Chr12.218;AHE.Chr21.1761;AHE.Chr21.194;novel.4307;novel.34;AHE.Chr05.526;novel.4566;novel.3240;AHE.Chr03.886;AHE.Chr28.409;AHE.Chr25.293;AHE.Chr12.1067;AHE.Chr09.465;AHE.Chr09.128;novel.451;AHE.Chr09.2059;AHE.Chr28.1312;AHE.Chr27.3;AHE.Chr24.876;AHE.Chr24.156;AHE.Chr20.859;AHE.Chr23.793;AHE.Chr28.2114;novel.3528;AH…	45	AHE.Chr11.210;novel.3428;novel.4335;AHE.Chr09.129;AHE.Chr09.130;AHE.Chr12.218;AHE.Chr21.1761;AHE.Chr21.194;novel.4307;AHE.Chr05.526;novel.3240;AHE.Chr03.886;AHE.Chr25.293;AHE.Chr09.128;novel.451;AHE.Chr28.1312;AHE.Chr20.859;AHE.Chr23.793;AHE.Chr28.2114;novel.3528;AHE.Chr21.26;AHE.Chr21.349;AHE.Chr14.824;AHE.Chr06.1356;novel.4506;AHE.Chr07.1758;novel.1186;AHE.Chr24.872;AHE.Chr23.795;AHE.Chr18.610;…	31	AHE.Chr11.1043;novel.34;novel.4566;AHE.Chr28.409;AHE.Chr12.1067;AHE.Chr09.465;AHE.Chr09.2059;AHE.Chr27.3;AHE.Chr24.876;AHE.Chr24.156;AHE.Chr12.1487;AHE.Chr24.1891;novel.750;AHE.Chr24.1892	14	https://www.genome.jp/dbget-bin/www_bget?ko02010	https:\\www.genome.jp\dbget-bin\www_bget?map02010
ko00290	Metabolism	Amino acid metabolism	Valine, leucine and isoleucine biosynthesis	10/2489 0.4%	40/15444 0.26%	0.0986017	1	AHE.Chr25.365;AHE.Chr23.125;AHE.Chr17.565;AHE.Chr23.119;AHE.Chr16.1711;AHE.Chr11.2371;AHE.Chr22.2255;AHE.Chr08.744;novel.2426;AHE.Chr10.162	10	AHE.Chr25.365;AHE.Chr23.125;AHE.Chr11.2371;AHE.Chr08.744;AHE.Chr10.162	5	AHE.Chr17.565;AHE.Chr23.119;AHE.Chr16.1711;AHE.Chr22.2255;novel.2426	5	https://www.genome.jp/dbget-bin/www_bget?ko00290	https:\\www.genome.jp\dbget-bin\www_bget?map00290
ko03430	Genetic Information Processing	Replication and repair	Mismatch repair	21/2489 0.84%	99/15444 0.64%	0.108802	1	AHE.Chr01.395;AHE.Chr13.1463;AHE.Chr10.1196;AHE.Chr01.910;AHE.Chr25.1270;AHE.Chr01.1243;AHE.Chr02.1;AHE.Chr28.1317;AHE.Chr02.723;AHE.Chr20.399;AHE.Chr07.2230;AHE.Chr26.561;AHE.Chr11.1451;AHE.Chr07.1100;AHE.Chr07.1089;AHE.Chr26.570;AHE.Chr24.1597;novel.4066;AHE.Chr19.1018;AHE.Chr23.1467;AHE.Chr11.296	21	AHE.Chr13.1463;AHE.Chr10.1196;AHE.Chr25.1270;AHE.Chr01.1243;AHE.Chr02.1;AHE.Chr28.1317;AHE.Chr20.399;AHE.Chr07.2230;AHE.Chr07.1089;AHE.Chr26.570;AHE.Chr24.1597;novel.4066;AHE.Chr19.1018;AHE.Chr23.1467;AHE.Chr11.296	15	AHE.Chr01.395;AHE.Chr01.910;AHE.Chr02.723;AHE.Chr26.561;AHE.Chr11.1451;AHE.Chr07.1100	6	https://www.genome.jp/dbget-bin/www_bget?ko03430	https:\\www.genome.jp\dbget-bin\www_bget?map03430
ko01212	Metabolism	Global and overview maps	Fatty acid metabolism	33/2489 1.33%	168/15444 1.09%	0.127397	1	AHE.Chr25.753;AHE.Chr25.794;AHE.Chr15.1318;AHE.Chr23.772;AHE.Chr17.1127;AHE.Chr23.86;AHE.Chr28.787;AHE.Chr27.999;AHE.Chr06.566;AHE.Chr04.318;AHE.Chr04.983;AHE.Chr14.328;AHE.Chr27.694;AHE.Chr26.682;AHE.Chr13.1375;AHE.Chr05.873;AHE.Chr22.770;AHE.Chr04.1156;AHE.Chr28.1648;AHE.Chr22.769;AHE.Chr03.1073;AHE.Chr01.578;AHE.Chr09.1493;AHE.Chr08.1194;AHE.Chr17.1166;AHE.Chr17.1003;AHE.Chr25.910;AHE.Chr24.59…	33	AHE.Chr25.753;AHE.Chr15.1318;AHE.Chr23.772;AHE.Chr23.86;AHE.Chr28.787;AHE.Chr27.999;AHE.Chr27.694;AHE.Chr26.682;AHE.Chr13.1375;AHE.Chr22.770;AHE.Chr22.769;AHE.Chr03.1073;AHE.Chr01.578;AHE.Chr09.1493;AHE.Chr17.1166;AHE.Chr25.910;AHE.Chr24.59;AHE.Chr25.1266;AHE.Chr12.775;AHE.Chr22.1367;AHE.Chr21.744;AHE.Chr24.793	22	AHE.Chr25.794;AHE.Chr17.1127;AHE.Chr06.566;AHE.Chr04.318;AHE.Chr04.983;AHE.Chr14.328;AHE.Chr05.873;AHE.Chr04.1156;AHE.Chr28.1648;AHE.Chr08.1194;AHE.Chr17.1003	11	https://www.genome.jp/dbget-bin/www_bget?ko01212	https:\\www.genome.jp\dbget-bin\www_bget?map01212
ko01210	Metabolism	Global and overview maps	2-Oxocarboxylic acid metabolism	32/2489 1.29%	164/15444 1.06%	0.140179	1	AHE.Chr07.2409;AHE.Chr17.1352;AHE.Chr06.896;AHE.Chr23.125;AHE.Chr14.75;AHE.Chr17.565;AHE.Chr23.119;AHE.Chr08.2133;AHE.Chr01.219;AHE.Chr16.1711;AHE.Chr18.306;AHE.Chr01.73;AHE.Chr11.2371;AHE.Chr21.380;AHE.Chr24.229;AHE.Chr13.1454;novel.1560;AHE.Chr15.373;AHE.Chr20.1446;AHE.Chr22.1995;AHE.Chr22.2255;AHE.Chr16.252;AHE.Chr05.704;AHE.Chr09.969;AHE.Chr14.263;AHE.Chr18.1175;AHE.Chr22.336;novel.103;AHE.Ch…	32	AHE.Chr07.2409;AHE.Chr17.1352;AHE.Chr06.896;AHE.Chr23.125;AHE.Chr01.219;AHE.Chr18.306;AHE.Chr01.73;AHE.Chr11.2371;AHE.Chr20.1446;AHE.Chr16.252;AHE.Chr09.969;AHE.Chr14.263;novel.103;AHE.Chr08.744;AHE.Chr07.2634;AHE.Chr10.162	16	AHE.Chr14.75;AHE.Chr17.565;AHE.Chr23.119;AHE.Chr08.2133;AHE.Chr16.1711;AHE.Chr21.380;AHE.Chr24.229;AHE.Chr13.1454;novel.1560;AHE.Chr15.373;AHE.Chr22.1995;AHE.Chr22.2255;AHE.Chr05.704;AHE.Chr18.1175;AHE.Chr22.336;novel.2426	16	https://www.genome.jp/dbget-bin/www_bget?ko01210	https:\\www.genome.jp\dbget-bin\www_bget?map01210
ko00480	Metabolism	Metabolism of other amino acids	Glutathione metabolism	33/2489 1.33%	170/15444 1.1%	0.142769	1	AHE.Chr12.1218;AHE.Chr07.1045;AHE.Chr08.943;AHE.Chr11.735;AHE.Chr05.709;AHE.Chr18.279;AHE.Chr27.1127;AHE.Chr03.1069;AHE.Chr07.1832;AHE.Chr07.1105;AHE.Chr15.126;AHE.Chr27.1085;AHE.Chr13.248;AHE.Chr21.380;AHE.Chr18.310;AHE.Chr08.1411;AHE.Chr11.274;AHE.Chr01.1324;novel.704;AHE.Chr16.970;AHE.Chr22.586;AHE.Chr20.789;AHE.Chr22.336;novel.3155;AHE.Chr07.1838;AHE.Chr24.1317;AHE.Chr28.1343;AHE.Chr11.1673;A…	33	AHE.Chr12.1218;AHE.Chr05.709;AHE.Chr03.1069;AHE.Chr07.1832;AHE.Chr07.1105;novel.704;AHE.Chr20.789;AHE.Chr07.1838;AHE.Chr24.1317;AHE.Chr11.1673;AHE.Chr20.827;AHE.Chr21.115;AHE.Chr05.769	13	AHE.Chr07.1045;AHE.Chr08.943;AHE.Chr11.735;AHE.Chr18.279;AHE.Chr27.1127;AHE.Chr15.126;AHE.Chr27.1085;AHE.Chr13.248;AHE.Chr21.380;AHE.Chr18.310;AHE.Chr08.1411;AHE.Chr11.274;AHE.Chr01.1324;AHE.Chr16.970;AHE.Chr22.586;AHE.Chr22.336;novel.3155;AHE.Chr28.1343;AHE.Chr19.381;AHE.Chr18.1364	20	https://www.genome.jp/dbget-bin/www_bget?ko00480	https:\\www.genome.jp\dbget-bin\www_bget?map00480
ko01100	Metabolism	Global and overview maps	Metabolic pathways	1064/2489 42.75%	6458/15444 41.82%	0.156824	1	AHE.Chr04.1229;AHE.Chr07.1698;AHE.Chr07.2409;AHE.Chr12.1572;AHE.Chr28.1044;AHE.Chr23.270;AHE.Chr24.1039;AHE.Chr22.509;AHE.Chr28.1269;AHE.Chr07.2667;AHE.Chr22.1872;AHE.Chr20.723;AHE.Chr20.1066;AHE.Chr01.1306;AHE.Chr12.697;AHE.Chr28.458;AHE.Chr09.189;AHE.Chr25.753;AHE.Chr23.1712;AHE.Chr07.2144;AHE.Chr11.151;AHE.Chr22.1708;AHE.Chr19.156;AHE.Chr02.1224;AHE.Chr07.856;AHE.Chr17.1352;AHE.Chr12.1218;AHE.…	1064	AHE.Chr04.1229;AHE.Chr07.1698;AHE.Chr07.2409;AHE.Chr28.1044;AHE.Chr23.270;AHE.Chr22.509;AHE.Chr28.1269;AHE.Chr07.2667;AHE.Chr22.1872;AHE.Chr20.1066;AHE.Chr01.1306;AHE.Chr09.189;AHE.Chr25.753;AHE.Chr23.1712;AHE.Chr11.151;AHE.Chr22.1708;AHE.Chr02.1224;AHE.Chr17.1352;AHE.Chr12.1218;AHE.Chr18.203;AHE.Chr12.2016;AHE.Chr20.1323;AHE.Chr23.1195;AHE.Chr23.1285;AHE.Chr24.476;AHE.Chr06.896;AHE.Chr13.1292;AH…	560	AHE.Chr12.1572;AHE.Chr24.1039;AHE.Chr20.723;AHE.Chr12.697;AHE.Chr28.458;AHE.Chr07.2144;AHE.Chr19.156;AHE.Chr07.856;AHE.Chr07.2046;AHE.Chr08.464;AHE.Chr06.490;AHE.Chr05.1337;AHE.Chr21.512;AHE.Chr07.1045;AHE.Chr28.1296;AHE.Chr03.393;AHE.Chr21.1855;AHE.Chr01.1046;AHE.Chr08.943;AHE.Chr06.665;AHE.Chr12.1927;AHE.Chr21.883;AHE.Chr18.1226;AHE.Chr20.876;AHE.Chr27.485;AHE.Chr25.794;AHE.Chr11.1369;AHE.Chr04…	504	https://www.genome.jp/dbget-bin/www_bget?ko01100	https:\\www.genome.jp\dbget-bin\www_bget?map01100
ko00909	Metabolism	Metabolism of terpenoids and polyketides	Sesquiterpenoid and triterpenoid biosynthesis	14/2489 0.56%	66/15444 0.43%	0.167217	1	AHE.Chr07.856;AHE.Chr27.1177;AHE.Chr10.167;AHE.Chr16.1694;novel.2980;AHE.Chr09.1358;AHE.Chr08.734;AHE.Chr02.760;AHE.Chr09.1357;novel.1064;AHE.Chr22.278;AHE.Chr07.646;AHE.Chr08.555;AHE.Chr22.279	14	AHE.Chr16.1694;novel.2980;AHE.Chr09.1358;AHE.Chr02.760;AHE.Chr09.1357;AHE.Chr08.555	6	AHE.Chr07.856;AHE.Chr27.1177;AHE.Chr10.167;AHE.Chr08.734;novel.1064;AHE.Chr22.278;AHE.Chr07.646;AHE.Chr22.279	8	https://www.genome.jp/dbget-bin/www_bget?ko00909	https:\\www.genome.jp\dbget-bin\www_bget?map00909
ko00591	Metabolism	Lipid metabolism	Linoleic acid metabolism	10/2489 0.4%	45/15444 0.29%	0.178218	1	AHE.Chr12.117;AHE.Chr12.1632;AHE.Chr12.1629;AHE.Chr25.1198;AHE.Chr04.509;AHE.Chr12.1596;AHE.Chr12.1595;AHE.Chr11.1577;AHE.Chr12.1650;AHE.Chr12.1641	10	AHE.Chr12.1629;AHE.Chr04.509;AHE.Chr11.1577;AHE.Chr12.1650;AHE.Chr12.1641	5	AHE.Chr12.117;AHE.Chr12.1632;AHE.Chr25.1198;AHE.Chr12.1596;AHE.Chr12.1595	5	https://www.genome.jp/dbget-bin/www_bget?ko00591	https:\\www.genome.jp\dbget-bin\www_bget?map00591
ko00750	Metabolism	Metabolism of cofactors and vitamins	Vitamin B6 metabolism	6/2489 0.24%	24/15444 0.16%	0.178415	1	AHE.Chr24.661;AHE.Chr23.559;AHE.Chr22.2256;novel.962;AHE.Chr12.695;AHE.Chr03.951	6	AHE.Chr23.559;AHE.Chr22.2256;novel.962;AHE.Chr03.951	4	AHE.Chr24.661;AHE.Chr12.695	2	https://www.genome.jp/dbget-bin/www_bget?ko00750	https:\\www.genome.jp\dbget-bin\www_bget?map00750
ko00511	Metabolism	Glycan biosynthesis and metabolism	Other glycan degradation	21/2489 0.84%	106/15444 0.69%	0.180944	1	AHE.Chr12.1572;AHE.Chr12.697;AHE.Chr03.411;AHE.Chr07.1510;AHE.Chr08.2247;AHE.Chr06.842;AHE.Chr24.607;AHE.Chr11.283;AHE.Chr28.1671;AHE.Chr27.1077;AHE.Chr16.1055;AHE.Chr10.1110;AHE.Chr27.709;AHE.Chr22.29;AHE.Chr28.806;AHE.Chr08.1994;novel.1208;AHE.Chr22.212;AHE.Chr28.1672;AHE.Chr07.350;AHE.Chr03.953	21	AHE.Chr03.411;AHE.Chr24.607;AHE.Chr28.1671;AHE.Chr27.1077;AHE.Chr16.1055;AHE.Chr10.1110;AHE.Chr27.709;AHE.Chr22.29;AHE.Chr28.806;AHE.Chr28.1672;AHE.Chr03.953	11	AHE.Chr12.1572;AHE.Chr12.697;AHE.Chr07.1510;AHE.Chr08.2247;AHE.Chr06.842;AHE.Chr11.283;AHE.Chr08.1994;novel.1208;AHE.Chr22.212;AHE.Chr07.350	10	https://www.genome.jp/dbget-bin/www_bget?ko00511	https:\\www.genome.jp\dbget-bin\www_bget?map00511
ko00400	Metabolism	Amino acid metabolism	Phenylalanine, tyrosine and tryptophan biosynthesis	26/2489 1.04%	135/15444 0.87%	0.187701	1	AHE.Chr07.2409;AHE.Chr17.1352;AHE.Chr05.942;AHE.Chr07.1611;AHE.Chr11.564;AHE.Chr22.1666;AHE.Chr08.2133;AHE.Chr18.306;AHE.Chr05.1410;AHE.Chr12.542;AHE.Chr22.1505;AHE.Chr04.1143;AHE.Chr21.1270;AHE.Chr10.1004;AHE.Chr22.1995;AHE.Chr11.1819;novel.2861;AHE.Chr07.1436;novel.4722;novel.3715;AHE.Chr18.1175;AHE.Chr02.399;AHE.Chr08.366;AHE.Chr17.747;AHE.Chr19.1311;AHE.Chr23.174	26	AHE.Chr07.2409;AHE.Chr17.1352;AHE.Chr07.1611;AHE.Chr11.564;AHE.Chr18.306;AHE.Chr12.542;AHE.Chr22.1505;AHE.Chr21.1270;novel.2861;AHE.Chr07.1436;novel.4722;novel.3715;AHE.Chr08.366;AHE.Chr19.1311	14	AHE.Chr05.942;AHE.Chr22.1666;AHE.Chr08.2133;AHE.Chr05.1410;AHE.Chr04.1143;AHE.Chr10.1004;AHE.Chr22.1995;AHE.Chr11.1819;AHE.Chr18.1175;AHE.Chr02.399;AHE.Chr17.747;AHE.Chr23.174	12	https://www.genome.jp/dbget-bin/www_bget?ko00400	https:\\www.genome.jp\dbget-bin\www_bget?map00400
ko00860	Metabolism	Metabolism of cofactors and vitamins	Porphyrin metabolism	23/2489 0.92%	118/15444 0.76%	0.188769	1	AHE.Chr21.1116;AHE.Chr06.746;AHE.Chr22.797;AHE.Chr28.812;AHE.Chr07.1035;AHE.Chr11.1305;AHE.Chr06.68;AHE.Chr14.993;AHE.Chr11.2345;AHE.Chr18.1263;AHE.Chr12.1531;AHE.Chr20.725;AHE.Chr12.1289;AHE.Chr07.1475;AHE.Chr11.2043;AHE.Chr05.1775;AHE.Chr05.522;AHE.Chr12.2315;AHE.Chr07.2337;AHE.Chr06.742;AHE.Chr04.298;AHE.Chr10.2054;AHE.Chr09.1669	23	AHE.Chr06.746;AHE.Chr22.797;AHE.Chr07.1035;AHE.Chr11.1305;AHE.Chr11.2345;AHE.Chr12.1289;AHE.Chr07.1475;AHE.Chr12.2315;AHE.Chr07.2337;AHE.Chr06.742;AHE.Chr10.2054;AHE.Chr09.1669	12	AHE.Chr21.1116;AHE.Chr28.812;AHE.Chr06.68;AHE.Chr14.993;AHE.Chr18.1263;AHE.Chr12.1531;AHE.Chr20.725;AHE.Chr11.2043;AHE.Chr05.1775;AHE.Chr05.522;AHE.Chr04.298	11	https://www.genome.jp/dbget-bin/www_bget?ko00860	https:\\www.genome.jp\dbget-bin\www_bget?map00860
ko00910	Metabolism	Energy metabolism	Nitrogen metabolism	16/2489 0.64%	79/15444 0.51%	0.195037	1	AHE.Chr07.2667;AHE.Chr26.1060;AHE.Chr08.1666;AHE.Chr27.586;AHE.Chr22.592;AHE.Chr10.1740;AHE.Chr20.597;AHE.Chr20.596;AHE.Chr13.453;AHE.Chr28.350;AHE.Chr09.1313;AHE.Chr10.1845;AHE.Chr15.885;novel.4424;AHE.Chr22.655;AHE.Chr09.1752	16	AHE.Chr07.2667;AHE.Chr26.1060;AHE.Chr08.1666;AHE.Chr27.586;AHE.Chr10.1740;AHE.Chr13.453;AHE.Chr09.1313;AHE.Chr15.885	8	AHE.Chr22.592;AHE.Chr20.597;AHE.Chr20.596;AHE.Chr28.350;AHE.Chr10.1845;novel.4424;AHE.Chr22.655;AHE.Chr09.1752	8	https://www.genome.jp/dbget-bin/www_bget?ko00910	https:\\www.genome.jp\dbget-bin\www_bget?map00910
ko00531	Metabolism	Glycan biosynthesis and metabolism	Glycosaminoglycan degradation	14/2489 0.56%	68/15444 0.44%	0.197226	1	AHE.Chr12.1572;AHE.Chr12.697;AHE.Chr03.411;AHE.Chr05.911;AHE.Chr24.607;AHE.Chr06.596;AHE.Chr09.179;AHE.Chr27.1077;AHE.Chr15.361;novel.1846;AHE.Chr19.971;AHE.Chr07.350;AHE.Chr03.953;AHE.Chr14.641	14	AHE.Chr03.411;AHE.Chr24.607;AHE.Chr27.1077;AHE.Chr15.361;novel.1846;AHE.Chr03.953;AHE.Chr14.641	7	AHE.Chr12.1572;AHE.Chr12.697;AHE.Chr05.911;AHE.Chr06.596;AHE.Chr09.179;AHE.Chr19.971;AHE.Chr07.350	7	https://www.genome.jp/dbget-bin/www_bget?ko00531	https:\\www.genome.jp\dbget-bin\www_bget?map00531
ko00261	Metabolism	Biosynthesis of other secondary metabolites	Monobactam biosynthesis	6/2489 0.24%	25/15444 0.16%	0.204838	1	AHE.Chr22.2313;AHE.Chr15.639;novel.103;AHE.Chr07.289;AHE.Chr18.877;AHE.Chr04.1088	6	novel.103;AHE.Chr07.289	2	AHE.Chr22.2313;AHE.Chr15.639;AHE.Chr18.877;AHE.Chr04.1088	4	https://www.genome.jp/dbget-bin/www_bget?ko00261	https:\\www.genome.jp\dbget-bin\www_bget?map00261
ko01110	Metabolism	Global and overview maps	Biosynthesis of secondary metabolites	629/2489 25.27%	3803/15444 24.62%	0.213771	1	AHE.Chr04.1229;AHE.Chr07.2409;AHE.Chr28.1044;AHE.Chr23.270;AHE.Chr24.1039;AHE.Chr22.1872;AHE.Chr20.1066;AHE.Chr01.1306;AHE.Chr09.189;AHE.Chr25.753;AHE.Chr23.1712;AHE.Chr07.2144;AHE.Chr11.151;AHE.Chr22.1708;AHE.Chr19.156;AHE.Chr02.1224;AHE.Chr07.856;AHE.Chr17.1352;AHE.Chr07.2046;AHE.Chr18.203;novel.1420;AHE.Chr08.464;AHE.Chr05.1337;AHE.Chr03.393;AHE.Chr01.1046;AHE.Chr23.1285;AHE.Chr06.896;AHE.Chr1…	629	AHE.Chr04.1229;AHE.Chr07.2409;AHE.Chr28.1044;AHE.Chr23.270;AHE.Chr22.1872;AHE.Chr20.1066;AHE.Chr01.1306;AHE.Chr09.189;AHE.Chr25.753;AHE.Chr23.1712;AHE.Chr11.151;AHE.Chr22.1708;AHE.Chr02.1224;AHE.Chr17.1352;AHE.Chr18.203;novel.1420;AHE.Chr23.1285;AHE.Chr06.896;AHE.Chr13.1292;AHE.Chr18.594;AHE.Chr11.665;AHE.Chr09.231;AHE.Chr12.944;AHE.Chr20.1071;AHE.Chr11.451;AHE.Chr06.746;AHE.Chr11.2199;AHE.Chr20.…	321	AHE.Chr24.1039;AHE.Chr07.2144;AHE.Chr19.156;AHE.Chr07.856;AHE.Chr07.2046;AHE.Chr08.464;AHE.Chr05.1337;AHE.Chr03.393;AHE.Chr01.1046;AHE.Chr06.665;AHE.Chr12.1927;AHE.Chr21.883;AHE.Chr18.1226;AHE.Chr20.876;AHE.Chr26.739;AHE.Chr27.485;AHE.Chr11.1369;AHE.Chr01.1383;AHE.Chr23.12;AHE.Chr08.601;AHE.Chr14.789;AHE.Chr06.342;AHE.Chr14.433;novel.3787;AHE.Chr12.213;AHE.Chr26.1071;AHE.Chr11.266;AHE.Chr10.167;A…	308	https://www.genome.jp/dbget-bin/www_bget?ko01110	https:\\www.genome.jp\dbget-bin\www_bget?map01110
ko03060	Genetic Information Processing	Folding, sorting and degradation	Protein export	27/2489 1.08%	144/15444 0.93%	0.223358	1	AHE.Chr16.122;AHE.Chr18.542;novel.2991;AHE.Chr18.649;AHE.Chr08.521;AHE.Chr23.855;AHE.Chr13.1271;AHE.Chr20.552;AHE.Chr12.1687;AHE.Chr01.826;AHE.Chr06.607;AHE.Chr01.799;AHE.Chr17.1102;AHE.Chr02.43;AHE.Chr09.86;AHE.Chr27.564;AHE.Chr20.293;AHE.Chr07.2187;AHE.Chr14.1016;AHE.Chr28.640;AHE.Chr23.1612;AHE.Chr12.1582;AHE.Chr10.433;AHE.Chr18.487;AHE.Chr04.1606;AHE.Chr04.1679;AHE.Chr09.125	27	AHE.Chr16.122;AHE.Chr18.542;AHE.Chr20.552;AHE.Chr01.826;AHE.Chr09.86;AHE.Chr07.2187;AHE.Chr14.1016;AHE.Chr28.640;AHE.Chr23.1612;AHE.Chr10.433;AHE.Chr04.1606	11	novel.2991;AHE.Chr18.649;AHE.Chr08.521;AHE.Chr23.855;AHE.Chr13.1271;AHE.Chr12.1687;AHE.Chr06.607;AHE.Chr01.799;AHE.Chr17.1102;AHE.Chr02.43;AHE.Chr27.564;AHE.Chr20.293;AHE.Chr12.1582;AHE.Chr18.487;AHE.Chr04.1679;AHE.Chr09.125	16	https://www.genome.jp/dbget-bin/www_bget?ko03060	https:\\www.genome.jp\dbget-bin\www_bget?map03060
ko00740	Metabolism	Metabolism of cofactors and vitamins	Riboflavin metabolism	11/2489 0.44%	53/15444 0.34%	0.225833	1	AHE.Chr18.594;AHE.Chr09.1775;AHE.Chr09.1777;AHE.Chr28.1425;AHE.Chr17.893;AHE.Chr09.1779;novel.1703;novel.1704;AHE.Chr14.1349;AHE.Chr26.665;AHE.Chr12.1372	11	AHE.Chr18.594;AHE.Chr09.1775;AHE.Chr09.1777;AHE.Chr09.1779;novel.1703;AHE.Chr14.1349;AHE.Chr12.1372	7	AHE.Chr28.1425;AHE.Chr17.893;novel.1704;AHE.Chr26.665	4	https://www.genome.jp/dbget-bin/www_bget?ko00740	https:\\www.genome.jp\dbget-bin\www_bget?map00740
ko03440	Genetic Information Processing	Replication and repair	Homologous recombination	32/2489 1.29%	174/15444 1.13%	0.233273	1	AHE.Chr10.58;AHE.Chr04.1145;AHE.Chr25.446;AHE.Chr01.595;AHE.Chr21.1777;AHE.Chr25.1270;AHE.Chr01.1243;AHE.Chr27.511;AHE.Chr14.933;AHE.Chr15.1438;AHE.Chr09.1390;AHE.Chr08.898;AHE.Chr09.627;AHE.Chr15.1300;AHE.Chr05.63;AHE.Chr19.570;AHE.Chr03.602;AHE.Chr07.1001;AHE.Chr26.561;AHE.Chr11.1451;AHE.Chr05.65;AHE.Chr27.703;AHE.Chr26.570;AHE.Chr08.110;AHE.Chr11.1955;AHE.Chr10.1459;AHE.Chr11.808;novel.4066;AH…	32	AHE.Chr10.58;AHE.Chr21.1777;AHE.Chr25.1270;AHE.Chr01.1243;AHE.Chr27.511;AHE.Chr14.933;AHE.Chr15.1438;AHE.Chr08.898;AHE.Chr15.1300;AHE.Chr19.570;AHE.Chr07.1001;AHE.Chr05.65;AHE.Chr27.703;AHE.Chr26.570;AHE.Chr11.1955;AHE.Chr10.1459;AHE.Chr11.808;novel.4066;AHE.Chr19.1018;AHE.Chr21.389;AHE.Chr06.1194	21	AHE.Chr04.1145;AHE.Chr25.446;AHE.Chr01.595;AHE.Chr09.1390;AHE.Chr09.627;AHE.Chr05.63;AHE.Chr03.602;AHE.Chr26.561;AHE.Chr11.1451;AHE.Chr08.110;AHE.Chr10.1350	11	https://www.genome.jp/dbget-bin/www_bget?ko03440	https:\\www.genome.jp\dbget-bin\www_bget?map03440
ko00561	Metabolism	Lipid metabolism	Glycerolipid metabolism	50/2489 2.01%	280/15444 1.81%	0.23386	1	AHE.Chr01.1306;AHE.Chr18.203;AHE.Chr19.1436;AHE.Chr08.946;AHE.Chr17.1625;AHE.Chr01.1391;AHE.Chr04.523;AHE.Chr05.894;AHE.Chr08.938;AHE.Chr24.1182;AHE.Chr18.194;AHE.Chr06.971;AHE.Chr28.1549;novel.1305;AHE.Chr27.470;AHE.Chr28.925;AHE.Chr27.953;AHE.Chr10.860;AHE.Chr03.536;AHE.Chr12.520;novel.4460;AHE.Chr25.1198;AHE.Chr07.1110;novel.1956;AHE.Chr10.1551;AHE.Chr15.90;AHE.Chr18.905;AHE.Chr27.1186;AHE.Chr…	50	AHE.Chr01.1306;AHE.Chr18.203;AHE.Chr19.1436;AHE.Chr08.946;AHE.Chr17.1625;AHE.Chr01.1391;AHE.Chr28.1549;novel.1305;AHE.Chr27.470;AHE.Chr28.925;AHE.Chr12.520;novel.4460;novel.1956;AHE.Chr15.90;AHE.Chr18.905;AHE.Chr27.1186;AHE.Chr08.811;AHE.Chr06.1134;AHE.Chr02.1239;AHE.Chr27.651;AHE.Chr01.1258;AHE.Chr28.157;AHE.Chr14.1058;AHE.Chr26.1611;AHE.Chr02.791;AHE.Chr05.659;AHE.Chr09.1519;AHE.Chr25.366	28	AHE.Chr04.523;AHE.Chr05.894;AHE.Chr08.938;AHE.Chr24.1182;AHE.Chr18.194;AHE.Chr06.971;AHE.Chr27.953;AHE.Chr10.860;AHE.Chr03.536;AHE.Chr25.1198;AHE.Chr07.1110;AHE.Chr10.1551;AHE.Chr11.2047;AHE.Chr16.202;novel.148;novel.147;AHE.Chr25.327;AHE.Chr01.1336;AHE.Chr23.900;AHE.Chr10.853;AHE.Chr11.1499;AHE.Chr01.1307	22	https://www.genome.jp/dbget-bin/www_bget?ko00561	https:\\www.genome.jp\dbget-bin\www_bget?map00561
ko03020	Genetic Information Processing	Transcription	RNA polymerase	22/2489 0.88%	117/15444 0.76%	0.247349	1	AHE.Chr26.904;AHE.Chr14.158;AHE.Chr01.1381;AHE.Chr26.1603;AHE.Chr24.578;AHE.Chr08.365;AHE.Chr07.463;AHE.Chr22.2078;AHE.Chr28.702;AHE.Chr26.906;AHE.Chr24.277;AHE.Chr15.750;AHE.Chr28.1789;AHE.Chr21.1386;AHE.Chr09.1480;AHE.Chr16.686;AHE.Chr09.873;AHE.Chr02.5;AHE.Chr13.1315;AHE.Chr07.242;AHE.Chr26.907;AHE.Chr07.422	22	AHE.Chr01.1381;AHE.Chr08.365;AHE.Chr22.2078;AHE.Chr28.702;AHE.Chr26.906;AHE.Chr24.277;AHE.Chr15.750;AHE.Chr28.1789;AHE.Chr16.686;AHE.Chr13.1315;AHE.Chr07.242;AHE.Chr26.907;AHE.Chr07.422	13	AHE.Chr26.904;AHE.Chr14.158;AHE.Chr26.1603;AHE.Chr24.578;AHE.Chr07.463;AHE.Chr21.1386;AHE.Chr09.1480;AHE.Chr09.873;AHE.Chr02.5	9	https://www.genome.jp/dbget-bin/www_bget?ko03020	https:\\www.genome.jp\dbget-bin\www_bget?map03020
ko00524	Metabolism	Biosynthesis of other secondary metabolites	Neomycin, kanamycin and gentamicin biosynthesis	3/2489 0.12%	11/15444 0.07%	0.255708	1	AHE.Chr12.1540;AHE.Chr03.318;AHE.Chr23.645	3	--	0	AHE.Chr12.1540;AHE.Chr03.318;AHE.Chr23.645	3	https://www.genome.jp/dbget-bin/www_bget?ko00524	https:\\www.genome.jp\dbget-bin\www_bget?map00524
ko03420	Genetic Information Processing	Replication and repair	Nucleotide excision repair	35/2489 1.41%	194/15444 1.26%	0.258366	1	AHE.Chr01.395;AHE.Chr11.1042;AHE.Chr01.1381;AHE.Chr10.527;AHE.Chr10.1196;AHE.Chr26.1603;AHE.Chr21.874;AHE.Chr04.579;AHE.Chr07.463;AHE.Chr01.910;AHE.Chr08.590;AHE.Chr25.1270;AHE.Chr01.1243;AHE.Chr03.756;AHE.Chr12.1066;AHE.Chr17.1338;AHE.Chr24.277;AHE.Chr02.723;AHE.Chr20.399;AHE.Chr24.1126;AHE.Chr28.1789;AHE.Chr09.873;AHE.Chr11.1566;AHE.Chr26.561;AHE.Chr07.1100;AHE.Chr07.1089;AHE.Chr26.570;AHE.Chr0…	35	AHE.Chr01.1381;AHE.Chr10.527;AHE.Chr10.1196;AHE.Chr04.579;AHE.Chr08.590;AHE.Chr25.1270;AHE.Chr01.1243;AHE.Chr12.1066;AHE.Chr24.277;AHE.Chr20.399;AHE.Chr24.1126;AHE.Chr28.1789;AHE.Chr11.1566;AHE.Chr07.1089;AHE.Chr26.570;AHE.Chr24.1597;AHE.Chr04.323;novel.4066;AHE.Chr19.1018;AHE.Chr06.1194;AHE.Chr11.296;AHE.Chr07.422	22	AHE.Chr01.395;AHE.Chr11.1042;AHE.Chr26.1603;AHE.Chr21.874;AHE.Chr07.463;AHE.Chr01.910;AHE.Chr03.756;AHE.Chr17.1338;AHE.Chr02.723;AHE.Chr09.873;AHE.Chr26.561;AHE.Chr07.1100;AHE.Chr02.5	13	https://www.genome.jp/dbget-bin/www_bget?ko03420	https:\\www.genome.jp\dbget-bin\www_bget?map03420
ko00950	Metabolism	Biosynthesis of other secondary metabolites	Isoquinoline alkaloid biosynthesis	21/2489 0.84%	114/15444 0.74%	0.286461	1	AHE.Chr07.2409;AHE.Chr17.1352;AHE.Chr06.665;AHE.Chr08.2133;AHE.Chr18.306;AHE.Chr25.36;AHE.Chr09.394;AHE.Chr24.1170;AHE.Chr14.911;AHE.Chr24.1164;AHE.Chr21.1270;AHE.Chr24.1653;AHE.Chr22.1995;novel.2861;AHE.Chr10.602;novel.1484;AHE.Chr24.1158;AHE.Chr19.704;novel.3715;AHE.Chr18.1175;AHE.Chr09.1741	21	AHE.Chr07.2409;AHE.Chr17.1352;AHE.Chr18.306;AHE.Chr25.36;AHE.Chr24.1170;AHE.Chr21.1270;novel.2861;novel.1484;AHE.Chr24.1158;novel.3715	10	AHE.Chr06.665;AHE.Chr08.2133;AHE.Chr09.394;AHE.Chr14.911;AHE.Chr24.1164;AHE.Chr24.1653;AHE.Chr22.1995;AHE.Chr10.602;AHE.Chr19.704;AHE.Chr18.1175;AHE.Chr09.1741	11	https://www.genome.jp/dbget-bin/www_bget?ko00950	https:\\www.genome.jp\dbget-bin\www_bget?map00950
ko00970	Genetic Information Processing	Translation	Aminoacyl-tRNA biosynthesis	26/2489 1.04%	144/15444 0.93%	0.294528	1	AHE.Chr17.802;AHE.Chr07.2632;AHE.Chr26.243;AHE.Chr21.1232;AHE.Chr11.1305;AHE.Chr05.218;AHE.Chr16.299;AHE.Chr05.374;AHE.Chr12.1289;AHE.Chr07.2306;AHE.Chr13.415;AHE.Chr10.1686;AHE.Chr03.326;AHE.Chr08.1858;AHE.Chr19.1252;AHE.Chr15.917;AHE.Chr28.930;AHE.Chr08.340;AHE.Chr25.290;AHE.Chr09.807;AHE.Chr18.1001;AHE.Chr23.213;AHE.Chr07.1164;AHE.Chr22.1430;novel.4398;AHE.Chr05.343	26	AHE.Chr07.2632;AHE.Chr26.243;AHE.Chr21.1232;AHE.Chr11.1305;AHE.Chr05.374;AHE.Chr12.1289;AHE.Chr07.2306;AHE.Chr13.415;AHE.Chr10.1686;AHE.Chr08.1858;AHE.Chr19.1252;AHE.Chr15.917;AHE.Chr28.930;AHE.Chr08.340;AHE.Chr09.807;AHE.Chr23.213;AHE.Chr07.1164	17	AHE.Chr17.802;AHE.Chr05.218;AHE.Chr16.299;AHE.Chr03.326;AHE.Chr25.290;AHE.Chr18.1001;AHE.Chr22.1430;novel.4398;AHE.Chr05.343	9	https://www.genome.jp/dbget-bin/www_bget?ko00970	https:\\www.genome.jp\dbget-bin\www_bget?map00970
ko00603	Metabolism	Glycan biosynthesis and metabolism	Glycosphingolipid biosynthesis - globo and isoglobo series	5/2489 0.2%	23/15444 0.15%	0.308269	1	AHE.Chr12.1572;AHE.Chr19.1436;AHE.Chr27.470;AHE.Chr27.1077;AHE.Chr27.651	5	AHE.Chr19.1436;AHE.Chr27.470;AHE.Chr27.1077;AHE.Chr27.651	4	AHE.Chr12.1572	1	https://www.genome.jp/dbget-bin/www_bget?ko00603	https:\\www.genome.jp\dbget-bin\www_bget?map00603
ko03410	Genetic Information Processing	Replication and repair	Base excision repair	23/2489 0.92%	128/15444 0.83%	0.318177	1	AHE.Chr26.1321;AHE.Chr01.395;AHE.Chr28.1759;AHE.Chr10.1196;AHE.Chr26.368;AHE.Chr25.980;AHE.Chr01.910;AHE.Chr25.1270;AHE.Chr01.1243;AHE.Chr13.1201;AHE.Chr02.723;AHE.Chr20.399;AHE.Chr24.2215;AHE.Chr10.477;AHE.Chr07.1100;AHE.Chr07.1089;AHE.Chr07.502;AHE.Chr24.1597;AHE.Chr19.649;novel.4066;AHE.Chr12.1293;AHE.Chr06.1194;AHE.Chr11.296	23	AHE.Chr26.1321;AHE.Chr28.1759;AHE.Chr10.1196;AHE.Chr26.368;AHE.Chr25.1270;AHE.Chr01.1243;AHE.Chr13.1201;AHE.Chr20.399;AHE.Chr24.2215;AHE.Chr10.477;AHE.Chr07.1089;AHE.Chr07.502;AHE.Chr24.1597;AHE.Chr19.649;novel.4066;AHE.Chr06.1194;AHE.Chr11.296	17	AHE.Chr01.395;AHE.Chr25.980;AHE.Chr01.910;AHE.Chr02.723;AHE.Chr07.1100;AHE.Chr12.1293	6	https://www.genome.jp/dbget-bin/www_bget?ko03410	https:\\www.genome.jp\dbget-bin\www_bget?map03410
ko00780	Metabolism	Metabolism of cofactors and vitamins	Biotin metabolism	9/2489 0.36%	47/15444 0.3%	0.342411	1	AHE.Chr25.753;AHE.Chr17.1127;AHE.Chr09.1175;AHE.Chr04.983;AHE.Chr26.682;AHE.Chr13.1375;AHE.Chr07.2726;AHE.Chr25.910;AHE.Chr22.1367	9	AHE.Chr25.753;AHE.Chr26.682;AHE.Chr13.1375;AHE.Chr07.2726;AHE.Chr25.910;AHE.Chr22.1367	6	AHE.Chr17.1127;AHE.Chr09.1175;AHE.Chr04.983	3	https://www.genome.jp/dbget-bin/www_bget?ko00780	https:\\www.genome.jp\dbget-bin\www_bget?map00780
ko00760	Metabolism	Metabolism of cofactors and vitamins	Nicotinate and nicotinamide metabolism	14/2489 0.56%	77/15444 0.5%	0.355945	1	AHE.Chr06.1382;AHE.Chr07.1070;AHE.Chr18.824;AHE.Chr14.44;AHE.Chr01.907;AHE.Chr06.1379;AHE.Chr19.469;AHE.Chr05.1621;AHE.Chr02.719;AHE.Chr22.362;AHE.Chr05.1172;AHE.Chr15.550;AHE.Chr05.1235;AHE.Chr06.1381	14	AHE.Chr18.824;AHE.Chr19.469;AHE.Chr05.1621;AHE.Chr02.719;AHE.Chr22.362;AHE.Chr05.1172;AHE.Chr15.550;AHE.Chr05.1235;AHE.Chr06.1381	9	AHE.Chr06.1382;AHE.Chr07.1070;AHE.Chr14.44;AHE.Chr01.907;AHE.Chr06.1379	5	https://www.genome.jp/dbget-bin/www_bget?ko00760	https:\\www.genome.jp\dbget-bin\www_bget?map00760
ko00260	Metabolism	Amino acid metabolism	Glycine, serine and threonine metabolism	26/2489 1.04%	149/15444 0.96%	0.361392	1	AHE.Chr01.1046;AHE.Chr06.896;AHE.Chr25.365;AHE.Chr11.365;AHE.Chr01.219;AHE.Chr07.1291;AHE.Chr05.1410;AHE.Chr17.578;AHE.Chr12.1958;AHE.Chr09.394;AHE.Chr01.1042;AHE.Chr18.1053;AHE.Chr03.536;AHE.Chr15.373;AHE.Chr20.1446;AHE.Chr24.807;AHE.Chr08.2280;AHE.Chr10.952;AHE.Chr16.18;AHE.Chr20.1002;AHE.Chr14.263;AHE.Chr24.174;novel.103;AHE.Chr03.1147;AHE.Chr17.1405;AHE.Chr07.1362	26	AHE.Chr06.896;AHE.Chr25.365;AHE.Chr01.219;AHE.Chr07.1291;AHE.Chr12.1958;AHE.Chr20.1446;AHE.Chr08.2280;AHE.Chr20.1002;AHE.Chr14.263;novel.103;AHE.Chr03.1147;AHE.Chr17.1405;AHE.Chr07.1362	13	AHE.Chr01.1046;AHE.Chr11.365;AHE.Chr05.1410;AHE.Chr17.578;AHE.Chr09.394;AHE.Chr01.1042;AHE.Chr18.1053;AHE.Chr03.536;AHE.Chr15.373;AHE.Chr24.807;AHE.Chr10.952;AHE.Chr16.18;AHE.Chr24.174	13	https://www.genome.jp/dbget-bin/www_bget?ko00260	https:\\www.genome.jp\dbget-bin\www_bget?map00260
ko00030	Metabolism	Carbohydrate metabolism	Pentose phosphate pathway	33/2489 1.33%	192/15444 1.24%	0.371823	1	AHE.Chr09.189;AHE.Chr07.2046;AHE.Chr20.1071;AHE.Chr08.601;AHE.Chr18.625;AHE.Chr04.414;AHE.Chr19.1083;AHE.Chr28.1634;AHE.Chr08.377;AHE.Chr27.212;AHE.Chr08.1571;AHE.Chr07.2132;AHE.Chr07.1978;AHE.Chr15.1095;AHE.Chr05.1668;AHE.Chr02.483;AHE.Chr02.461;AHE.Chr15.1090;novel.1054;AHE.Chr09.1232;AHE.Chr17.840;AHE.Chr27.403;AHE.Chr16.1176;AHE.Chr28.224;AHE.Chr09.2033;AHE.Chr25.1149;AHE.Chr07.2007;novel.109…	33	AHE.Chr09.189;AHE.Chr20.1071;AHE.Chr18.625;AHE.Chr19.1083;AHE.Chr28.1634;AHE.Chr27.212;AHE.Chr08.1571;AHE.Chr07.1978;AHE.Chr15.1095;AHE.Chr02.461;AHE.Chr15.1090;novel.1054;AHE.Chr17.840;AHE.Chr27.403;AHE.Chr28.224;AHE.Chr25.1149;AHE.Chr17.1069;AHE.Chr24.214;AHE.Chr21.115	19	AHE.Chr07.2046;AHE.Chr08.601;AHE.Chr04.414;AHE.Chr08.377;AHE.Chr07.2132;AHE.Chr05.1668;AHE.Chr02.483;AHE.Chr09.1232;AHE.Chr16.1176;AHE.Chr09.2033;AHE.Chr07.2007;novel.1092;AHE.Chr10.1804;AHE.Chr08.46	14	https://www.genome.jp/dbget-bin/www_bget?ko00030	https:\\www.genome.jp\dbget-bin\www_bget?map00030
ko00071	Metabolism	Lipid metabolism	Fatty acid degradation	21/2489 0.84%	120/15444 0.78%	0.376585	1	AHE.Chr27.1031;AHE.Chr25.794;AHE.Chr15.1318;AHE.Chr08.946;AHE.Chr27.1032;AHE.Chr08.1198;AHE.Chr04.1055;AHE.Chr04.318;AHE.Chr08.1196;AHE.Chr28.1522;AHE.Chr03.536;AHE.Chr22.2116;AHE.Chr09.1493;AHE.Chr17.1166;AHE.Chr04.1056;AHE.Chr12.24;AHE.Chr07.1356;AHE.Chr17.1003;AHE.Chr01.1258;AHE.Chr10.1050;AHE.Chr11.1499	21	AHE.Chr15.1318;AHE.Chr08.946;AHE.Chr28.1522;AHE.Chr09.1493;AHE.Chr17.1166;AHE.Chr01.1258	6	AHE.Chr27.1031;AHE.Chr25.794;AHE.Chr27.1032;AHE.Chr08.1198;AHE.Chr04.1055;AHE.Chr04.318;AHE.Chr08.1196;AHE.Chr03.536;AHE.Chr22.2116;AHE.Chr04.1056;AHE.Chr12.24;AHE.Chr07.1356;AHE.Chr17.1003;AHE.Chr10.1050;AHE.Chr11.1499	15	https://www.genome.jp/dbget-bin/www_bget?ko00071	https:\\www.genome.jp\dbget-bin\www_bget?map00071
ko00604	Metabolism	Glycan biosynthesis and metabolism	Glycosphingolipid biosynthesis - ganglio series	7/2489 0.28%	37/15444 0.24%	0.386755	1	AHE.Chr12.1572;AHE.Chr12.697;AHE.Chr03.411;AHE.Chr24.607;AHE.Chr27.1077;AHE.Chr07.350;AHE.Chr03.953	7	AHE.Chr03.411;AHE.Chr24.607;AHE.Chr27.1077;AHE.Chr03.953	4	AHE.Chr12.1572;AHE.Chr12.697;AHE.Chr07.350	3	https://www.genome.jp/dbget-bin/www_bget?ko00604	https:\\www.genome.jp\dbget-bin\www_bget?map00604
ko04120	Genetic Information Processing	Folding, sorting and degradation	Ubiquitin mediated proteolysis	54/2489 2.17%	321/15444 2.08%	0.387316	1	novel.1513;AHE.Chr22.580;AHE.Chr22.1851;AHE.Chr26.730;AHE.Chr01.1100;AHE.Chr04.1752;AHE.Chr11.1042;AHE.Chr22.900;AHE.Chr15.311;AHE.Chr01.1283;novel.846;AHE.Chr19.603;AHE.Chr24.235;AHE.Chr09.1524;AHE.Chr10.1378;AHE.Chr28.1050;novel.4320;AHE.Chr14.486;AHE.Chr03.19;AHE.Chr02.32;novel.1337;AHE.Chr28.79;AHE.Chr03.222;AHE.Chr04.579;AHE.Chr02.899;novel.1323;AHE.Chr08.590;AHE.Chr07.2641;AHE.Chr14.383;nov…	54	AHE.Chr15.311;AHE.Chr19.603;AHE.Chr24.235;AHE.Chr09.1524;AHE.Chr28.1050;AHE.Chr03.19;AHE.Chr02.32;novel.1337;AHE.Chr04.579;novel.1323;AHE.Chr08.590;AHE.Chr14.383;AHE.Chr23.272;AHE.Chr27.274;AHE.Chr12.1066;AHE.Chr24.1216;AHE.Chr22.1886;AHE.Chr04.1734;AHE.Chr16.42;AHE.Chr19.307;AHE.Chr14.243;AHE.Chr16.494;novel.4269;AHE.Chr27.962;AHE.Chr22.564;AHE.Chr20.970;AHE.Chr01.139	27	novel.1513;AHE.Chr22.580;AHE.Chr22.1851;AHE.Chr26.730;AHE.Chr01.1100;AHE.Chr04.1752;AHE.Chr11.1042;AHE.Chr22.900;AHE.Chr01.1283;novel.846;AHE.Chr10.1378;novel.4320;AHE.Chr14.486;AHE.Chr28.79;AHE.Chr03.222;AHE.Chr02.899;AHE.Chr07.2641;novel.1571;novel.4478;AHE.Chr24.1130;AHE.Chr21.1144;novel.970;AHE.Chr09.2019;AHE.Chr02.568;AHE.Chr08.2360;AHE.Chr28.1374;AHE.Chr08.2163	27	https://www.genome.jp/dbget-bin/www_bget?ko04120	https:\\www.genome.jp\dbget-bin\www_bget?map04120
ko00900	Metabolism	Metabolism of terpenoids and polyketides	Terpenoid backbone biosynthesis	22/2489 0.88%	127/15444 0.82%	0.391555	1	AHE.Chr12.1065;AHE.Chr07.46;AHE.Chr09.1510;AHE.Chr21.842;AHE.Chr12.1667;AHE.Chr14.822;AHE.Chr05.1455;AHE.Chr06.1144;AHE.Chr02.760;AHE.Chr27.1695;AHE.Chr14.616;AHE.Chr04.1575;AHE.Chr02.69;AHE.Chr11.2043;AHE.Chr11.1103;AHE.Chr24.2167;AHE.Chr20.601;AHE.Chr22.949;AHE.Chr07.646;AHE.Chr08.555;AHE.Chr22.370;novel.2177	22	AHE.Chr09.1510;AHE.Chr06.1144;AHE.Chr02.760;AHE.Chr27.1695;AHE.Chr14.616;AHE.Chr04.1575;AHE.Chr11.1103;AHE.Chr22.949;AHE.Chr08.555;AHE.Chr22.370	10	AHE.Chr12.1065;AHE.Chr07.46;AHE.Chr21.842;AHE.Chr12.1667;AHE.Chr14.822;AHE.Chr05.1455;AHE.Chr02.69;AHE.Chr11.2043;AHE.Chr24.2167;AHE.Chr20.601;AHE.Chr07.646;novel.2177	12	https://www.genome.jp/dbget-bin/www_bget?ko00900	https:\\www.genome.jp\dbget-bin\www_bget?map00900
ko04145	Cellular Processes	Transport and catabolism	Phagosome	32/2489 1.29%	188/15444 1.22%	0.397281	1	AHE.Chr09.2131;AHE.Chr16.122;AHE.Chr08.1438;AHE.Chr13.1430;AHE.Chr27.637;AHE.Chr24.814;AHE.Chr10.1789;AHE.Chr01.285;AHE.Chr10.410;AHE.Chr23.1940;AHE.Chr02.1084;AHE.Chr08.244;AHE.Chr04.81;AHE.Chr22.2288;novel.1178;AHE.Chr12.1530;AHE.Chr02.560;AHE.Chr16.1677;AHE.Chr17.54;AHE.Chr27.496;AHE.Chr20.293;AHE.Chr03.46;AHE.Chr21.21;AHE.Chr17.443;AHE.Chr01.438;AHE.Chr18.687;novel.3738;AHE.Chr18.278;AHE.Chr0…	32	AHE.Chr09.2131;AHE.Chr16.122;AHE.Chr08.1438;AHE.Chr13.1430;AHE.Chr01.285;AHE.Chr23.1940;AHE.Chr08.244;AHE.Chr04.81;AHE.Chr12.1530;AHE.Chr02.560;AHE.Chr21.21;AHE.Chr17.443;AHE.Chr01.438;AHE.Chr18.687;AHE.Chr12.253;AHE.Chr12.1744	16	AHE.Chr27.637;AHE.Chr24.814;AHE.Chr10.1789;AHE.Chr10.410;AHE.Chr02.1084;AHE.Chr22.2288;novel.1178;AHE.Chr16.1677;AHE.Chr17.54;AHE.Chr27.496;AHE.Chr20.293;AHE.Chr03.46;novel.3738;AHE.Chr18.278;AHE.Chr08.1908;AHE.Chr12.992	16	https://www.genome.jp/dbget-bin/www_bget?ko04145	https:\\www.genome.jp\dbget-bin\www_bget?map04145
ko01240	Metabolism	Global and overview maps	Biosynthesis of cofactors	94/2489 3.78%	568/15444 3.68%	0.405425	1	AHE.Chr25.753;AHE.Chr11.151;AHE.Chr18.594;AHE.Chr11.1369;AHE.Chr26.1135;AHE.Chr24.661;AHE.Chr07.1638;AHE.Chr08.946;AHE.Chr25.979;AHE.Chr07.1070;AHE.Chr21.360;AHE.Chr12.1030;AHE.Chr18.279;AHE.Chr17.1127;AHE.Chr09.1775;AHE.Chr23.559;AHE.Chr12.1366;AHE.Chr08.1111;AHE.Chr09.1175;AHE.Chr10.176;AHE.Chr17.1156;AHE.Chr23.805;AHE.Chr16.1711;AHE.Chr05.1502;novel.962;AHE.Chr09.1777;AHE.Chr20.335;AHE.Chr28.1…	94	AHE.Chr25.753;AHE.Chr11.151;AHE.Chr18.594;AHE.Chr26.1135;AHE.Chr07.1638;AHE.Chr08.946;AHE.Chr25.979;AHE.Chr21.360;AHE.Chr09.1775;AHE.Chr23.559;AHE.Chr10.176;novel.962;AHE.Chr09.1777;AHE.Chr28.1047;AHE.Chr26.682;AHE.Chr13.1136;AHE.Chr11.1305;AHE.Chr13.1375;AHE.Chr09.1779;AHE.Chr16.100;novel.1816;novel.1201;AHE.Chr22.1054;AHE.Chr20.679;AHE.Chr27.1367;AHE.Chr12.1268;novel.1703;AHE.Chr12.1289;AHE.Chr…	53	AHE.Chr11.1369;AHE.Chr24.661;AHE.Chr07.1070;AHE.Chr12.1030;AHE.Chr18.279;AHE.Chr17.1127;AHE.Chr12.1366;AHE.Chr08.1111;AHE.Chr09.1175;AHE.Chr17.1156;AHE.Chr23.805;AHE.Chr16.1711;AHE.Chr05.1502;AHE.Chr20.335;AHE.Chr28.1425;AHE.Chr04.983;AHE.Chr22.185;AHE.Chr12.695;AHE.Chr18.478;AHE.Chr17.893;AHE.Chr06.68;AHE.Chr11.274;AHE.Chr20.725;AHE.Chr15.373;AHE.Chr14.44;AHE.Chr25.299;AHE.Chr01.907;AHE.Chr18.49…	41	https://www.genome.jp/dbget-bin/www_bget?ko01240	https:\\www.genome.jp\dbget-bin\www_bget?map01240
ko04016	Environmental Information Processing	Signal transduction	MAPK signaling pathway - plant	105/2489 4.22%	636/15444 4.12%	0.408604	1	AHE.Chr10.1040;AHE.Chr27.319;AHE.Chr23.2057;AHE.Chr28.537_AHE.Chr28.538;AHE.Chr25.139;AHE.Chr27.922;AHE.Chr05.973;AHE.Chr04.376;AHE.Chr01.1174;AHE.Chr24.2138;AHE.Chr12.1095;AHE.Chr11.2041;AHE.Chr23.1516;AHE.Chr02.408;AHE.Chr28.359;AHE.Chr10.1898;AHE.Chr07.2561;AHE.Chr15.715;AHE.Chr09.745;AHE.Chr09.1012;AHE.Chr21.1181;AHE.Chr08.1111;AHE.Chr09.597;AHE.Chr24.2085;AHE.Chr01.874;AHE.Chr28.360;AHE.Chr1…	105	AHE.Chr10.1040;AHE.Chr23.2057;AHE.Chr28.537_AHE.Chr28.538;AHE.Chr25.139;AHE.Chr04.376;AHE.Chr12.1095;AHE.Chr02.408;AHE.Chr09.1012;AHE.Chr09.597;AHE.Chr24.2085;AHE.Chr01.874;AHE.Chr17.1272;AHE.Chr04.1330;AHE.Chr11.2157;AHE.Chr10.791;novel.3336;AHE.Chr01.880;AHE.Chr28.2048;AHE.Chr10.1546;AHE.Chr07.1661;AHE.Chr23.105;AHE.Chr03.786;AHE.Chr11.1432;AHE.Chr24.2164;AHE.Chr22.316;AHE.Chr06.724;AHE.Chr15.2…	63	AHE.Chr27.319;AHE.Chr27.922;AHE.Chr05.973;AHE.Chr01.1174;AHE.Chr24.2138;AHE.Chr11.2041;AHE.Chr23.1516;AHE.Chr28.359;AHE.Chr10.1898;AHE.Chr07.2561;AHE.Chr15.715;AHE.Chr09.745;AHE.Chr21.1181;AHE.Chr08.1111;AHE.Chr28.360;AHE.Chr17.1156;AHE.Chr21.1741;AHE.Chr15.1665;AHE.Chr11.964;AHE.Chr04.534;AHE.Chr18.478;AHE.Chr03.210;AHE.Chr21.441;AHE.Chr14.615;AHE.Chr03.454;AHE.Chr10.740;AHE.Chr18.499;AHE.Chr04.…	42	https://www.genome.jp/dbget-bin/www_bget?ko04016	https:\\www.genome.jp\dbget-bin\www_bget?map04016
ko00240	Metabolism	Nucleotide metabolism	Pyrimidine metabolism	27/2489 1.08%	159/15444 1.03%	0.41575	1	AHE.Chr10.1770;AHE.Chr11.266;AHE.Chr07.1638;AHE.Chr03.398;AHE.Chr12.1366;AHE.Chr08.1111;AHE.Chr17.1156;AHE.Chr05.1502;AHE.Chr09.871;AHE.Chr18.478;AHE.Chr14.1236;AHE.Chr18.499;AHE.Chr08.468;AHE.Chr28.1336;AHE.Chr14.797;AHE.Chr14.1251;AHE.Chr16.408;AHE.Chr04.992;AHE.Chr06.820;AHE.Chr14.930;AHE.Chr12.57;AHE.Chr07.1871;AHE.Chr16.357;AHE.Chr15.550;AHE.Chr24.341;novel.3485;AHE.Chr28.2113	27	AHE.Chr07.1638;AHE.Chr14.1236;AHE.Chr14.797;AHE.Chr16.408;AHE.Chr04.992;AHE.Chr06.820;AHE.Chr14.930;AHE.Chr07.1871;AHE.Chr16.357;AHE.Chr15.550;novel.3485;AHE.Chr28.2113	12	AHE.Chr10.1770;AHE.Chr11.266;AHE.Chr03.398;AHE.Chr12.1366;AHE.Chr08.1111;AHE.Chr17.1156;AHE.Chr05.1502;AHE.Chr09.871;AHE.Chr18.478;AHE.Chr18.499;AHE.Chr08.468;AHE.Chr28.1336;AHE.Chr14.1251;AHE.Chr12.57;AHE.Chr24.341	15	https://www.genome.jp/dbget-bin/www_bget?ko00240	https:\\www.genome.jp\dbget-bin\www_bget?map00240
ko00906	Metabolism	Metabolism of terpenoids and polyketides	Carotenoid biosynthesis	23/2489 0.92%	136/15444 0.88%	0.435734	1	AHE.Chr22.1872;AHE.Chr11.451;AHE.Chr01.998;AHE.Chr15.1439;AHE.Chr02.742;AHE.Chr26.316;AHE.Chr07.1525;AHE.Chr18.949;AHE.Chr19.788;AHE.Chr16.1505;AHE.Chr04.1544;novel.3957;AHE.Chr07.1435;AHE.Chr10.1002;AHE.Chr25.1071;AHE.Chr22.1871;AHE.Chr26.738;novel.4570;AHE.Chr21.1556;AHE.Chr11.1391;AHE.Chr03.441;AHE.Chr16.1073;AHE.Chr26.772	23	AHE.Chr22.1872;AHE.Chr11.451;AHE.Chr01.998;AHE.Chr15.1439;AHE.Chr02.742;AHE.Chr26.316;AHE.Chr07.1525;AHE.Chr18.949;AHE.Chr16.1505;novel.3957;AHE.Chr07.1435;AHE.Chr10.1002;AHE.Chr25.1071;AHE.Chr22.1871;AHE.Chr26.738;AHE.Chr21.1556;AHE.Chr11.1391;AHE.Chr03.441;AHE.Chr26.772	19	AHE.Chr19.788;AHE.Chr04.1544;novel.4570;AHE.Chr16.1073	4	https://www.genome.jp/dbget-bin/www_bget?ko00906	https:\\www.genome.jp\dbget-bin\www_bget?map00906
ko01232	Metabolism	Global and overview maps	Nucleotide metabolism	30/2489 1.21%	179/15444 1.16%	0.438245	1	AHE.Chr11.151;AHE.Chr14.433;AHE.Chr11.266;AHE.Chr07.1638;AHE.Chr14.452;AHE.Chr03.398;AHE.Chr08.1111;AHE.Chr07.781;AHE.Chr17.1156;AHE.Chr20.335;AHE.Chr09.871;AHE.Chr22.185;AHE.Chr18.478;AHE.Chr18.499;AHE.Chr04.962;AHE.Chr18.292;AHE.Chr14.797;AHE.Chr23.1042;AHE.Chr16.408;AHE.Chr04.992;AHE.Chr06.820;AHE.Chr12.57;AHE.Chr07.1871;AHE.Chr07.1182;AHE.Chr16.357;AHE.Chr15.550;AHE.Chr26.1174;AHE.Chr24.341;A…	30	AHE.Chr11.151;AHE.Chr07.1638;AHE.Chr14.452;AHE.Chr14.797;AHE.Chr23.1042;AHE.Chr16.408;AHE.Chr04.992;AHE.Chr06.820;AHE.Chr07.1871;AHE.Chr07.1182;AHE.Chr16.357;AHE.Chr15.550;AHE.Chr28.2113	13	AHE.Chr14.433;AHE.Chr11.266;AHE.Chr03.398;AHE.Chr08.1111;AHE.Chr07.781;AHE.Chr17.1156;AHE.Chr20.335;AHE.Chr09.871;AHE.Chr22.185;AHE.Chr18.478;AHE.Chr18.499;AHE.Chr04.962;AHE.Chr18.292;AHE.Chr12.57;AHE.Chr26.1174;AHE.Chr24.341;AHE.Chr26.135	17	https://www.genome.jp/dbget-bin/www_bget?ko01232	https:\\www.genome.jp\dbget-bin\www_bget?map01232
ko00996	Metabolism	Biosynthesis of other secondary metabolites	Biosynthesis of various alkaloids	2/2489 0.08%	9/15444 0.06%	0.438823	1	AHE.Chr06.984;AHE.Chr09.929	2	AHE.Chr09.929	1	AHE.Chr06.984	1	https://www.genome.jp/dbget-bin/www_bget?ko00996	https:\\www.genome.jp\dbget-bin\www_bget?map00996
ko00430	Metabolism	Metabolism of other amino acids	Taurine and hypotaurine metabolism	5/2489 0.2%	27/15444 0.17%	0.445259	1	AHE.Chr04.628;AHE.Chr10.857;AHE.Chr06.563;AHE.Chr22.568;AHE.Chr08.1861	5	AHE.Chr04.628;AHE.Chr06.563;AHE.Chr08.1861	3	AHE.Chr10.857;AHE.Chr22.568	2	https://www.genome.jp/dbget-bin/www_bget?ko00430	https:\\www.genome.jp\dbget-bin\www_bget?map00430
ko00514	Metabolism	Glycan biosynthesis and metabolism	Other types of O-glycan biosynthesis	5/2489 0.2%	27/15444 0.17%	0.445259	1	AHE.Chr22.2077;AHE.Chr01.409;AHE.Chr24.240;AHE.Chr28.2128;AHE.Chr11.1719	5	AHE.Chr22.2077;AHE.Chr11.1719	2	AHE.Chr01.409;AHE.Chr24.240;AHE.Chr28.2128	3	https://www.genome.jp/dbget-bin/www_bget?ko00514	https:\\www.genome.jp\dbget-bin\www_bget?map00514
ko00770	Metabolism	Metabolism of cofactors and vitamins	Pantothenate and CoA biosynthesis	15/2489 0.6%	89/15444 0.58%	0.469044	1	AHE.Chr10.1770;AHE.Chr08.946;AHE.Chr23.125;AHE.Chr23.119;AHE.Chr16.1711;AHE.Chr11.2371;AHE.Chr13.1136;novel.1201;AHE.Chr08.468;AHE.Chr21.1584;AHE.Chr08.744;AHE.Chr01.1258;AHE.Chr10.162;AHE.Chr11.1499;AHE.Chr26.565	15	AHE.Chr08.946;AHE.Chr23.125;AHE.Chr11.2371;AHE.Chr13.1136;novel.1201;AHE.Chr21.1584;AHE.Chr08.744;AHE.Chr01.1258;AHE.Chr10.162;AHE.Chr26.565	10	AHE.Chr10.1770;AHE.Chr23.119;AHE.Chr16.1711;AHE.Chr08.468;AHE.Chr11.1499	5	https://www.genome.jp/dbget-bin/www_bget?ko00770	https:\\www.genome.jp\dbget-bin\www_bget?map00770
ko00340	Metabolism	Amino acid metabolism	Histidine metabolism	10/2489 0.4%	60/15444 0.39%	0.507859	1	AHE.Chr08.946;AHE.Chr07.1611;novel.2509;AHE.Chr09.764;AHE.Chr03.536;AHE.Chr05.1475;AHE.Chr10.669;AHE.Chr12.70;AHE.Chr01.1258;AHE.Chr11.1499	10	AHE.Chr08.946;AHE.Chr07.1611;AHE.Chr10.669;AHE.Chr01.1258	4	novel.2509;AHE.Chr09.764;AHE.Chr03.536;AHE.Chr05.1475;AHE.Chr12.70;AHE.Chr11.1499	6	https://www.genome.jp/dbget-bin/www_bget?ko00340	https:\\www.genome.jp\dbget-bin\www_bget?map00340
ko01040	Metabolism	Lipid metabolism	Biosynthesis of unsaturated fatty acids	8/2489 0.32%	48/15444 0.31%	0.519072	1	AHE.Chr23.86;AHE.Chr27.999;AHE.Chr14.328;AHE.Chr01.578;AHE.Chr08.1194;AHE.Chr17.1003;AHE.Chr24.59;AHE.Chr25.1266	8	AHE.Chr23.86;AHE.Chr27.999;AHE.Chr01.578;AHE.Chr24.59;AHE.Chr25.1266	5	AHE.Chr14.328;AHE.Chr08.1194;AHE.Chr17.1003	3	https://www.genome.jp/dbget-bin/www_bget?ko01040	https:\\www.genome.jp\dbget-bin\www_bget?map01040
ko00790	Metabolism	Metabolism of cofactors and vitamins	Folate biosynthesis	12/2489 0.48%	73/15444 0.47%	0.519321	1	AHE.Chr26.1135;AHE.Chr25.979;AHE.Chr09.1775;AHE.Chr09.1777;AHE.Chr09.1779;AHE.Chr27.1367;AHE.Chr28.1040;AHE.Chr07.2402;AHE.Chr27.899;AHE.Chr28.678;AHE.Chr27.201;AHE.Chr07.1714	12	AHE.Chr26.1135;AHE.Chr25.979;AHE.Chr09.1775;AHE.Chr09.1777;AHE.Chr09.1779;AHE.Chr27.1367;AHE.Chr27.899;AHE.Chr28.678;AHE.Chr27.201;AHE.Chr07.1714	10	AHE.Chr28.1040;AHE.Chr07.2402	2	https://www.genome.jp/dbget-bin/www_bget?ko00790	https:\\www.genome.jp\dbget-bin\www_bget?map00790
ko00513	Metabolism	Glycan biosynthesis and metabolism	Various types of N-glycan biosynthesis	16/2489 0.64%	99/15444 0.64%	0.537532	1	AHE.Chr12.1572;AHE.Chr27.1077;AHE.Chr23.1021;novel.523;AHE.Chr09.1399;AHE.Chr07.24;AHE.Chr05.141;novel.522;AHE.Chr06.112;AHE.Chr09.1312;AHE.Chr13.938;AHE.Chr02.1016;AHE.Chr24.1093;AHE.Chr10.1183;AHE.Chr07.1834;AHE.Chr24.1703	16	AHE.Chr27.1077;AHE.Chr09.1399;novel.522;AHE.Chr13.938;AHE.Chr02.1016;AHE.Chr10.1183;AHE.Chr24.1703	7	AHE.Chr12.1572;AHE.Chr23.1021;novel.523;AHE.Chr07.24;AHE.Chr05.141;AHE.Chr06.112;AHE.Chr09.1312;AHE.Chr24.1093;AHE.Chr07.1834	9	https://www.genome.jp/dbget-bin/www_bget?ko00513	https:\\www.genome.jp\dbget-bin\www_bget?map00513
ko00920	Metabolism	Energy metabolism	Sulfur metabolism	16/2489 0.64%	99/15444 0.64%	0.537532	1	AHE.Chr04.1598;AHE.Chr27.636;AHE.Chr21.805;AHE.Chr03.1108;AHE.Chr22.2313;AHE.Chr15.639;AHE.Chr07.964;AHE.Chr22.652;AHE.Chr20.171;AHE.Chr21.54;AHE.Chr06.1135;AHE.Chr22.648;AHE.Chr21.918;AHE.Chr22.152;AHE.Chr07.289;AHE.Chr21.1533	16	AHE.Chr27.636;AHE.Chr21.805;AHE.Chr07.964;AHE.Chr20.171;AHE.Chr21.54;AHE.Chr06.1135;AHE.Chr22.152;AHE.Chr07.289	8	AHE.Chr04.1598;AHE.Chr03.1108;AHE.Chr22.2313;AHE.Chr15.639;AHE.Chr22.652;AHE.Chr22.648;AHE.Chr21.918;AHE.Chr21.1533	8	https://www.genome.jp/dbget-bin/www_bget?ko00920	https:\\www.genome.jp\dbget-bin\www_bget?map00920
ko03018	Genetic Information Processing	Folding, sorting and degradation	RNA degradation	45/2489 1.81%	282/15444 1.83%	0.554658	1	AHE.Chr04.414;AHE.Chr04.1424;AHE.Chr11.2016;AHE.Chr12.1394;AHE.Chr28.583;AHE.Chr12.224;AHE.Chr04.285;novel.1546;novel.3832;AHE.Chr27.1181;AHE.Chr11.1340;AHE.Chr11.399;AHE.Chr01.999;AHE.Chr01.889;AHE.Chr23.535;AHE.Chr12.1259;AHE.Chr09.343;AHE.Chr27.921;AHE.Chr10.769;AHE.Chr02.461;AHE.Chr08.539;novel.1054;novel.919;AHE.Chr06.291;AHE.Chr27.1337;AHE.Chr14.1023;AHE.Chr04.1021;AHE.Chr01.1280;AHE.Chr14.…	45	AHE.Chr04.1424;AHE.Chr11.2016;novel.3832;AHE.Chr01.999;AHE.Chr23.535;AHE.Chr12.1259;AHE.Chr10.769;AHE.Chr02.461;novel.1054;novel.919;AHE.Chr06.291;AHE.Chr27.1337;AHE.Chr04.1021;AHE.Chr01.1280;AHE.Chr08.2274;AHE.Chr08.1065;AHE.Chr28.1054;AHE.Chr09.892;AHE.Chr27.267;AHE.Chr12.2110;AHE.Chr12.2118;novel.1944;AHE.Chr25.20	23	AHE.Chr04.414;AHE.Chr12.1394;AHE.Chr28.583;AHE.Chr12.224;AHE.Chr04.285;novel.1546;AHE.Chr27.1181;AHE.Chr11.1340;AHE.Chr11.399;AHE.Chr01.889;AHE.Chr09.343;AHE.Chr27.921;AHE.Chr08.539;AHE.Chr14.1023;AHE.Chr14.1026;AHE.Chr12.649;AHE.Chr09.710;AHE.Chr24.613;AHE.Chr07.2007;AHE.Chr21.521;novel.1092;AHE.Chr20.1294	22	https://www.genome.jp/dbget-bin/www_bget?ko03018	https:\\www.genome.jp\dbget-bin\www_bget?map03018
ko00905	Metabolism	Metabolism of terpenoids and polyketides	Brassinosteroid biosynthesis	9/2489 0.36%	56/15444 0.36%	0.559864	1	AHE.Chr22.1708;AHE.Chr22.1690;AHE.Chr03.854;AHE.Chr04.580;novel.3634;AHE.Chr14.625;AHE.Chr13.804;AHE.Chr23.551;AHE.Chr22.986	9	AHE.Chr22.1708;AHE.Chr22.1690;AHE.Chr03.854;AHE.Chr04.580;novel.3634;AHE.Chr14.625;AHE.Chr13.804;AHE.Chr23.551;AHE.Chr22.986	9	--	0	https://www.genome.jp/dbget-bin/www_bget?ko00905	https:\\www.genome.jp\dbget-bin\www_bget?map00905
ko00592	Metabolism	Lipid metabolism	alpha-Linolenic acid metabolism	24/2489 0.96%	151/15444 0.98%	0.564238	1	novel.1420;AHE.Chr12.213;AHE.Chr08.1198;AHE.Chr12.117;AHE.Chr21.1238;AHE.Chr04.318;AHE.Chr08.1196;AHE.Chr16.352;AHE.Chr08.498;AHE.Chr11.226;AHE.Chr15.942;AHE.Chr09.1650;AHE.Chr25.1198;AHE.Chr07.460;AHE.Chr04.509;AHE.Chr07.173;AHE.Chr07.1356;AHE.Chr17.1003;AHE.Chr07.1337;AHE.Chr16.284;novel.3996;AHE.Chr08.284;AHE.Chr10.2019;AHE.Chr04.571	24	novel.1420;AHE.Chr21.1238;AHE.Chr16.352;AHE.Chr15.942;AHE.Chr04.509;AHE.Chr07.1337;AHE.Chr16.284;novel.3996;AHE.Chr08.284;AHE.Chr10.2019	10	AHE.Chr12.213;AHE.Chr08.1198;AHE.Chr12.117;AHE.Chr04.318;AHE.Chr08.1196;AHE.Chr08.498;AHE.Chr11.226;AHE.Chr09.1650;AHE.Chr25.1198;AHE.Chr07.460;AHE.Chr07.173;AHE.Chr07.1356;AHE.Chr17.1003;AHE.Chr04.571	14	https://www.genome.jp/dbget-bin/www_bget?ko00592	https:\\www.genome.jp\dbget-bin\www_bget?map00592
ko03450	Genetic Information Processing	Replication and repair	Non-homologous end-joining	3/2489 0.12%	18/15444 0.12%	0.57277	1	AHE.Chr15.1300;AHE.Chr05.184;AHE.Chr12.1293	3	AHE.Chr15.1300	1	AHE.Chr05.184;AHE.Chr12.1293	2	https://www.genome.jp/dbget-bin/www_bget?ko03450	https:\\www.genome.jp\dbget-bin\www_bget?map03450
ko00730	Metabolism	Metabolism of cofactors and vitamins	Thiamine metabolism	9/2489 0.36%	57/15444 0.37%	0.582518	1	AHE.Chr11.151;AHE.Chr12.1030;AHE.Chr20.335;AHE.Chr22.185;AHE.Chr04.962;AHE.Chr09.666;AHE.Chr09.1157;AHE.Chr18.1180;AHE.Chr26.135	9	AHE.Chr11.151;AHE.Chr09.666;AHE.Chr09.1157;AHE.Chr18.1180	4	AHE.Chr12.1030;AHE.Chr20.335;AHE.Chr22.185;AHE.Chr04.962;AHE.Chr26.135	5	https://www.genome.jp/dbget-bin/www_bget?ko00730	https:\\www.genome.jp\dbget-bin\www_bget?map00730
ko00523	Metabolism	Metabolism of terpenoids and polyketides	Polyketide sugar unit biosynthesis	1/2489 0.04%	5/15444 0.03%	0.584727	1	AHE.Chr17.1389	1	AHE.Chr17.1389	1	--	0	https://www.genome.jp/dbget-bin/www_bget?ko00523	https:\\www.genome.jp\dbget-bin\www_bget?map00523
ko00020	Metabolism	Carbohydrate metabolism	Citrate cycle (TCA cycle)	13/2489 0.52%	83/15444 0.54%	0.591092	1	AHE.Chr20.876;AHE.Chr14.75;AHE.Chr21.380;AHE.Chr09.205;AHE.Chr13.1454;AHE.Chr13.1158;novel.1560;AHE.Chr15.373;AHE.Chr19.872;AHE.Chr02.539;AHE.Chr15.823;AHE.Chr22.336;AHE.Chr08.1451	13	AHE.Chr02.539;AHE.Chr15.823;AHE.Chr08.1451	3	AHE.Chr20.876;AHE.Chr14.75;AHE.Chr21.380;AHE.Chr09.205;AHE.Chr13.1454;AHE.Chr13.1158;novel.1560;AHE.Chr15.373;AHE.Chr19.872;AHE.Chr22.336	10	https://www.genome.jp/dbget-bin/www_bget?ko00020	https:\\www.genome.jp\dbget-bin\www_bget?map00020
ko00960	Metabolism	Biosynthesis of other secondary metabolites	Tropane, piperidine and pyridine alkaloid biosynthesis	18/2489 0.72%	115/15444 0.74%	0.593363	1	AHE.Chr07.2409;AHE.Chr17.1352;AHE.Chr12.944;AHE.Chr07.1611;AHE.Chr08.2133;AHE.Chr18.306;AHE.Chr09.394;AHE.Chr09.274;AHE.Chr21.1270;AHE.Chr22.1995;AHE.Chr20.368_AHE.Chr20.379;novel.2861;AHE.Chr22.13;novel.3715;AHE.Chr18.1175;AHE.Chr23.716;AHE.Chr20.364;AHE.Chr16.1036	18	AHE.Chr07.2409;AHE.Chr17.1352;AHE.Chr12.944;AHE.Chr07.1611;AHE.Chr18.306;AHE.Chr21.1270;novel.2861;novel.3715;AHE.Chr23.716	9	AHE.Chr08.2133;AHE.Chr09.394;AHE.Chr09.274;AHE.Chr22.1995;AHE.Chr20.368_AHE.Chr20.379;AHE.Chr22.13;AHE.Chr18.1175;AHE.Chr20.364;AHE.Chr16.1036	9	https://www.genome.jp/dbget-bin/www_bget?ko00960	https:\\www.genome.jp\dbget-bin\www_bget?map00960
ko03008	Genetic Information Processing	Translation	Ribosome biogenesis in eukaryotes	39/2489 1.57%	248/15444 1.61%	0.59392	1	AHE.Chr18.259;AHE.Chr08.1326;AHE.Chr28.341;AHE.Chr09.767;AHE.Chr28.332;AHE.Chr09.1185;novel.4073;AHE.Chr27.1480;AHE.Chr07.1189;AHE.Chr10.1501;AHE.Chr15.1680;AHE.Chr02.211;AHE.Chr26.276;AHE.Chr14.1103;AHE.Chr11.2048;AHE.Chr09.1039;AHE.Chr12.1774;novel.2019;AHE.Chr25.321;AHE.Chr22.1005;AHE.Chr02.590;AHE.Chr08.1324;AHE.Chr25.951;novel.4579;AHE.Chr20.546;AHE.Chr11.1949;AHE.Chr24.643;AHE.Chr05.1112;AH…	39	AHE.Chr08.1326;AHE.Chr28.341;AHE.Chr07.1189;AHE.Chr14.1103;AHE.Chr11.2048;AHE.Chr09.1039;AHE.Chr12.1774;novel.2019;AHE.Chr02.590;novel.4579;AHE.Chr09.1038;AHE.Chr02.678;AHE.Chr08.1183;novel.4312;AHE.Chr01.455;AHE.Chr03.451;AHE.Chr12.2118	17	AHE.Chr18.259;AHE.Chr09.767;AHE.Chr28.332;AHE.Chr09.1185;novel.4073;AHE.Chr27.1480;AHE.Chr10.1501;AHE.Chr15.1680;AHE.Chr02.211;AHE.Chr26.276;AHE.Chr25.321;AHE.Chr22.1005;AHE.Chr08.1324;AHE.Chr25.951;AHE.Chr20.546;AHE.Chr11.1949;AHE.Chr24.643;AHE.Chr05.1112;AHE.Chr16.1332;AHE.Chr11.11;AHE.Chr20.550;AHE.Chr16.1331	22	https://www.genome.jp/dbget-bin/www_bget?ko03008	https:\\www.genome.jp\dbget-bin\www_bget?map03008
ko04144	Cellular Processes	Transport and catabolism	Endocytosis	57/2489 2.29%	364/15444 2.36%	0.617113	1	AHE.Chr02.1224;AHE.Chr01.1383;AHE.Chr27.459;novel.1743;AHE.Chr08.1495;AHE.Chr24.814;AHE.Chr25.464;AHE.Chr15.1493;AHE.Chr11.911;AHE.Chr14.47;AHE.Chr01.285;AHE.Chr09.364;AHE.Chr06.732;AHE.Chr09.1995;AHE.Chr22.813;AHE.Chr09.101;AHE.Chr13.1125;AHE.Chr28.1692;AHE.Chr17.1440;AHE.Chr23.1940;AHE.Chr28.790;AHE.Chr11.863;AHE.Chr24.934;AHE.Chr15.81;novel.1780;AHE.Chr28.1625;AHE.Chr28.1537;AHE.Chr27.399;AHE.…	57	AHE.Chr02.1224;novel.1743;AHE.Chr15.1493;AHE.Chr11.911;AHE.Chr14.47;AHE.Chr01.285;AHE.Chr09.364;AHE.Chr09.1995;AHE.Chr22.813;AHE.Chr28.1692;AHE.Chr17.1440;AHE.Chr23.1940;AHE.Chr28.790;AHE.Chr11.863;AHE.Chr24.934;novel.1780;AHE.Chr28.1537;AHE.Chr27.399;AHE.Chr04.1090;AHE.Chr23.350;AHE.Chr08.1187;AHE.Chr27.1017;AHE.Chr25.682;AHE.Chr09.1492;AHE.Chr11.954;AHE.Chr14.314;AHE.Chr13.1265;AHE.Chr13.298;AH…	41	AHE.Chr01.1383;AHE.Chr27.459;AHE.Chr08.1495;AHE.Chr24.814;AHE.Chr25.464;AHE.Chr06.732;AHE.Chr09.101;AHE.Chr13.1125;AHE.Chr15.81;AHE.Chr28.1625;AHE.Chr03.46;AHE.Chr11.1153;AHE.Chr06.2;AHE.Chr02.708;AHE.Chr08.1908;AHE.Chr05.1055	16	https://www.genome.jp/dbget-bin/www_bget?ko04144	https:\\www.genome.jp\dbget-bin\www_bget?map04144
ko00360	Metabolism	Amino acid metabolism	Phenylalanine metabolism	16/2489 0.64%	104/15444 0.67%	0.621819	1	AHE.Chr07.2409;AHE.Chr17.1352;AHE.Chr07.1611;AHE.Chr08.2133;AHE.Chr18.306;AHE.Chr09.394;AHE.Chr21.1270;AHE.Chr22.1995;AHE.Chr04.676;novel.4160;novel.2861;AHE.Chr10.602;novel.3715;AHE.Chr18.1175;AHE.Chr23.716;AHE.Chr11.1613	16	AHE.Chr07.2409;AHE.Chr17.1352;AHE.Chr07.1611;AHE.Chr18.306;AHE.Chr21.1270;AHE.Chr04.676;novel.4160;novel.2861;novel.3715;AHE.Chr23.716;AHE.Chr11.1613	11	AHE.Chr08.2133;AHE.Chr09.394;AHE.Chr22.1995;AHE.Chr10.602;AHE.Chr18.1175	5	https://www.genome.jp/dbget-bin/www_bget?ko00360	https:\\www.genome.jp\dbget-bin\www_bget?map00360
ko00630	Metabolism	Carbohydrate metabolism	Glyoxylate and dicarboxylate metabolism	25/2489 1%	164/15444 1.06%	0.652541	1	AHE.Chr26.1060;AHE.Chr20.876;AHE.Chr06.342;AHE.Chr22.592;AHE.Chr24.1798;AHE.Chr24.1419;AHE.Chr15.373;AHE.Chr24.1420;AHE.Chr19.872;AHE.Chr13.453;AHE.Chr15.127;AHE.Chr24.1799;AHE.Chr24.807;AHE.Chr10.952;AHE.Chr19.1207;AHE.Chr11.291;AHE.Chr15.823;AHE.Chr14.263;AHE.Chr24.174;AHE.Chr03.1147;novel.4424;AHE.Chr23.468;AHE.Chr22.655;AHE.Chr07.1362;AHE.Chr16.143	25	AHE.Chr26.1060;AHE.Chr24.1798;AHE.Chr24.1419;AHE.Chr24.1420;AHE.Chr13.453;AHE.Chr15.127;AHE.Chr19.1207;AHE.Chr11.291;AHE.Chr15.823;AHE.Chr14.263;AHE.Chr03.1147;AHE.Chr23.468;AHE.Chr07.1362;AHE.Chr16.143	14	AHE.Chr20.876;AHE.Chr06.342;AHE.Chr22.592;AHE.Chr15.373;AHE.Chr19.872;AHE.Chr24.1799;AHE.Chr24.807;AHE.Chr10.952;AHE.Chr24.174;novel.4424;AHE.Chr22.655	11	https://www.genome.jp/dbget-bin/www_bget?ko00630	https:\\www.genome.jp\dbget-bin\www_bget?map00630
ko00410	Metabolism	Metabolism of other amino acids	beta-Alanine metabolism	17/2489 0.68%	113/15444 0.73%	0.661189	1	AHE.Chr10.1770;AHE.Chr08.946;AHE.Chr09.394;AHE.Chr09.1716;AHE.Chr03.536;AHE.Chr08.468;AHE.Chr21.1584;AHE.Chr20.54;AHE.Chr17.1003;AHE.Chr01.1258;AHE.Chr22.568;AHE.Chr23.248;AHE.Chr08.364;AHE.Chr04.199;AHE.Chr08.1861;AHE.Chr10.1711;AHE.Chr11.1499	17	AHE.Chr08.946;AHE.Chr21.1584;AHE.Chr01.1258;AHE.Chr23.248;AHE.Chr08.364;AHE.Chr04.199;AHE.Chr08.1861;AHE.Chr10.1711	8	AHE.Chr10.1770;AHE.Chr09.394;AHE.Chr09.1716;AHE.Chr03.536;AHE.Chr08.468;AHE.Chr20.54;AHE.Chr17.1003;AHE.Chr22.568;AHE.Chr11.1499	9	https://www.genome.jp/dbget-bin/www_bget?ko00410	https:\\www.genome.jp\dbget-bin\www_bget?map00410
ko04122	Genetic Information Processing	Folding, sorting and degradation	Sulfur relay system	3/2489 0.12%	21/15444 0.14%	0.681038	1	AHE.Chr09.1121;AHE.Chr20.171;AHE.Chr07.1974	3	AHE.Chr09.1121;AHE.Chr20.171;AHE.Chr07.1974	3	--	0	https://www.genome.jp/dbget-bin/www_bget?ko04122	https:\\www.genome.jp\dbget-bin\www_bget?map04122
ko00965	Metabolism	Biosynthesis of other secondary metabolites	Betalain biosynthesis	4/2489 0.16%	28/15444 0.18%	0.682448	1	AHE.Chr20.1066;AHE.Chr20.1058;AHE.Chr19.1069;AHE.Chr10.602	4	AHE.Chr20.1066;AHE.Chr20.1058	2	AHE.Chr19.1069;AHE.Chr10.602	2	https://www.genome.jp/dbget-bin/www_bget?ko00965	https:\\www.genome.jp\dbget-bin\www_bget?map00965
ko00966	Metabolism	Biosynthesis of other secondary metabolites	Glucosinolate biosynthesis	4/2489 0.16%	28/15444 0.18%	0.682448	1	AHE.Chr16.1711;AHE.Chr08.744;novel.2426;AHE.Chr10.162	4	AHE.Chr08.744;AHE.Chr10.162	2	AHE.Chr16.1711;novel.2426	2	https://www.genome.jp/dbget-bin/www_bget?ko00966	https:\\www.genome.jp\dbget-bin\www_bget?map00966
ko00073	Metabolism	Lipid metabolism	Cutin, suberine and wax biosynthesis	14/2489 0.56%	95/15444 0.62%	0.685343	1	AHE.Chr10.1209;AHE.Chr04.1055;AHE.Chr12.2190;AHE.Chr05.479;AHE.Chr12.520;AHE.Chr11.1728;AHE.Chr22.2116;AHE.Chr16.865;AHE.Chr03.763;AHE.Chr07.376;AHE.Chr04.1056;AHE.Chr10.1050;AHE.Chr23.1041;AHE.Chr24.99	14	AHE.Chr05.479;AHE.Chr12.520;AHE.Chr11.1728;AHE.Chr03.763	4	AHE.Chr10.1209;AHE.Chr04.1055;AHE.Chr12.2190;AHE.Chr22.2116;AHE.Chr16.865;AHE.Chr07.376;AHE.Chr04.1056;AHE.Chr10.1050;AHE.Chr23.1041;AHE.Chr24.99	10	https://www.genome.jp/dbget-bin/www_bget?ko00073	https:\\www.genome.jp\dbget-bin\www_bget?map00073
ko00310	Metabolism	Amino acid metabolism	Lysine degradation	16/2489 0.64%	109/15444 0.71%	0.698119	1	AHE.Chr08.946;AHE.Chr16.1537;AHE.Chr03.594;AHE.Chr03.536;AHE.Chr15.373;AHE.Chr08.2280;AHE.Chr02.881;AHE.Chr15.1732;AHE.Chr05.596;AHE.Chr01.1258;AHE.Chr17.979;AHE.Chr07.1144;AHE.Chr14.553;AHE.Chr11.1499;AHE.Chr05.178;AHE.Chr09.141	16	AHE.Chr08.946;AHE.Chr16.1537;AHE.Chr08.2280;AHE.Chr15.1732;AHE.Chr01.1258;AHE.Chr07.1144;AHE.Chr14.553;AHE.Chr05.178;AHE.Chr09.141	9	AHE.Chr03.594;AHE.Chr03.536;AHE.Chr15.373;AHE.Chr02.881;AHE.Chr05.596;AHE.Chr17.979;AHE.Chr11.1499	7	https://www.genome.jp/dbget-bin/www_bget?ko00310	https:\\www.genome.jp\dbget-bin\www_bget?map00310
ko00190	Metabolism	Energy metabolism	Oxidative phosphorylation	43/2489 1.73%	284/15444 1.84%	0.698392	1	AHE.Chr22.509;AHE.Chr20.723;AHE.Chr23.1195;AHE.Chr24.1201;AHE.Chr08.1832;AHE.Chr15.65;AHE.Chr27.33;AHE.Chr09.1173;AHE.Chr27.55;AHE.Chr08.1876;AHE.Chr21.314;AHE.Chr10.1789;AHE.Chr20.1145;AHE.Chr01.1138;AHE.Chr26.912;AHE.Chr10.410;AHE.Chr28.78;AHE.Chr13.31;AHE.Chr16.78;AHE.Chr13.1499;AHE.Chr02.1084;AHE.Chr08.244;AHE.Chr14.1007;AHE.Chr07.1649;AHE.Chr22.2288;AHE.Chr02.980;AHE.Chr14.1444;AHE.Chr07.891…	43	AHE.Chr22.509;AHE.Chr23.1195;AHE.Chr27.55;AHE.Chr21.314;AHE.Chr01.1138;AHE.Chr26.912;AHE.Chr08.244;AHE.Chr02.980;AHE.Chr05.345;AHE.Chr25.433;AHE.Chr24.1220;novel.32;AHE.Chr28.72;AHE.Chr23.1109	14	AHE.Chr20.723;AHE.Chr24.1201;AHE.Chr08.1832;AHE.Chr15.65;AHE.Chr27.33;AHE.Chr09.1173;AHE.Chr08.1876;AHE.Chr10.1789;AHE.Chr20.1145;AHE.Chr10.410;AHE.Chr28.78;AHE.Chr13.31;AHE.Chr16.78;AHE.Chr13.1499;AHE.Chr02.1084;AHE.Chr14.1007;AHE.Chr07.1649;AHE.Chr22.2288;AHE.Chr14.1444;AHE.Chr07.891;AHE.Chr16.1648;AHE.Chr02.68;novel.1835;AHE.Chr03.365;novel.3381;novel.3738;AHE.Chr05.1775;novel.1214;novel.4803	29	https://www.genome.jp/dbget-bin/www_bget?ko00190	https:\\www.genome.jp\dbget-bin\www_bget?map00190
ko00945	Metabolism	Biosynthesis of other secondary metabolites	Stilbenoid, diarylheptanoid and gingerol biosynthesis	11/2489 0.44%	77/15444 0.5%	0.715602	1	AHE.Chr13.1292;AHE.Chr23.12;AHE.Chr23.11;AHE.Chr20.25;AHE.Chr19.24;AHE.Chr15.1170;AHE.Chr09.1291;AHE.Chr26.970;AHE.Chr10.1204;AHE.Chr13.1318;AHE.Chr26.1453	11	AHE.Chr13.1292;AHE.Chr09.1291	2	AHE.Chr23.12;AHE.Chr23.11;AHE.Chr20.25;AHE.Chr19.24;AHE.Chr15.1170;AHE.Chr26.970;AHE.Chr10.1204;AHE.Chr13.1318;AHE.Chr26.1453	9	https://www.genome.jp/dbget-bin/www_bget?ko00945	https:\\www.genome.jp\dbget-bin\www_bget?map00945
ko00053	Metabolism	Carbohydrate metabolism	Ascorbate and aldarate metabolism	28/2489 1.12%	189/15444 1.22%	0.717189	1	AHE.Chr07.1045;AHE.Chr08.943;AHE.Chr11.735;AHE.Chr08.946;novel.1721;AHE.Chr07.1105;AHE.Chr10.176;AHE.Chr15.126;AHE.Chr27.1085;AHE.Chr17.1288;novel.3072;AHE.Chr18.370;AHE.Chr23.603;novel.4306;AHE.Chr01.1324;AHE.Chr04.1397;AHE.Chr03.536;AHE.Chr25.702;novel.4586;AHE.Chr04.417;novel.2635;AHE.Chr25.429;AHE.Chr22.1025;AHE.Chr28.993;AHE.Chr08.116;AHE.Chr01.1258;AHE.Chr11.1499;novel.1477	28	AHE.Chr08.946;novel.1721;AHE.Chr07.1105;AHE.Chr10.176;novel.3072;novel.4306;AHE.Chr04.1397;novel.4586;AHE.Chr04.417;AHE.Chr25.429;AHE.Chr28.993;AHE.Chr08.116;AHE.Chr01.1258;novel.1477	14	AHE.Chr07.1045;AHE.Chr08.943;AHE.Chr11.735;AHE.Chr15.126;AHE.Chr27.1085;AHE.Chr17.1288;AHE.Chr18.370;AHE.Chr23.603;AHE.Chr01.1324;AHE.Chr03.536;AHE.Chr25.702;novel.2635;AHE.Chr22.1025;AHE.Chr11.1499	14	https://www.genome.jp/dbget-bin/www_bget?ko00053	https:\\www.genome.jp\dbget-bin\www_bget?map00053
ko00470	Metabolism	Metabolism of other amino acids	D-Amino acid metabolism	2/2489 0.08%	15/15444 0.1%	0.722035	1	AHE.Chr22.727;AHE.Chr17.1405	2	AHE.Chr22.727;AHE.Chr17.1405	2	--	0	https://www.genome.jp/dbget-bin/www_bget?ko00470	https:\\www.genome.jp\dbget-bin\www_bget?map00470
ko04136	Cellular Processes	Transport and catabolism	Autophagy - other	13/2489 0.52%	92/15444 0.6%	0.739993	1	AHE.Chr10.1941;novel.162;AHE.Chr18.1190;AHE.Chr15.556;AHE.Chr22.696;AHE.Chr17.1598;AHE.Chr03.564;AHE.Chr20.1287;AHE.Chr01.135;AHE.Chr28.2019;AHE.Chr05.612;AHE.Chr04.46;AHE.Chr09.81	13	AHE.Chr10.1941;novel.162;AHE.Chr18.1190;AHE.Chr15.556;AHE.Chr17.1598;AHE.Chr03.564;AHE.Chr20.1287;AHE.Chr01.135;AHE.Chr05.612;AHE.Chr04.46;AHE.Chr09.81	11	AHE.Chr22.696;AHE.Chr28.2019	2	https://www.genome.jp/dbget-bin/www_bget?ko04136	https:\\www.genome.jp\dbget-bin\www_bget?map04136
ko00562	Metabolism	Carbohydrate metabolism	Inositol phosphate metabolism	28/2489 1.12%	192/15444 1.24%	0.74799	1	AHE.Chr08.464;AHE.Chr24.476;AHE.Chr26.87;AHE.Chr27.636;AHE.Chr07.2271;AHE.Chr21.2141;AHE.Chr09.1995;AHE.Chr21.345;AHE.Chr23.603;AHE.Chr09.1716;AHE.Chr12.894;novel.1178;AHE.Chr12.1530;AHE.Chr07.1468;AHE.Chr07.1612;AHE.Chr17.264;AHE.Chr10.955;AHE.Chr04.417;AHE.Chr08.282;AHE.Chr08.281;AHE.Chr04.1064;AHE.Chr28.873;AHE.Chr11.1038;AHE.Chr18.757;AHE.Chr12.1729;AHE.Chr10.1711;AHE.Chr22.473;AHE.Chr12.1062	28	AHE.Chr24.476;AHE.Chr26.87;AHE.Chr27.636;AHE.Chr21.2141;AHE.Chr09.1995;AHE.Chr21.345;AHE.Chr12.1530;AHE.Chr07.1468;AHE.Chr17.264;AHE.Chr10.955;AHE.Chr04.417;AHE.Chr08.282;AHE.Chr08.281;AHE.Chr04.1064;AHE.Chr28.873;AHE.Chr11.1038;AHE.Chr18.757;AHE.Chr12.1729;AHE.Chr10.1711;AHE.Chr22.473;AHE.Chr12.1062	21	AHE.Chr08.464;AHE.Chr07.2271;AHE.Chr23.603;AHE.Chr09.1716;AHE.Chr12.894;novel.1178;AHE.Chr07.1612	7	https://www.genome.jp/dbget-bin/www_bget?ko00562	https:\\www.genome.jp\dbget-bin\www_bget?map00562
ko03082	Genetic Information Processing	Chromosome	ATP-dependent chromatin remodeling	24/2489 0.96%	168/15444 1.09%	0.771617	1	AHE.Chr11.627;AHE.Chr07.595;AHE.Chr12.1890;AHE.Chr16.744;AHE.Chr19.1079;AHE.Chr20.167;AHE.Chr21.460;AHE.Chr10.981;AHE.Chr12.602;AHE.Chr03.840;AHE.Chr10.835;AHE.Chr07.1308;AHE.Chr12.551;AHE.Chr06.688;AHE.Chr07.327;AHE.Chr11.673_AHE.Chr11.672;AHE.Chr28.687;AHE.Chr18.1087;AHE.Chr20.318;AHE.Chr28.1087;novel.1155;AHE.Chr28.686;AHE.Chr10.957;AHE.Chr02.1033	24	AHE.Chr11.627;AHE.Chr07.595;AHE.Chr12.1890;AHE.Chr20.167;AHE.Chr21.460;AHE.Chr12.602;AHE.Chr03.840;AHE.Chr07.1308;AHE.Chr12.551;AHE.Chr06.688;AHE.Chr11.673_AHE.Chr11.672;AHE.Chr18.1087;AHE.Chr20.318;novel.1155;AHE.Chr10.957;AHE.Chr02.1033	16	AHE.Chr16.744;AHE.Chr19.1079;AHE.Chr10.981;AHE.Chr10.835;AHE.Chr07.327;AHE.Chr28.687;AHE.Chr28.1087;AHE.Chr28.686	8	https://www.genome.jp/dbget-bin/www_bget?ko03082	https:\\www.genome.jp\dbget-bin\www_bget?map03082
ko00563	Metabolism	Glycan biosynthesis and metabolism	Glycosylphosphatidylinositol (GPI)-anchor biosynthesis	9/2489 0.36%	67/15444 0.43%	0.773155	1	AHE.Chr14.1188;AHE.Chr23.106;novel.2752;AHE.Chr12.508;AHE.Chr02.1260;AHE.Chr21.1058;AHE.Chr07.404;AHE.Chr21.220;AHE.Chr25.1186	9	AHE.Chr12.508;AHE.Chr02.1260;AHE.Chr21.1058;AHE.Chr07.404;AHE.Chr21.220	5	AHE.Chr14.1188;AHE.Chr23.106;novel.2752;AHE.Chr25.1186	4	https://www.genome.jp/dbget-bin/www_bget?ko00563	https:\\www.genome.jp\dbget-bin\www_bget?map00563
ko00670	Metabolism	Metabolism of cofactors and vitamins	One carbon pool by folate	5/2489 0.2%	39/15444 0.25%	0.775821	1	AHE.Chr25.965;AHE.Chr08.1816;AHE.Chr24.174;AHE.Chr25.1190;AHE.Chr07.1362	5	AHE.Chr08.1816;AHE.Chr07.1362	2	AHE.Chr25.965;AHE.Chr24.174;AHE.Chr25.1190	3	https://www.genome.jp/dbget-bin/www_bget?ko00670	https:\\www.genome.jp\dbget-bin\www_bget?map00670
ko00785	Metabolism	Metabolism of cofactors and vitamins	Lipoic acid metabolism	7/2489 0.28%	54/15444 0.35%	0.78891	1	AHE.Chr14.75;AHE.Chr01.73;AHE.Chr13.1454;AHE.Chr15.373;novel.1816;AHE.Chr16.252;AHE.Chr24.174	7	AHE.Chr01.73;novel.1816;AHE.Chr16.252	3	AHE.Chr14.75;AHE.Chr13.1454;AHE.Chr15.373;AHE.Chr24.174	4	https://www.genome.jp/dbget-bin/www_bget?ko00785	https:\\www.genome.jp\dbget-bin\www_bget?map00785
ko00901	Metabolism	Biosynthesis of other secondary metabolites	Indole alkaloid biosynthesis	3/2489 0.12%	27/15444 0.17%	0.833773	1	AHE.Chr25.961;AHE.Chr25.960;AHE.Chr10.602	3	--	0	AHE.Chr25.961;AHE.Chr25.960;AHE.Chr10.602	3	https://www.genome.jp/dbget-bin/www_bget?ko00901	https:\\www.genome.jp\dbget-bin\www_bget?map00901
ko03013	Genetic Information Processing	Translation	Nucleocytoplasmic transport	43/2489 1.73%	302/15444 1.96%	0.835203	1	AHE.Chr21.1561;AHE.Chr08.1326;AHE.Chr15.283;AHE.Chr20.210;AHE.Chr16.1080;AHE.Chr28.423;AHE.Chr22.574;AHE.Chr28.2086;AHE.Chr18.339;novel.3514;novel.231;AHE.Chr02.8;AHE.Chr11.214;AHE.Chr02.180;AHE.Chr22.1435;AHE.Chr10.2023;AHE.Chr17.974;AHE.Chr11.1326;AHE.Chr13.1329;AHE.Chr15.137;AHE.Chr23.660;AHE.Chr18.541;AHE.Chr21.1892;AHE.Chr02.453;AHE.Chr24.1860;AHE.Chr21.491;AHE.Chr12.226;AHE.Chr23.494;AHE.Ch…	43	AHE.Chr08.1326;AHE.Chr15.283;AHE.Chr16.1080;AHE.Chr28.423;AHE.Chr22.574;AHE.Chr28.2086;AHE.Chr18.339;AHE.Chr02.180;AHE.Chr22.1435;AHE.Chr17.974;AHE.Chr11.1326;AHE.Chr15.137;AHE.Chr18.541;AHE.Chr02.453;AHE.Chr10.737;AHE.Chr23.485;AHE.Chr19.1461;AHE.Chr17.751;AHE.Chr27.1478;AHE.Chr03.451;AHE.Chr22.1434;AHE.Chr17.1467	22	AHE.Chr21.1561;AHE.Chr20.210;novel.3514;novel.231;AHE.Chr02.8;AHE.Chr11.214;AHE.Chr10.2023;AHE.Chr13.1329;AHE.Chr23.660;AHE.Chr21.1892;AHE.Chr24.1860;AHE.Chr21.491;AHE.Chr12.226;AHE.Chr23.494;AHE.Chr25.1183;AHE.Chr27.1034;AHE.Chr23.1103;AHE.Chr18.446;AHE.Chr18.648;AHE.Chr08.1007;AHE.Chr17.1451	21	https://www.genome.jp/dbget-bin/www_bget?ko03013	https:\\www.genome.jp\dbget-bin\www_bget?map03013
ko03015	Genetic Information Processing	Translation	mRNA surveillance pathway	38/2489 1.53%	271/15444 1.75%	0.848715	1	novel.2321;AHE.Chr01.547;AHE.Chr20.210;AHE.Chr05.1561_AHE.Chr05.1562;AHE.Chr06.474;AHE.Chr05.751;AHE.Chr04.536;AHE.Chr16.768;novel.231;AHE.Chr02.8;AHE.Chr01.889;AHE.Chr11.214;AHE.Chr20.1458;AHE.Chr18.1109;AHE.Chr08.1931;AHE.Chr02.180;AHE.Chr20.1448;AHE.Chr24.1391;novel.278;AHE.Chr08.539;AHE.Chr28.1650;AHE.Chr05.59;AHE.Chr25.413;AHE.Chr15.815;AHE.Chr12.226;AHE.Chr27.1781;AHE.Chr04.1159;AHE.Chr18.1…	38	AHE.Chr01.547;AHE.Chr04.536;AHE.Chr16.768;AHE.Chr20.1458;AHE.Chr18.1109;AHE.Chr08.1931;AHE.Chr02.180;AHE.Chr24.1391;novel.278;AHE.Chr28.1650;AHE.Chr15.815;AHE.Chr04.1159;AHE.Chr18.1055;novel.1426;AHE.Chr23.1413;AHE.Chr17.1467	16	novel.2321;AHE.Chr20.210;AHE.Chr05.1561_AHE.Chr05.1562;AHE.Chr06.474;AHE.Chr05.751;novel.231;AHE.Chr02.8;AHE.Chr01.889;AHE.Chr11.214;AHE.Chr20.1448;AHE.Chr08.539;AHE.Chr05.59;AHE.Chr25.413;AHE.Chr12.226;AHE.Chr27.1781;AHE.Chr21.317;novel.4299;AHE.Chr27.1034;novel.4347;AHE.Chr07.2653;AHE.Chr08.1007;AHE.Chr17.1451	22	https://www.genome.jp/dbget-bin/www_bget?ko03015	https:\\www.genome.jp\dbget-bin\www_bget?map03015
ko00510	Metabolism	Glycan biosynthesis and metabolism	N-Glycan biosynthesis	16/2489 0.64%	122/15444 0.79%	0.84891	1	AHE.Chr13.1320;AHE.Chr26.1130;AHE.Chr23.1021;AHE.Chr17.646;AHE.Chr25.535;novel.2752;novel.523;AHE.Chr07.24;AHE.Chr05.141;AHE.Chr22.204;novel.522;AHE.Chr06.112;AHE.Chr02.1016;AHE.Chr24.1093;AHE.Chr07.1834;AHE.Chr24.1703	16	AHE.Chr17.646;AHE.Chr25.535;AHE.Chr22.204;novel.522;AHE.Chr02.1016;AHE.Chr24.1703	6	AHE.Chr13.1320;AHE.Chr26.1130;AHE.Chr23.1021;novel.2752;novel.523;AHE.Chr07.24;AHE.Chr05.141;AHE.Chr06.112;AHE.Chr24.1093;AHE.Chr07.1834	10	https://www.genome.jp/dbget-bin/www_bget?ko00510	https:\\www.genome.jp\dbget-bin\www_bget?map00510
ko00300	Metabolism	Amino acid metabolism	Lysine biosynthesis	4/2489 0.16%	36/15444 0.23%	0.854024	1	AHE.Chr12.1958;novel.103;AHE.Chr18.877;AHE.Chr04.1088	4	AHE.Chr12.1958;novel.103	2	AHE.Chr18.877;AHE.Chr04.1088	2	https://www.genome.jp/dbget-bin/www_bget?ko00300	https:\\www.genome.jp\dbget-bin\www_bget?map00300
ko04820	Cellular Processes	Cell motility	Cytoskeleton in muscle cells	6/2489 0.24%	53/15444 0.34%	0.876177	1	AHE.Chr10.797;AHE.Chr14.433;AHE.Chr14.452;AHE.Chr28.583;AHE.Chr02.585;novel.2652	6	AHE.Chr10.797;AHE.Chr14.452;AHE.Chr02.585;novel.2652	4	AHE.Chr14.433;AHE.Chr28.583	2	https://www.genome.jp/dbget-bin/www_bget?ko04820	https:\\www.genome.jp\dbget-bin\www_bget?map04820
ko00440	Metabolism	Metabolism of other amino acids	Phosphonate and phosphinate metabolism	1/2489 0.04%	12/15444 0.08%	0.878724	1	AHE.Chr24.2134	1	AHE.Chr24.2134	1	--	0	https://www.genome.jp/dbget-bin/www_bget?ko00440	https:\\www.genome.jp\dbget-bin\www_bget?map00440
ko00908	Metabolism	Metabolism of terpenoids and polyketides	Zeatin biosynthesis	9/2489 0.36%	77/15444 0.5%	0.891848	1	AHE.Chr26.1071;AHE.Chr08.1037;AHE.Chr09.2139;AHE.Chr25.966;AHE.Chr26.311;AHE.Chr07.977;AHE.Chr25.336;AHE.Chr04.1772;AHE.Chr08.262	9	AHE.Chr09.2139;AHE.Chr25.336;AHE.Chr04.1772	3	AHE.Chr26.1071;AHE.Chr08.1037;AHE.Chr25.966;AHE.Chr26.311;AHE.Chr07.977;AHE.Chr08.262	6	https://www.genome.jp/dbget-bin/www_bget?ko00908	https:\\www.genome.jp\dbget-bin\www_bget?map00908
ko04148	Cellular Processes	Transport and catabolism	Efferocytosis	20/2489 0.8%	156/15444 1.01%	0.89435	1	AHE.Chr24.814;AHE.Chr01.285;AHE.Chr26.912;AHE.Chr23.1940;AHE.Chr13.1499;AHE.Chr21.1686;novel.704;AHE.Chr04.1672;AHE.Chr16.438;AHE.Chr03.46;AHE.Chr15.458;AHE.Chr17.443;AHE.Chr18.687;novel.479;AHE.Chr22.1363;AHE.Chr18.628;AHE.Chr08.1908;AHE.Chr20.78;AHE.Chr11.724;AHE.Chr12.253	20	AHE.Chr01.285;AHE.Chr26.912;AHE.Chr23.1940;AHE.Chr21.1686;novel.704;AHE.Chr04.1672;AHE.Chr16.438;AHE.Chr15.458;AHE.Chr17.443;AHE.Chr18.687;novel.479;AHE.Chr18.628;AHE.Chr20.78;AHE.Chr11.724;AHE.Chr12.253	15	AHE.Chr24.814;AHE.Chr13.1499;AHE.Chr03.46;AHE.Chr22.1363;AHE.Chr08.1908	5	https://www.genome.jp/dbget-bin/www_bget?ko04148	https:\\www.genome.jp\dbget-bin\www_bget?map04148
ko03022	Genetic Information Processing	Transcription	Basal transcription factors	14/2489 0.56%	115/15444 0.74%	0.903862	1	AHE.Chr23.1214;AHE.Chr13.104;AHE.Chr08.246;AHE.Chr22.881;AHE.Chr22.874;AHE.Chr17.1338;AHE.Chr08.1489;AHE.Chr24.1126;AHE.Chr11.1566;AHE.Chr23.1500;AHE.Chr23.488;AHE.Chr04.323;AHE.Chr09.9;novel.4170	14	AHE.Chr23.1214;AHE.Chr08.246;AHE.Chr22.881;AHE.Chr08.1489;AHE.Chr24.1126;AHE.Chr11.1566;AHE.Chr23.1500;AHE.Chr23.488;AHE.Chr04.323;novel.4170	10	AHE.Chr13.104;AHE.Chr22.874;AHE.Chr17.1338;AHE.Chr09.9	4	https://www.genome.jp/dbget-bin/www_bget?ko03022	https:\\www.genome.jp\dbget-bin\www_bget?map03022
ko00590	Metabolism	Lipid metabolism	Arachidonic acid metabolism	9/2489 0.36%	80/15444 0.52%	0.915285	1	novel.2713;novel.1775;AHE.Chr25.1198;AHE.Chr16.247;AHE.Chr05.758;AHE.Chr23.1254;AHE.Chr04.509;AHE.Chr10.1504;novel.606	9	novel.2713;AHE.Chr04.509;AHE.Chr10.1504	3	novel.1775;AHE.Chr25.1198;AHE.Chr16.247;AHE.Chr05.758;AHE.Chr23.1254;novel.606	6	https://www.genome.jp/dbget-bin/www_bget?ko00590	https:\\www.genome.jp\dbget-bin\www_bget?map00590
ko03050	Genetic Information Processing	Folding, sorting and degradation	Proteasome	17/2489 0.68%	144/15444 0.93%	0.941549	1	AHE.Chr18.874;AHE.Chr03.8;AHE.Chr12.1818;AHE.Chr09.920;AHE.Chr04.66;AHE.Chr02.1174;AHE.Chr02.1177;AHE.Chr10.255;AHE.Chr01.595;AHE.Chr28.1206;AHE.Chr06.441;AHE.Chr13.309;AHE.Chr07.1106;AHE.Chr24.1894;AHE.Chr05.63;AHE.Chr05.65;AHE.Chr02.1148	17	AHE.Chr03.8;AHE.Chr12.1818;AHE.Chr09.920;AHE.Chr04.66;AHE.Chr02.1174;AHE.Chr10.255;AHE.Chr28.1206;AHE.Chr07.1106;AHE.Chr24.1894;AHE.Chr05.65	10	AHE.Chr18.874;AHE.Chr02.1177;AHE.Chr01.595;AHE.Chr06.441;AHE.Chr13.309;AHE.Chr05.63;AHE.Chr02.1148	7	https://www.genome.jp/dbget-bin/www_bget?ko03050	https:\\www.genome.jp\dbget-bin\www_bget?map03050
ko00999	Metabolism	Biosynthesis of other secondary metabolites	Biosynthesis of various plant secondary metabolites	38/2489 1.53%	295/15444 1.91%	0.949178	1	AHE.Chr05.1337;AHE.Chr11.1369;AHE.Chr11.564;AHE.Chr26.1367;AHE.Chr14.766;AHE.Chr23.805;AHE.Chr15.710;AHE.Chr12.542;AHE.Chr06.1024;AHE.Chr16.1235;AHE.Chr10.1227;AHE.Chr25.299;AHE.Chr10.1004;novel.1972;AHE.Chr08.503;AHE.Chr21.1668;AHE.Chr14.1511;AHE.Chr05.821;AHE.Chr18.1016;AHE.Chr08.510;AHE.Chr10.1220;novel.4101;novel.2392;AHE.Chr04.604;AHE.Chr26.254;AHE.Chr11.1936;AHE.Chr08.504;AHE.Chr14.652;AHE.…	38	AHE.Chr11.564;AHE.Chr26.1367;AHE.Chr15.710;AHE.Chr12.542;AHE.Chr16.1235;AHE.Chr10.1227;AHE.Chr21.1668;AHE.Chr14.1511;novel.2392;AHE.Chr04.604;AHE.Chr11.1936;AHE.Chr08.504;AHE.Chr14.652;AHE.Chr08.505;AHE.Chr21.1666;AHE.Chr20.8	16	AHE.Chr05.1337;AHE.Chr11.1369;AHE.Chr14.766;AHE.Chr23.805;AHE.Chr06.1024;AHE.Chr25.299;AHE.Chr10.1004;novel.1972;AHE.Chr08.503;AHE.Chr05.821;AHE.Chr18.1016;AHE.Chr08.510;AHE.Chr10.1220;novel.4101;AHE.Chr26.254;novel.4669;AHE.Chr16.1237;AHE.Chr10.1229;AHE.Chr05.822;AHE.Chr16.712;AHE.Chr06.538;AHE.Chr05.820	22	https://www.genome.jp/dbget-bin/www_bget?ko00999	https:\\www.genome.jp\dbget-bin\www_bget?map00999
ko00460	Metabolism	Metabolism of other amino acids	Cyanoamino acid metabolism	15/2489 0.6%	132/15444 0.85%	0.95172	1	AHE.Chr05.1337;AHE.Chr07.739;AHE.Chr13.486;AHE.Chr26.1367;AHE.Chr03.1108;AHE.Chr26.1299;AHE.Chr06.1024;AHE.Chr16.1235;AHE.Chr26.1306;AHE.Chr14.652;AHE.Chr22.655;AHE.Chr26.1302;novel.4669;AHE.Chr16.1237;AHE.Chr07.1362	15	AHE.Chr07.739;AHE.Chr26.1367;AHE.Chr16.1235;AHE.Chr14.652;AHE.Chr07.1362	5	AHE.Chr05.1337;AHE.Chr13.486;AHE.Chr03.1108;AHE.Chr26.1299;AHE.Chr06.1024;AHE.Chr26.1306;AHE.Chr22.655;AHE.Chr26.1302;novel.4669;AHE.Chr16.1237	10	https://www.genome.jp/dbget-bin/www_bget?ko00460	https:\\www.genome.jp\dbget-bin\www_bget?map00460
ko00944	Metabolism	Biosynthesis of other secondary metabolites	Flavone and flavonol biosynthesis	6/2489 0.24%	65/15444 0.42%	0.962165	1	AHE.Chr21.708;AHE.Chr23.383;novel.3538;AHE.Chr21.1319;AHE.Chr21.715;AHE.Chr21.1320	6	AHE.Chr21.708;AHE.Chr23.383;novel.3538;AHE.Chr21.715	4	AHE.Chr21.1319;AHE.Chr21.1320	2	https://www.genome.jp/dbget-bin/www_bget?ko00944	https:\\www.genome.jp\dbget-bin\www_bget?map00944
ko00941	Metabolism	Biosynthesis of other secondary metabolites	Flavonoid biosynthesis	21/2489 0.84%	180/15444 1.17%	0.963203	1	AHE.Chr13.1292;AHE.Chr27.485;AHE.Chr23.12;novel.3787;AHE.Chr23.11;AHE.Chr05.1351;AHE.Chr20.25;AHE.Chr19.24;AHE.Chr09.274;AHE.Chr15.1170;AHE.Chr09.1291;AHE.Chr20.368_AHE.Chr20.379;AHE.Chr26.970;AHE.Chr22.13;AHE.Chr10.1204;AHE.Chr12.21;AHE.Chr13.1318;AHE.Chr20.364;AHE.Chr26.1453;AHE.Chr24.1302;AHE.Chr16.1036	21	AHE.Chr13.1292;AHE.Chr05.1351;AHE.Chr09.1291;AHE.Chr24.1302	4	AHE.Chr27.485;AHE.Chr23.12;novel.3787;AHE.Chr23.11;AHE.Chr20.25;AHE.Chr19.24;AHE.Chr09.274;AHE.Chr15.1170;AHE.Chr20.368_AHE.Chr20.379;AHE.Chr26.970;AHE.Chr22.13;AHE.Chr10.1204;AHE.Chr12.21;AHE.Chr13.1318;AHE.Chr20.364;AHE.Chr26.1453;AHE.Chr16.1036	17	https://www.genome.jp/dbget-bin/www_bget?ko00941	https:\\www.genome.jp\dbget-bin\www_bget?map00941
ko03250	Genetic Information Processing	Information processing in viruses	Viral life cycle - HIV-1	6/2489 0.24%	67/15444 0.43%	0.969409	1	AHE.Chr08.1326;AHE.Chr13.1112;AHE.Chr19.1079;AHE.Chr10.408;novel.1050;AHE.Chr03.451	6	AHE.Chr08.1326;AHE.Chr13.1112;novel.1050;AHE.Chr03.451	4	AHE.Chr19.1079;AHE.Chr10.408	2	https://www.genome.jp/dbget-bin/www_bget?ko03250	https:\\www.genome.jp\dbget-bin\www_bget?map03250
ko04626	Organismal Systems	Environmental adaptation	Plant-pathogen interaction	218/2489 8.76%	1514/15444 9.8%	0.975598	1	AHE.Chr21.771;AHE.Chr06.569;AHE.Chr16.638;AHE.Chr09.384;AHE.Chr25.139;AHE.Chr18.1098;AHE.Chr05.973;AHE.Chr05.1137;AHE.Chr11.2106;AHE.Chr12.1946;AHE.Chr20.1425;AHE.Chr04.1070;AHE.Chr05.971;AHE.Chr06.403;AHE.Chr11.2041;AHE.Chr19.766;AHE.Chr05.1733;AHE.Chr23.1516;AHE.Chr18.377;AHE.Chr10.1898;AHE.Chr07.2561;AHE.Chr26.928;AHE.Chr21.1181;AHE.Chr06.825;AHE.Chr09.597;AHE.Chr01.874;AHE.Chr11.1264;AHE.Chr0…	218	AHE.Chr21.771;AHE.Chr09.384;AHE.Chr25.139;AHE.Chr05.1137;AHE.Chr04.1070;AHE.Chr06.403;AHE.Chr18.377;AHE.Chr26.928;AHE.Chr06.825;AHE.Chr09.597;AHE.Chr01.874;AHE.Chr11.1264;AHE.Chr06.700;AHE.Chr28.372;AHE.Chr17.1272;AHE.Chr28.39;AHE.Chr22.1189;novel.2796;AHE.Chr04.1330;AHE.Chr17.1611;AHE.Chr27.222;AHE.Chr25.1331;AHE.Chr06.1040;AHE.Chr27.314;AHE.Chr05.46;AHE.Chr10.1326;AHE.Chr05.1446;AHE.Chr07.1127;…	148	AHE.Chr06.569;AHE.Chr16.638;AHE.Chr18.1098;AHE.Chr05.973;AHE.Chr11.2106;AHE.Chr12.1946;AHE.Chr20.1425;AHE.Chr05.971;AHE.Chr11.2041;AHE.Chr19.766;AHE.Chr05.1733;AHE.Chr23.1516;AHE.Chr10.1898;AHE.Chr07.2561;AHE.Chr21.1181;AHE.Chr23.1260;AHE.Chr03.362;AHE.Chr12.319;AHE.Chr27.1306;AHE.Chr24.1113;AHE.Chr21.441;AHE.Chr14.615;AHE.Chr22.1477;AHE.Chr01.141;AHE.Chr22.1287;AHE.Chr14.422;AHE.Chr24.154;AHE.Ch…	70	https://www.genome.jp/dbget-bin/www_bget?ko04626	https:\\www.genome.jp\dbget-bin\www_bget?map04626
ko00940	Metabolism	Biosynthesis of other secondary metabolites	Phenylpropanoid biosynthesis	43/2489 1.73%	346/15444 2.24%	0.977954	1	AHE.Chr24.1039;AHE.Chr13.1292;AHE.Chr23.12;AHE.Chr23.11;novel.1673;AHE.Chr20.25;AHE.Chr22.1046;AHE.Chr08.117;AHE.Chr19.24;AHE.Chr10.1130;AHE.Chr21.617;AHE.Chr24.881;novel.3083;AHE.Chr08.54;AHE.Chr15.1170;AHE.Chr16.1071;AHE.Chr27.414;AHE.Chr09.1291;novel.1974;AHE.Chr20.344;novel.4160;AHE.Chr05.465;AHE.Chr26.970;AHE.Chr15.1225;AHE.Chr03.1047;AHE.Chr23.1070;AHE.Chr24.1052;AHE.Chr23.1871;AHE.Chr02.40…	43	AHE.Chr13.1292;AHE.Chr22.1046;AHE.Chr08.117;AHE.Chr21.617;AHE.Chr24.881;AHE.Chr09.1291;novel.4160;AHE.Chr05.465;AHE.Chr24.1052;AHE.Chr02.407;AHE.Chr23.801;AHE.Chr28.764;AHE.Chr04.802;AHE.Chr21.219;AHE.Chr24.1187	15	AHE.Chr24.1039;AHE.Chr23.12;AHE.Chr23.11;novel.1673;AHE.Chr20.25;AHE.Chr19.24;AHE.Chr10.1130;novel.3083;AHE.Chr08.54;AHE.Chr15.1170;AHE.Chr16.1071;AHE.Chr27.414;novel.1974;AHE.Chr20.344;AHE.Chr26.970;AHE.Chr15.1225;AHE.Chr03.1047;AHE.Chr23.1070;AHE.Chr23.1871;AHE.Chr01.1362;AHE.Chr17.173;AHE.Chr01.47;AHE.Chr10.1204;AHE.Chr11.1225;AHE.Chr13.1318;AHE.Chr08.2256;AHE.Chr26.1453;AHE.Chr04.975	28	https://www.genome.jp/dbget-bin/www_bget?ko00940	https:\\www.genome.jp\dbget-bin\www_bget?map00940
ko00902	Metabolism	Metabolism of terpenoids and polyketides	Monoterpenoid biosynthesis	3/2489 0.12%	44/15444 0.28%	0.980672	1	AHE.Chr11.45;AHE.Chr07.2700;AHE.Chr13.1349	3	AHE.Chr11.45;AHE.Chr07.2700	2	AHE.Chr13.1349	1	https://www.genome.jp/dbget-bin/www_bget?ko00902	https:\\www.genome.jp\dbget-bin\www_bget?map00902
ko00196	Metabolism	Energy metabolism	Photosynthesis - antenna proteins	2/2489 0.08%	34/15444 0.22%	0.98095	1	AHE.Chr24.1712;AHE.Chr23.1602	2	--	0	AHE.Chr24.1712;AHE.Chr23.1602	2	https://www.genome.jp/dbget-bin/www_bget?ko00196	https:\\www.genome.jp\dbget-bin\www_bget?map00196
ko00904	Metabolism	Metabolism of terpenoids and polyketides	Diterpenoid biosynthesis	8/2489 0.32%	91/15444 0.59%	0.985632	1	AHE.Chr07.2144;novel.4216;AHE.Chr07.2142;AHE.Chr25.632;AHE.Chr09.2032;AHE.Chr26.515;AHE.Chr28.1733;AHE.Chr28.1734	8	novel.4216;AHE.Chr09.2032;AHE.Chr28.1733;AHE.Chr28.1734	4	AHE.Chr07.2144;AHE.Chr07.2142;AHE.Chr25.632;AHE.Chr26.515	4	https://www.genome.jp/dbget-bin/www_bget?ko00904	https:\\www.genome.jp\dbget-bin\www_bget?map00904
ko00130	Metabolism	Metabolism of cofactors and vitamins	Ubiquinone and other terpenoid-quinone biosynthesis	15/2489 0.6%	152/15444 0.98%	0.990311	1	AHE.Chr20.25;AHE.Chr19.24;AHE.Chr16.100;AHE.Chr21.1270;AHE.Chr20.344;AHE.Chr12.1268;novel.2861;AHE.Chr15.1225;AHE.Chr10.2083;AHE.Chr16.1565;novel.3715;AHE.Chr08.822;AHE.Chr23.716;novel.1344;AHE.Chr04.975	15	AHE.Chr16.100;AHE.Chr21.1270;AHE.Chr12.1268;novel.2861;novel.3715;AHE.Chr23.716;novel.1344	7	AHE.Chr20.25;AHE.Chr19.24;AHE.Chr20.344;AHE.Chr15.1225;AHE.Chr10.2083;AHE.Chr16.1565;AHE.Chr08.822;AHE.Chr04.975	8	https://www.genome.jp/dbget-bin/www_bget?ko00130	https:\\www.genome.jp\dbget-bin\www_bget?map00130
ko04130	Genetic Information Processing	Folding, sorting and degradation	SNARE interactions in vesicular transport	6/2489 0.24%	81/15444 0.52%	0.993714	1	AHE.Chr21.795;AHE.Chr07.1369;AHE.Chr03.968;AHE.Chr27.789;AHE.Chr25.1033;AHE.Chr21.1108	6	AHE.Chr27.789;AHE.Chr25.1033;AHE.Chr21.1108	3	AHE.Chr21.795;AHE.Chr07.1369;AHE.Chr03.968	3	https://www.genome.jp/dbget-bin/www_bget?ko04130	https:\\www.genome.jp\dbget-bin\www_bget?map04130
ko00380	Metabolism	Amino acid metabolism	Tryptophan metabolism	22/2489 0.88%	214/15444 1.39%	0.99472	1	AHE.Chr21.883;AHE.Chr14.789;AHE.Chr08.946;AHE.Chr11.2277;AHE.Chr21.2026;AHE.Chr13.1212;AHE.Chr23.778;AHE.Chr27.811;AHE.Chr03.536;AHE.Chr15.373;AHE.Chr27.414;AHE.Chr08.1299;AHE.Chr10.602;AHE.Chr11.2275;AHE.Chr13.1289;AHE.Chr27.1265;AHE.Chr01.1258;AHE.Chr18.1067;AHE.Chr04.802;AHE.Chr11.1613;AHE.Chr27.1386;AHE.Chr11.1499	22	AHE.Chr08.946;AHE.Chr11.2277;AHE.Chr13.1212;AHE.Chr23.778;AHE.Chr27.811;AHE.Chr08.1299;AHE.Chr11.2275;AHE.Chr27.1265;AHE.Chr01.1258;AHE.Chr18.1067;AHE.Chr04.802;AHE.Chr11.1613	12	AHE.Chr21.883;AHE.Chr14.789;AHE.Chr21.2026;AHE.Chr03.536;AHE.Chr15.373;AHE.Chr27.414;AHE.Chr10.602;AHE.Chr13.1289;AHE.Chr27.1386;AHE.Chr11.1499	10	https://www.genome.jp/dbget-bin/www_bget?ko00380	https:\\www.genome.jp\dbget-bin\www_bget?map00380
ko04070	Environmental Information Processing	Signal transduction	Phosphatidylinositol signaling system	15/2489 0.6%	161/15444 1.04%	0.995645	1	AHE.Chr27.636;AHE.Chr11.2041;AHE.Chr09.1995;AHE.Chr22.508;novel.1178;AHE.Chr21.441;AHE.Chr12.1530;AHE.Chr15.229;AHE.Chr17.264;AHE.Chr10.955;AHE.Chr08.282;AHE.Chr08.281;AHE.Chr04.1064;AHE.Chr28.873;AHE.Chr22.473	15	AHE.Chr27.636;AHE.Chr09.1995;AHE.Chr22.508;AHE.Chr12.1530;AHE.Chr15.229;AHE.Chr17.264;AHE.Chr10.955;AHE.Chr08.282;AHE.Chr08.281;AHE.Chr04.1064;AHE.Chr28.873;AHE.Chr22.473	12	AHE.Chr11.2041;novel.1178;AHE.Chr21.441	3	https://www.genome.jp/dbget-bin/www_bget?ko04070	https:\\www.genome.jp\dbget-bin\www_bget?map04070
ko03010	Genetic Information Processing	Translation	Ribosome	75/2489 3.01%	603/15444 3.9%	0.995816	1	AHE.Chr15.492;AHE.Chr16.475;AHE.Chr01.1224;AHE.Chr15.631;novel.4147;AHE.Chr03.738;novel.4320;AHE.Chr02.223;AHE.Chr16.309;AHE.Chr21.923;AHE.Chr22.1992;AHE.Chr06.814;novel.737;AHE.Chr01.17;AHE.Chr08.112;AHE.Chr10.325;AHE.Chr12.1130;AHE.Chr22.2148;AHE.Chr27.1445;AHE.Chr21.984;AHE.Chr19.1;AHE.Chr26.142;AHE.Chr16.295;AHE.Chr26.97;AHE.Chr15.1490;novel.616;AHE.Chr08.444;AHE.Chr27.66;AHE.Chr09.631;AHE.Ch…	75	novel.4147;AHE.Chr22.1992;AHE.Chr06.814;AHE.Chr08.112;AHE.Chr21.984;AHE.Chr16.295;AHE.Chr26.97;AHE.Chr15.1490;AHE.Chr08.444;AHE.Chr27.66;AHE.Chr10.534;AHE.Chr28.2013;AHE.Chr08.1046;AHE.Chr07.2672;AHE.Chr28.495;AHE.Chr16.834;novel.1145;AHE.Chr18.1400;AHE.Chr28.496;AHE.Chr15.70;AHE.Chr04.380;AHE.Chr11.1289;AHE.Chr24.1511;AHE.Chr22.135;novel.1772;AHE.Chr05.1350;AHE.Chr27.136;AHE.Chr13.131;AHE.Chr24.…	33	AHE.Chr15.492;AHE.Chr16.475;AHE.Chr01.1224;AHE.Chr15.631;AHE.Chr03.738;novel.4320;AHE.Chr02.223;AHE.Chr16.309;AHE.Chr21.923;novel.737;AHE.Chr01.17;AHE.Chr10.325;AHE.Chr12.1130;AHE.Chr22.2148;AHE.Chr27.1445;AHE.Chr19.1;AHE.Chr26.142;novel.616;AHE.Chr09.631;AHE.Chr28.2016;AHE.Chr18.736;AHE.Chr01.768;AHE.Chr12.821;AHE.Chr07.2575;AHE.Chr17.496;AHE.Chr28.1119;AHE.Chr10.1206;AHE.Chr15.839;AHE.Chr05.853…	42	https://www.genome.jp/dbget-bin/www_bget?ko03010	https:\\www.genome.jp\dbget-bin\www_bget?map03010
ko03040	Genetic Information Processing	Transcription	Spliceosome	53/2489 2.13%	458/15444 2.97%	0.997846	1	AHE.Chr08.1819;novel.4462;AHE.Chr08.35;AHE.Chr06.1336;AHE.Chr26.642;AHE.Chr08.50;AHE.Chr11.911;novel.427;AHE.Chr07.631;AHE.Chr08.1069;AHE.Chr01.377;AHE.Chr22.570;novel.1546;AHE.Chr06.577;AHE.Chr11.863;AHE.Chr23.1839;novel.231;AHE.Chr02.8;AHE.Chr14.648;AHE.Chr15.952;AHE.Chr11.214;AHE.Chr28.1537;AHE.Chr14.383;AHE.Chr16.19;AHE.Chr02.180;AHE.Chr27.1017;AHE.Chr23.94;AHE.Chr02.920;novel.570;AHE.Chr25.6…	53	AHE.Chr08.35;AHE.Chr11.911;novel.427;AHE.Chr07.631;AHE.Chr08.1069;AHE.Chr06.577;AHE.Chr11.863;AHE.Chr23.1839;AHE.Chr14.648;AHE.Chr15.952;AHE.Chr28.1537;AHE.Chr14.383;AHE.Chr02.180;AHE.Chr27.1017;AHE.Chr25.682;AHE.Chr18.369;AHE.Chr21.350;AHE.Chr12.103;AHE.Chr16.70;AHE.Chr21.470;AHE.Chr28.2069;AHE.Chr04.881;AHE.Chr12.853;AHE.Chr11.1131;AHE.Chr22.130;AHE.Chr24.389;AHE.Chr24.1942;AHE.Chr15.886	28	AHE.Chr08.1819;novel.4462;AHE.Chr06.1336;AHE.Chr26.642;AHE.Chr08.50;AHE.Chr01.377;AHE.Chr22.570;novel.1546;novel.231;AHE.Chr02.8;AHE.Chr11.214;AHE.Chr16.19;AHE.Chr23.94;AHE.Chr02.920;novel.570;AHE.Chr02.427;AHE.Chr12.226;AHE.Chr08.1219;novel.2209;AHE.Chr27.1456;AHE.Chr02.330;AHE.Chr27.1034;AHE.Chr15.832;AHE.Chr22.1483;AHE.Chr24.399	25	https://www.genome.jp/dbget-bin/www_bget?ko03040	https:\\www.genome.jp\dbget-bin\www_bget?map03040
ko00402	Metabolism	Biosynthesis of other secondary metabolites	Benzoxazinoid biosynthesis	1/2489 0.04%	35/15444 0.23%	0.997884	1	novel.2392	1	novel.2392	1	--	0	https://www.genome.jp/dbget-bin/www_bget?ko00402	https:\\www.genome.jp\dbget-bin\www_bget?map00402
ko00062	Metabolism	Lipid metabolism	Fatty acid elongation	4/2489 0.16%	73/15444 0.47%	0.998544	1	AHE.Chr27.999;AHE.Chr14.328;AHE.Chr01.578;AHE.Chr12.775	4	AHE.Chr27.999;AHE.Chr01.578;AHE.Chr12.775	3	AHE.Chr14.328	1	https://www.genome.jp/dbget-bin/www_bget?ko00062	https:\\www.genome.jp\dbget-bin\www_bget?map00062
ko00943	Metabolism	Biosynthesis of other secondary metabolites	Isoflavonoid biosynthesis	8/2489 0.32%	114/15444 0.74%	0.998879	1	AHE.Chr21.708;AHE.Chr02.641;AHE.Chr01.821;novel.3538;AHE.Chr02.640;AHE.Chr21.715;AHE.Chr04.1123;AHE.Chr06.1363	8	AHE.Chr21.708;novel.3538;AHE.Chr21.715	3	AHE.Chr02.641;AHE.Chr01.821;AHE.Chr02.640;AHE.Chr04.1123;AHE.Chr06.1363	5	https://www.genome.jp/dbget-bin/www_bget?ko00943	https:\\www.genome.jp\dbget-bin\www_bget?map00943
ko03083	Genetic Information Processing	Chromosome	Polycomb repressive complex	14/2489 0.56%	190/15444 1.23%	0.999901	1	novel.1513;AHE.Chr11.627;AHE.Chr11.2257;AHE.Chr12.602;AHE.Chr09.775;AHE.Chr09.528;AHE.Chr07.1308;AHE.Chr14.428;AHE.Chr16.706;AHE.Chr16.494;AHE.Chr10.957;AHE.Chr20.970;AHE.Chr11.2252;AHE.Chr09.141	14	AHE.Chr11.627;AHE.Chr11.2257;AHE.Chr12.602;AHE.Chr09.775;AHE.Chr07.1308;AHE.Chr14.428;AHE.Chr16.706;AHE.Chr16.494;AHE.Chr10.957;AHE.Chr20.970;AHE.Chr11.2252;AHE.Chr09.141	12	novel.1513;AHE.Chr09.528	2	https://www.genome.jp/dbget-bin/www_bget?ko03083	https:\\www.genome.jp\dbget-bin\www_bget?map03083
ko00040	Metabolism	Carbohydrate metabolism	Pentose and glucuronate interconversions	36/2489 1.45%	383/15444 2.48%	0.999958	1	AHE.Chr28.1269;AHE.Chr28.458;AHE.Chr25.1398;AHE.Chr14.248;AHE.Chr07.1872;AHE.Chr07.2311;AHE.Chr21.360;AHE.Chr17.1181;novel.1721;AHE.Chr15.995;AHE.Chr26.105;AHE.Chr28.456;novel.3072;AHE.Chr07.2478;AHE.Chr06.383;AHE.Chr20.908;AHE.Chr14.1134;AHE.Chr28.604;AHE.Chr23.418;novel.4306;AHE.Chr04.1397;AHE.Chr23.417;AHE.Chr27.196;novel.4586;AHE.Chr15.1543;novel.2635;AHE.Chr04.651;AHE.Chr22.1025;AHE.Chr23.10…	36	AHE.Chr28.1269;AHE.Chr25.1398;AHE.Chr14.248;AHE.Chr07.1872;AHE.Chr07.2311;AHE.Chr21.360;AHE.Chr17.1181;novel.1721;AHE.Chr15.995;AHE.Chr26.105;novel.3072;AHE.Chr20.908;AHE.Chr23.418;novel.4306;AHE.Chr04.1397;AHE.Chr23.417;AHE.Chr27.196;novel.4586;AHE.Chr04.651;AHE.Chr23.1022_AHE.Chr23.1026;AHE.Chr08.116;AHE.Chr27.1278;AHE.Chr18.82;AHE.Chr21.800;novel.1477	25	AHE.Chr28.458;AHE.Chr28.456;AHE.Chr07.2478;AHE.Chr06.383;AHE.Chr14.1134;AHE.Chr28.604;AHE.Chr15.1543;novel.2635;AHE.Chr22.1025;AHE.Chr11.2294;novel.764	11	https://www.genome.jp/dbget-bin/www_bget?ko00040	https:\\www.genome.jp\dbget-bin\www_bget?map00040
ko00195	Metabolism	Energy metabolism	Photosynthesis	6/2489 0.24%	132/15444 0.85%	0.999992	1	AHE.Chr02.841;AHE.Chr11.1528;AHE.Chr05.1068;AHE.Chr23.1842;AHE.Chr09.1982;AHE.Chr01.56	6	AHE.Chr11.1528;AHE.Chr05.1068;AHE.Chr23.1842	3	AHE.Chr02.841;AHE.Chr09.1982;AHE.Chr01.56	3	https://www.genome.jp/dbget-bin/www_bget?ko00195	https:\\www.genome.jp\dbget-bin\www_bget?map00195

## Sheet: YNH vs GTM
ID	KEGG_level_1	KEGG_level_2	Description	GeneRatio	BgRatio	Pvalue	Padj	geneID	Count	Up_gene	Up	Down_gene	Down	hyperlink
ko01200	Metabolism	Global and overview maps	Carbon metabolism	176/3031 5.81%	566/15444 3.66%	2.49762e-11	3.69648e-09	AHE.Chr24.455;AHE.Chr27.406;AHE.Chr09.189;AHE.Chr07.2046;AHE.Chr18.625;AHE.Chr22.371;AHE.Chr10.1712;AHE.Chr13.1205;AHE.Chr23.715;AHE.Chr21.372;AHE.Chr09.619;AHE.Chr14.1032;AHE.Chr07.2409;AHE.Chr02.1219;AHE.Chr16.781;AHE.Chr01.1046;AHE.Chr12.1927;AHE.Chr17.259;AHE.Chr04.988;AHE.Chr27.988;AHE.Chr21.1011;AHE.Chr25.392;novel.191;AHE.Chr07.1606;AHE.Chr28.1508;AHE.Chr14.26;AHE.Chr03.318;AHE.Chr27.450;A…	176	AHE.Chr07.2046;AHE.Chr22.371;AHE.Chr13.1205;AHE.Chr23.715;AHE.Chr21.372;AHE.Chr09.619;AHE.Chr14.1032;AHE.Chr02.1219;AHE.Chr16.781;AHE.Chr01.1046;AHE.Chr12.1927;AHE.Chr17.259;AHE.Chr04.988;AHE.Chr27.988;AHE.Chr21.1011;AHE.Chr25.392;AHE.Chr07.1606;AHE.Chr28.1508;AHE.Chr14.26;AHE.Chr03.318;AHE.Chr27.450;AHE.Chr19.1210;AHE.Chr27.276;AHE.Chr13.1454;AHE.Chr26.46;AHE.Chr25.232;AHE.Chr08.2210;AHE.Chr16.1…	115	AHE.Chr24.455;AHE.Chr27.406;AHE.Chr09.189;AHE.Chr18.625;AHE.Chr10.1712;AHE.Chr07.2409;novel.191;AHE.Chr18.612;AHE.Chr07.1978;AHE.Chr26.1087;AHE.Chr26.335;AHE.Chr10.142;AHE.Chr18.136;AHE.Chr16.1240;AHE.Chr16.542;AHE.Chr10.402;AHE.Chr13.488;AHE.Chr18.306;AHE.Chr26.225;AHE.Chr07.885;AHE.Chr24.724;AHE.Chr24.736;AHE.Chr20.1071;AHE.Chr17.1003;AHE.Chr27.1225;AHE.Chr19.1083;AHE.Chr27.586;AHE.Chr10.1711;A…	61	https://www.genome.jp/dbget-bin/www_bget?ko01200	https:\\www.genome.jp\dbget-bin\www_bget?map01200
ko01230	Metabolism	Global and overview maps	Biosynthesis of amino acids	165/3031 5.44%	558/15444 3.61%	6.54625e-09	9.68844e-07	AHE.Chr11.564;AHE.Chr28.1044;AHE.Chr09.189;AHE.Chr18.625;AHE.Chr11.2058;AHE.Chr13.1205;AHE.Chr28.782;AHE.Chr14.1032;AHE.Chr07.2409;AHE.Chr05.942;AHE.Chr02.1219;AHE.Chr01.1046;AHE.Chr12.1927;AHE.Chr04.988;AHE.Chr27.988;AHE.Chr25.392;AHE.Chr05.1410;AHE.Chr14.26;AHE.Chr19.1210;AHE.Chr02.1187;AHE.Chr18.612;AHE.Chr07.1436;AHE.Chr26.296;AHE.Chr25.232;AHE.Chr26.335;AHE.Chr22.592;AHE.Chr05.1475;AHE.Chr20…	165	AHE.Chr11.2058;AHE.Chr13.1205;AHE.Chr28.782;AHE.Chr14.1032;AHE.Chr05.942;AHE.Chr02.1219;AHE.Chr01.1046;AHE.Chr12.1927;AHE.Chr04.988;AHE.Chr27.988;AHE.Chr25.392;AHE.Chr05.1410;AHE.Chr14.26;AHE.Chr19.1210;AHE.Chr26.296;AHE.Chr25.232;AHE.Chr22.592;AHE.Chr05.1475;AHE.Chr20.166;AHE.Chr16.1548;AHE.Chr24.229;AHE.Chr23.805;AHE.Chr09.764;AHE.Chr01.1042;AHE.Chr03.383;AHE.Chr02.1160;AHE.Chr05.1668;AHE.Chr19…	90	AHE.Chr11.564;AHE.Chr28.1044;AHE.Chr09.189;AHE.Chr18.625;AHE.Chr07.2409;AHE.Chr02.1187;AHE.Chr18.612;AHE.Chr07.1436;AHE.Chr26.335;AHE.Chr10.142;AHE.Chr16.1240;AHE.Chr04.1229;AHE.Chr11.1085;AHE.Chr16.542;AHE.Chr21.400;AHE.Chr10.402;AHE.Chr13.488;AHE.Chr01.494;AHE.Chr04.1765;AHE.Chr18.306;AHE.Chr07.614;AHE.Chr26.563;AHE.Chr26.225;AHE.Chr07.885;AHE.Chr08.1029;AHE.Chr04.98;AHE.Chr20.1071;AHE.Chr12.54…	75	https://www.genome.jp/dbget-bin/www_bget?ko01230	https:\\www.genome.jp\dbget-bin\www_bget?map01230
ko00020	Metabolism	Carbohydrate metabolism	Citrate cycle (TCA cycle)	38/3031 1.25%	83/15444 0.54%	5.71197e-08	8.45372e-06	AHE.Chr09.619;AHE.Chr02.1219;AHE.Chr16.781;AHE.Chr21.1011;AHE.Chr07.1606;AHE.Chr28.1508;AHE.Chr13.1454;AHE.Chr25.232;AHE.Chr08.2210;AHE.Chr16.152;AHE.Chr23.1692;AHE.Chr10.192;AHE.Chr08.1451;AHE.Chr20.815;AHE.Chr04.1775;AHE.Chr21.380;AHE.Chr09.277;AHE.Chr10.118;AHE.Chr01.1131;novel.1560;AHE.Chr16.85;AHE.Chr14.389;AHE.Chr24.1793;AHE.Chr22.1491;novel.1383;AHE.Chr15.119;AHE.Chr26.1173;AHE.Chr13.555;A…	38	AHE.Chr09.619;AHE.Chr02.1219;AHE.Chr16.781;AHE.Chr21.1011;AHE.Chr07.1606;AHE.Chr28.1508;AHE.Chr13.1454;AHE.Chr25.232;AHE.Chr08.2210;AHE.Chr16.152;AHE.Chr23.1692;AHE.Chr10.192;AHE.Chr08.1451;AHE.Chr20.815;AHE.Chr04.1775;AHE.Chr21.380;AHE.Chr09.277;AHE.Chr10.118;AHE.Chr01.1131;novel.1560;AHE.Chr16.85;AHE.Chr14.389;AHE.Chr24.1793;AHE.Chr22.1491;novel.1383;AHE.Chr15.119;AHE.Chr26.1173;AHE.Chr13.555;A…	35	AHE.Chr12.1324;AHE.Chr02.539;novel.4733	3	https://www.genome.jp/dbget-bin/www_bget?ko00020	https:\\www.genome.jp\dbget-bin\www_bget?map00020
ko00785	Metabolism	Metabolism of cofactors and vitamins	Lipoic acid metabolism	27/3031 0.89%	54/15444 0.35%	5.30153e-07	7.84627e-05	AHE.Chr21.1011;AHE.Chr07.1606;AHE.Chr28.1508;AHE.Chr13.1454;AHE.Chr26.46;AHE.Chr08.2210;AHE.Chr16.152;AHE.Chr24.174;AHE.Chr08.790;AHE.Chr23.1692;AHE.Chr10.192;AHE.Chr09.277;AHE.Chr16.85;AHE.Chr14.389;AHE.Chr24.1793;AHE.Chr15.119;AHE.Chr01.73;AHE.Chr13.555;AHE.Chr04.818;novel.1816;novel.1256;AHE.Chr21.910;AHE.Chr21.909;AHE.Chr07.907;AHE.Chr14.893;AHE.Chr23.188;novel.4733	27	AHE.Chr21.1011;AHE.Chr07.1606;AHE.Chr28.1508;AHE.Chr13.1454;AHE.Chr26.46;AHE.Chr08.2210;AHE.Chr16.152;AHE.Chr24.174;AHE.Chr08.790;AHE.Chr23.1692;AHE.Chr10.192;AHE.Chr09.277;AHE.Chr16.85;AHE.Chr14.389;AHE.Chr24.1793;AHE.Chr15.119;AHE.Chr13.555;AHE.Chr04.818;novel.1256;AHE.Chr21.910;AHE.Chr21.909;AHE.Chr07.907;AHE.Chr14.893	23	AHE.Chr01.73;novel.1816;AHE.Chr23.188;novel.4733	4	https://www.genome.jp/dbget-bin/www_bget?ko00785	https:\\www.genome.jp\dbget-bin\www_bget?map00785
ko04141	Genetic Information Processing	Folding, sorting and degradation	Protein processing in endoplasmic reticulum	153/3031 5.05%	545/15444 3.53%	8.15146e-07	0.000120642	AHE.Chr25.223;AHE.Chr09.384;AHE.Chr18.542;AHE.Chr06.569;AHE.Chr16.122;AHE.Chr12.1437;AHE.Chr24.467;AHE.Chr11.863;AHE.Chr18.649;AHE.Chr11.1418;AHE.Chr12.1444;AHE.Chr11.911;AHE.Chr21.1450;AHE.Chr17.1102;AHE.Chr11.936;AHE.Chr21.404;AHE.Chr22.1827;AHE.Chr12.1345;AHE.Chr06.584;AHE.Chr06.1485;novel.1513;AHE.Chr11.916;AHE.Chr06.1502;AHE.Chr08.941;AHE.Chr28.144;AHE.Chr13.470;AHE.Chr11.1423;AHE.Chr01.388;…	153	AHE.Chr06.569;AHE.Chr12.1437;AHE.Chr18.649;AHE.Chr11.1418;AHE.Chr12.1444;AHE.Chr21.1450;AHE.Chr17.1102;AHE.Chr06.584;novel.1513;AHE.Chr11.916;AHE.Chr06.1502;AHE.Chr08.941;AHE.Chr28.144;AHE.Chr13.470;AHE.Chr11.1423;novel.2991;AHE.Chr20.1249;AHE.Chr10.68;AHE.Chr22.134;AHE.Chr07.1107;AHE.Chr02.942;AHE.Chr08.166;AHE.Chr12.1767;AHE.Chr08.845;AHE.Chr11.1265;AHE.Chr09.169;AHE.Chr07.1043;AHE.Chr10.65;AHE…	82	AHE.Chr25.223;AHE.Chr09.384;AHE.Chr18.542;AHE.Chr16.122;AHE.Chr24.467;AHE.Chr11.863;AHE.Chr11.911;AHE.Chr11.936;AHE.Chr21.404;AHE.Chr22.1827;AHE.Chr12.1345;AHE.Chr06.1485;AHE.Chr01.388;AHE.Chr10.1250;AHE.Chr15.629;AHE.Chr15.317;AHE.Chr20.639;AHE.Chr12.1512;AHE.Chr16.1347;AHE.Chr11.870;AHE.Chr13.469;AHE.Chr27.1191;AHE.Chr19.696;AHE.Chr07.515;AHE.Chr12.984;AHE.Chr25.441;AHE.Chr11.704;AHE.Chr12.978;…	71	https://www.genome.jp/dbget-bin/www_bget?ko04141	https:\\www.genome.jp\dbget-bin\www_bget?map04141
ko00010	Metabolism	Carbohydrate metabolism	Glycolysis / Gluconeogenesis	103/3031 3.4%	340/15444 2.2%	1.3637e-06	0.000201827	AHE.Chr09.189;AHE.Chr07.2046;AHE.Chr01.1270;AHE.Chr13.200;AHE.Chr18.1226;AHE.Chr01.1202;AHE.Chr14.1032;AHE.Chr27.714;AHE.Chr01.1046;AHE.Chr12.1927;AHE.Chr04.988;AHE.Chr27.988;AHE.Chr25.392;AHE.Chr07.1606;AHE.Chr03.318;AHE.Chr19.1210;AHE.Chr13.1454;AHE.Chr08.2210;AHE.Chr07.1978;AHE.Chr16.152;AHE.Chr20.166;AHE.Chr17.192;AHE.Chr07.1356;AHE.Chr19.618;AHE.Chr16.1548;AHE.Chr23.1692;AHE.Chr10.192;AHE.Ch…	103	AHE.Chr07.2046;AHE.Chr13.200;AHE.Chr18.1226;AHE.Chr01.1202;AHE.Chr14.1032;AHE.Chr27.714;AHE.Chr01.1046;AHE.Chr12.1927;AHE.Chr04.988;AHE.Chr27.988;AHE.Chr25.392;AHE.Chr07.1606;AHE.Chr03.318;AHE.Chr19.1210;AHE.Chr13.1454;AHE.Chr08.2210;AHE.Chr16.152;AHE.Chr20.166;AHE.Chr07.1356;AHE.Chr19.618;AHE.Chr16.1548;AHE.Chr23.1692;AHE.Chr10.192;AHE.Chr08.601;AHE.Chr08.1451;AHE.Chr01.1042;AHE.Chr14.1176;AHE.C…	80	AHE.Chr09.189;AHE.Chr01.1270;AHE.Chr07.1978;AHE.Chr17.192;AHE.Chr10.142;AHE.Chr08.946;AHE.Chr10.402;AHE.Chr26.225;AHE.Chr27.212;AHE.Chr24.724;AHE.Chr03.339;AHE.Chr10.1730;AHE.Chr07.2012;AHE.Chr18.243;novel.1054;AHE.Chr04.1060;novel.1093;AHE.Chr08.1244;AHE.Chr20.577;AHE.Chr02.539;AHE.Chr09.231;AHE.Chr22.297;AHE.Chr17.1596	23	https://www.genome.jp/dbget-bin/www_bget?ko00010	https:\\www.genome.jp\dbget-bin\www_bget?map00010
ko01250	Metabolism	Global and overview maps	Biosynthesis of nucleotide sugars	81/3031 2.67%	258/15444 1.67%	4.02012e-06	0.000594977	AHE.Chr07.2046;AHE.Chr13.200;AHE.Chr26.101;AHE.Chr08.2314;AHE.Chr19.1086;AHE.Chr11.456;AHE.Chr03.318;novel.1211;AHE.Chr07.1978;AHE.Chr21.1628;AHE.Chr07.1052;AHE.Chr08.601;AHE.Chr04.1250;AHE.Chr07.2049;AHE.Chr14.1176;AHE.Chr21.622;AHE.Chr18.473;AHE.Chr07.675;AHE.Chr22.557;AHE.Chr27.913;AHE.Chr04.417;AHE.Chr28.1296;AHE.Chr18.148;AHE.Chr22.717;AHE.Chr27.212;AHE.Chr23.603;AHE.Chr08.335;AHE.Chr24.724;…	81	AHE.Chr07.2046;AHE.Chr13.200;AHE.Chr26.101;AHE.Chr19.1086;AHE.Chr11.456;AHE.Chr03.318;AHE.Chr21.1628;AHE.Chr07.1052;AHE.Chr08.601;AHE.Chr04.1250;AHE.Chr07.2049;AHE.Chr14.1176;AHE.Chr21.622;AHE.Chr07.675;AHE.Chr22.557;AHE.Chr28.1296;AHE.Chr18.148;AHE.Chr22.717;AHE.Chr23.603;AHE.Chr08.335;AHE.Chr28.1632;AHE.Chr11.457;AHE.Chr04.392;AHE.Chr20.1422;AHE.Chr09.501;AHE.Chr23.622;AHE.Chr10.413;AHE.Chr07.2…	46	AHE.Chr08.2314;novel.1211;AHE.Chr07.1978;AHE.Chr18.473;AHE.Chr27.913;AHE.Chr04.417;AHE.Chr27.212;AHE.Chr24.724;AHE.Chr28.1047;AHE.Chr09.2037;AHE.Chr16.1183;AHE.Chr27.1459;AHE.Chr03.714;AHE.Chr16.266;novel.3028;AHE.Chr05.669;AHE.Chr28.911;AHE.Chr17.1439;AHE.Chr18.599;AHE.Chr17.1389;AHE.Chr09.598;AHE.Chr21.1433;AHE.Chr17.879;AHE.Chr12.310;AHE.Chr15.1105;AHE.Chr07.455;AHE.Chr21.1434;novel.3652;AHE.C…	35	https://www.genome.jp/dbget-bin/www_bget?ko01250	https:\\www.genome.jp\dbget-bin\www_bget?map01250
ko01210	Metabolism	Global and overview maps	2-Oxocarboxylic acid metabolism	54/3031 1.78%	164/15444 1.06%	3.68745e-05	0.00545742	AHE.Chr06.896;AHE.Chr13.1205;AHE.Chr07.2409;AHE.Chr02.1219;AHE.Chr21.1011;AHE.Chr07.1606;AHE.Chr28.1508;AHE.Chr13.1454;AHE.Chr02.156;AHE.Chr25.232;AHE.Chr08.2210;AHE.Chr17.348;AHE.Chr16.152;AHE.Chr24.229;AHE.Chr23.1692;AHE.Chr10.192;AHE.Chr21.380;AHE.Chr09.277;AHE.Chr04.1765;AHE.Chr18.306;AHE.Chr16.1711;novel.1560;AHE.Chr16.85;AHE.Chr14.389;AHE.Chr24.1793;AHE.Chr05.704;AHE.Chr22.1491;novel.1383;A…	54	AHE.Chr13.1205;AHE.Chr02.1219;AHE.Chr21.1011;AHE.Chr07.1606;AHE.Chr28.1508;AHE.Chr13.1454;AHE.Chr02.156;AHE.Chr25.232;AHE.Chr08.2210;AHE.Chr16.152;AHE.Chr24.229;AHE.Chr23.1692;AHE.Chr10.192;AHE.Chr21.380;AHE.Chr09.277;AHE.Chr16.1711;novel.1560;AHE.Chr16.85;AHE.Chr14.389;AHE.Chr24.1793;AHE.Chr05.704;AHE.Chr22.1491;novel.1383;AHE.Chr15.119;AHE.Chr22.2255;AHE.Chr26.1173;AHE.Chr13.555;AHE.Chr04.818;A…	37	AHE.Chr06.896;AHE.Chr07.2409;AHE.Chr17.348;AHE.Chr04.1765;AHE.Chr18.306;AHE.Chr01.73;AHE.Chr19.309;AHE.Chr23.419;AHE.Chr14.263;AHE.Chr09.895;novel.103;AHE.Chr27.814;AHE.Chr16.899;AHE.Chr10.162;AHE.Chr14.1275;novel.4733;AHE.Chr20.295	17	https://www.genome.jp/dbget-bin/www_bget?ko01210	https:\\www.genome.jp\dbget-bin\www_bget?map01210
ko00260	Metabolism	Amino acid metabolism	Glycine, serine and threonine metabolism	50/3031 1.65%	149/15444 0.96%	4.04314e-05	0.00598385	AHE.Chr06.896;AHE.Chr13.1205;AHE.Chr23.715;AHE.Chr01.1046;AHE.Chr05.1410;AHE.Chr02.156;AHE.Chr26.46;AHE.Chr17.348;AHE.Chr16.152;AHE.Chr24.174;AHE.Chr26.335;AHE.Chr08.1968;AHE.Chr08.790;AHE.Chr18.136;AHE.Chr16.1240;AHE.Chr01.1042;AHE.Chr13.488;AHE.Chr18.1053;AHE.Chr24.807;AHE.Chr07.885;AHE.Chr04.98;AHE.Chr16.85;AHE.Chr15.1301;AHE.Chr03.536;AHE.Chr24.623;AHE.Chr15.119;novel.3574;AHE.Chr15.776;AHE.C…	50	AHE.Chr13.1205;AHE.Chr23.715;AHE.Chr01.1046;AHE.Chr05.1410;AHE.Chr02.156;AHE.Chr26.46;AHE.Chr16.152;AHE.Chr24.174;AHE.Chr08.1968;AHE.Chr08.790;AHE.Chr01.1042;AHE.Chr18.1053;AHE.Chr24.807;AHE.Chr16.85;AHE.Chr15.1301;AHE.Chr03.536;AHE.Chr24.623;AHE.Chr15.119;AHE.Chr15.776;AHE.Chr04.1536;novel.3662;AHE.Chr02.1136;AHE.Chr16.18;AHE.Chr15.261;AHE.Chr10.952;AHE.Chr07.907;AHE.Chr16.170;AHE.Chr21.2123;AHE…	29	AHE.Chr06.896;AHE.Chr17.348;AHE.Chr26.335;AHE.Chr18.136;AHE.Chr16.1240;AHE.Chr13.488;AHE.Chr07.885;AHE.Chr04.98;novel.3574;AHE.Chr14.263;AHE.Chr07.1362;AHE.Chr07.1553;AHE.Chr26.260;novel.103;AHE.Chr20.1002;AHE.Chr08.1244;AHE.Chr17.1541;AHE.Chr03.1147;AHE.Chr23.188;AHE.Chr14.1275;AHE.Chr08.2280	21	https://www.genome.jp/dbget-bin/www_bget?ko00260	https:\\www.genome.jp\dbget-bin\www_bget?map00260
ko00620	Metabolism	Carbohydrate metabolism	Pyruvate metabolism	67/3031 2.21%	219/15444 1.42%	6.48899e-05	0.00960371	AHE.Chr01.1270;AHE.Chr01.1202;AHE.Chr16.781;AHE.Chr12.1927;AHE.Chr07.1606;AHE.Chr13.1454;AHE.Chr08.2210;AHE.Chr16.152;AHE.Chr21.1186;AHE.Chr07.1356;AHE.Chr19.618;AHE.Chr16.1548;AHE.Chr23.1692;AHE.Chr10.192;AHE.Chr12.260;AHE.Chr10.142;AHE.Chr08.1451;AHE.Chr08.946;AHE.Chr20.815;AHE.Chr04.1775;AHE.Chr10.402;AHE.Chr09.277;AHE.Chr10.118;AHE.Chr15.1488;AHE.Chr11.26;AHE.Chr26.348;AHE.Chr25.411;AHE.Chr24…	67	AHE.Chr01.1202;AHE.Chr16.781;AHE.Chr12.1927;AHE.Chr07.1606;AHE.Chr13.1454;AHE.Chr08.2210;AHE.Chr16.152;AHE.Chr21.1186;AHE.Chr07.1356;AHE.Chr19.618;AHE.Chr16.1548;AHE.Chr23.1692;AHE.Chr10.192;AHE.Chr12.260;AHE.Chr08.1451;AHE.Chr20.815;AHE.Chr04.1775;AHE.Chr09.277;AHE.Chr10.118;AHE.Chr15.1488;AHE.Chr11.26;AHE.Chr26.348;AHE.Chr25.411;AHE.Chr27.694;AHE.Chr16.85;AHE.Chr10.608;AHE.Chr14.389;AHE.Chr24.1…	50	AHE.Chr01.1270;AHE.Chr10.142;AHE.Chr08.946;AHE.Chr10.402;AHE.Chr24.736;AHE.Chr27.1225;AHE.Chr17.319;AHE.Chr09.895;AHE.Chr20.577;AHE.Chr28.1961;AHE.Chr02.539;AHE.Chr28.783;AHE.Chr09.231;AHE.Chr17.1596;AHE.Chr26.240;AHE.Chr11.628;AHE.Chr12.603	17	https://www.genome.jp/dbget-bin/www_bget?ko00620	https:\\www.genome.jp\dbget-bin\www_bget?map00620
ko01100	Metabolism	Global and overview maps	Metabolic pathways	1359/3031 44.84%	6458/15444 41.82%	9.4695e-05	0.0140149	AHE.Chr11.564;AHE.Chr12.1218;AHE.Chr14.911;AHE.Chr16.1694;AHE.Chr22.509;AHE.Chr18.194;AHE.Chr18.203;AHE.Chr01.531;AHE.Chr24.455;novel.3787;AHE.Chr11.2294;AHE.Chr28.1044;AHE.Chr25.1266;AHE.Chr27.406;AHE.Chr13.1292;AHE.Chr12.213;AHE.Chr12.697;AHE.Chr09.189;AHE.Chr16.1073;AHE.Chr19.1069;AHE.Chr12.1081;AHE.Chr07.2046;AHE.Chr01.1270;AHE.Chr08.1228;AHE.Chr10.1130;AHE.Chr06.896;AHE.Chr07.2414;AHE.Chr07.…	1359	AHE.Chr16.1694;AHE.Chr18.194;AHE.Chr01.531;novel.3787;AHE.Chr12.213;AHE.Chr12.697;AHE.Chr19.1069;AHE.Chr12.1081;AHE.Chr07.2046;AHE.Chr08.1228;AHE.Chr10.1130;AHE.Chr07.2414;AHE.Chr07.1510;AHE.Chr17.1127;AHE.Chr13.200;AHE.Chr06.1144;AHE.Chr18.1226;AHE.Chr07.207;AHE.Chr08.1832;AHE.Chr04.983;AHE.Chr11.2058;AHE.Chr06.665;AHE.Chr22.371;AHE.Chr14.211;AHE.Chr08.1876;AHE.Chr13.1205;AHE.Chr21.512;AHE.Chr05…	730	AHE.Chr11.564;AHE.Chr12.1218;AHE.Chr14.911;AHE.Chr22.509;AHE.Chr18.203;AHE.Chr24.455;AHE.Chr11.2294;AHE.Chr28.1044;AHE.Chr25.1266;AHE.Chr27.406;AHE.Chr13.1292;AHE.Chr09.189;AHE.Chr16.1073;AHE.Chr01.1270;AHE.Chr06.896;AHE.Chr10.167;AHE.Chr18.625;AHE.Chr09.1143;AHE.Chr06.1168;AHE.Chr28.1672;AHE.Chr18.146;AHE.Chr10.1712;AHE.Chr07.739;AHE.Chr20.1066;AHE.Chr08.1666;AHE.Chr15.940;AHE.Chr21.1584;AHE.Chr…	629	https://www.genome.jp/dbget-bin/www_bget?ko01100	https:\\www.genome.jp\dbget-bin\www_bget?map01100
ko01240	Metabolism	Global and overview maps	Biosynthesis of cofactors	143/3031 4.72%	568/15444 3.68%	0.000577882	0.0855266	AHE.Chr01.1270;AHE.Chr08.1228;AHE.Chr17.1127;AHE.Chr04.983;AHE.Chr14.211;AHE.Chr08.1111;AHE.Chr01.1202;AHE.Chr11.105;AHE.Chr09.1775;AHE.Chr13.1375;novel.3199;AHE.Chr24.351;AHE.Chr27.276;AHE.Chr27.1136;AHE.Chr18.594;AHE.Chr16.152;AHE.Chr07.1638;AHE.Chr19.618;AHE.Chr04.962;AHE.Chr25.979;AHE.Chr23.805;AHE.Chr22.185;AHE.Chr10.1470;novel.962;AHE.Chr16.1240;AHE.Chr25.1123;AHE.Chr08.946;AHE.Chr18.478;AH…	143	AHE.Chr08.1228;AHE.Chr17.1127;AHE.Chr04.983;AHE.Chr14.211;AHE.Chr08.1111;AHE.Chr01.1202;AHE.Chr11.105;AHE.Chr13.1375;novel.3199;AHE.Chr27.276;AHE.Chr27.1136;AHE.Chr18.594;AHE.Chr16.152;AHE.Chr19.618;AHE.Chr04.962;AHE.Chr23.805;AHE.Chr22.185;AHE.Chr25.1123;AHE.Chr18.478;AHE.Chr23.1187;AHE.Chr27.901;AHE.Chr22.557;AHE.Chr16.1711;novel.1625;AHE.Chr06.1379;AHE.Chr22.717;AHE.Chr16.85;AHE.Chr10.2083;AHE…	77	AHE.Chr01.1270;AHE.Chr09.1775;AHE.Chr24.351;AHE.Chr07.1638;AHE.Chr25.979;AHE.Chr10.1470;novel.962;AHE.Chr16.1240;AHE.Chr08.946;AHE.Chr11.1305;AHE.Chr22.2040;AHE.Chr27.913;AHE.Chr16.100;AHE.Chr05.123;AHE.Chr07.885;AHE.Chr25.753;AHE.Chr25.42;AHE.Chr05.1310;AHE.Chr06.564;AHE.Chr28.1047;AHE.Chr20.455;AHE.Chr10.1379;AHE.Chr03.851;AHE.Chr16.1183;AHE.Chr04.604;novel.790;AHE.Chr11.1944;AHE.Chr15.85;AHE.C…	66	https://www.genome.jp/dbget-bin/www_bget?ko01240	https:\\www.genome.jp\dbget-bin\www_bget?map01240
ko00190	Metabolism	Energy metabolism	Oxidative phosphorylation	77/3031 2.54%	284/15444 1.84%	0.00125704	0.186042	AHE.Chr22.509;AHE.Chr08.1832;AHE.Chr08.1876;AHE.Chr20.1145;AHE.Chr13.1499;AHE.Chr08.1860;AHE.Chr05.473;AHE.Chr14.30;AHE.Chr19.1008;AHE.Chr14.1358;AHE.Chr01.751;AHE.Chr22.956;AHE.Chr14.1007;AHE.Chr26.34;AHE.Chr07.1506;AHE.Chr27.33;AHE.Chr08.1021;AHE.Chr26.201;AHE.Chr17.600;AHE.Chr25.433;AHE.Chr28.72;AHE.Chr22.2288;AHE.Chr10.1896;AHE.Chr13.614;AHE.Chr16.1648;AHE.Chr07.175;AHE.Chr07.1649;AHE.Chr02.1…	77	AHE.Chr08.1832;AHE.Chr08.1876;AHE.Chr20.1145;AHE.Chr13.1499;AHE.Chr08.1860;AHE.Chr05.473;AHE.Chr14.30;AHE.Chr19.1008;AHE.Chr14.1358;AHE.Chr01.751;AHE.Chr22.956;AHE.Chr14.1007;AHE.Chr07.1506;AHE.Chr27.33;AHE.Chr08.1021;AHE.Chr26.201;AHE.Chr17.600;AHE.Chr22.2288;AHE.Chr10.1896;AHE.Chr13.614;AHE.Chr16.1648;AHE.Chr07.175;AHE.Chr07.1649;AHE.Chr02.1084;AHE.Chr08.1419;AHE.Chr01.1131;AHE.Chr19.48;AHE.Chr…	59	AHE.Chr22.509;AHE.Chr26.34;AHE.Chr25.433;AHE.Chr28.72;AHE.Chr28.2148;AHE.Chr25.62;AHE.Chr22.59;AHE.Chr24.1220;AHE.Chr08.1334;AHE.Chr19.763;AHE.Chr24.307;AHE.Chr23.453;AHE.Chr28.614;AHE.Chr07.1185;AHE.Chr10.1666;novel.4084;AHE.Chr24.893;AHE.Chr07.812	18	https://www.genome.jp/dbget-bin/www_bget?ko00190	https:\\www.genome.jp\dbget-bin\www_bget?map00190
ko00100	Metabolism	Lipid metabolism	Steroid biosynthesis	23/3031 0.76%	64/15444 0.41%	0.0016764	0.248108	AHE.Chr16.1694;AHE.Chr10.167;AHE.Chr15.1670;AHE.Chr07.201;novel.3416;AHE.Chr20.50;AHE.Chr10.1120;AHE.Chr24.1756;AHE.Chr09.1358;novel.3789;AHE.Chr08.734;novel.1123;AHE.Chr01.713;AHE.Chr19.10;AHE.Chr21.2020;AHE.Chr19.128;AHE.Chr23.1645;AHE.Chr09.1357;AHE.Chr13.443;AHE.Chr12.947;AHE.Chr11.962;AHE.Chr20.80;AHE.Chr07.856	23	AHE.Chr16.1694;AHE.Chr15.1670;AHE.Chr07.201;AHE.Chr20.50;AHE.Chr10.1120;AHE.Chr09.1358;novel.3789;AHE.Chr08.734;AHE.Chr01.713;AHE.Chr19.10;AHE.Chr19.128;AHE.Chr09.1357;AHE.Chr13.443;AHE.Chr11.962;AHE.Chr07.856	15	AHE.Chr10.167;novel.3416;AHE.Chr24.1756;novel.1123;AHE.Chr21.2020;AHE.Chr23.1645;AHE.Chr12.947;AHE.Chr20.80	8	https://www.genome.jp/dbget-bin/www_bget?ko00100	https:\\www.genome.jp\dbget-bin\www_bget?map00100
ko00630	Metabolism	Carbohydrate metabolism	Glyoxylate and dicarboxylate metabolism	47/3031 1.55%	164/15444 1.06%	0.0032942	0.487541	AHE.Chr24.455;AHE.Chr22.371;AHE.Chr13.1205;AHE.Chr23.715;AHE.Chr02.1219;AHE.Chr16.781;AHE.Chr18.264;AHE.Chr26.1060;AHE.Chr26.46;AHE.Chr26.296;AHE.Chr16.152;AHE.Chr24.174;AHE.Chr22.592;AHE.Chr08.1968;AHE.Chr24.284;AHE.Chr08.790;AHE.Chr18.136;AHE.Chr16.1240;AHE.Chr20.815;AHE.Chr21.400;AHE.Chr04.1775;AHE.Chr24.807;AHE.Chr07.885;AHE.Chr16.85;AHE.Chr22.1491;AHE.Chr15.1301;AHE.Chr24.623;AHE.Chr15.119;A…	47	AHE.Chr22.371;AHE.Chr13.1205;AHE.Chr23.715;AHE.Chr02.1219;AHE.Chr16.781;AHE.Chr26.46;AHE.Chr26.296;AHE.Chr16.152;AHE.Chr24.174;AHE.Chr22.592;AHE.Chr08.1968;AHE.Chr24.284;AHE.Chr08.790;AHE.Chr20.815;AHE.Chr04.1775;AHE.Chr24.807;AHE.Chr16.85;AHE.Chr22.1491;AHE.Chr15.1301;AHE.Chr24.623;AHE.Chr15.119;AHE.Chr06.342;AHE.Chr04.1536;AHE.Chr02.552;AHE.Chr08.1402;AHE.Chr10.952;AHE.Chr22.885;AHE.Chr07.907;A…	30	AHE.Chr24.455;AHE.Chr18.264;AHE.Chr26.1060;AHE.Chr18.136;AHE.Chr16.1240;AHE.Chr21.400;AHE.Chr07.885;AHE.Chr14.263;AHE.Chr07.1362;AHE.Chr07.1553;AHE.Chr09.1478;AHE.Chr23.468;AHE.Chr24.1419;AHE.Chr03.1147;AHE.Chr23.188;AHE.Chr24.1420;novel.89	17	https://www.genome.jp/dbget-bin/www_bget?ko00630	https:\\www.genome.jp\dbget-bin\www_bget?map00630
ko00900	Metabolism	Metabolism of terpenoids and polyketides	Terpenoid backbone biosynthesis	38/3031 1.25%	127/15444 0.82%	0.00349884	0.517828	AHE.Chr06.1144;AHE.Chr06.1419;AHE.Chr06.1418;AHE.Chr21.842;AHE.Chr26.419;AHE.Chr22.949;novel.715;AHE.Chr13.855;AHE.Chr15.404;AHE.Chr12.272;AHE.Chr09.982;AHE.Chr01.981;AHE.Chr17.1436;AHE.Chr12.1065;AHE.Chr27.1695;AHE.Chr04.1607;AHE.Chr09.1510;AHE.Chr23.2058;AHE.Chr02.69;AHE.Chr11.2043;AHE.Chr05.411;AHE.Chr10.1391;AHE.Chr28.1835;AHE.Chr10.1368;AHE.Chr20.816;AHE.Chr18.155;AHE.Chr13.792;AHE.Chr24.216…	38	AHE.Chr06.1144;AHE.Chr06.1419;AHE.Chr06.1418;AHE.Chr21.842;AHE.Chr15.404;AHE.Chr12.272;AHE.Chr01.981;AHE.Chr17.1436;AHE.Chr23.2058;AHE.Chr02.69;AHE.Chr11.2043;AHE.Chr10.1391;AHE.Chr28.1835;AHE.Chr20.816;AHE.Chr13.792;AHE.Chr24.2167;AHE.Chr13.857;AHE.Chr01.394;AHE.Chr07.646	19	AHE.Chr26.419;AHE.Chr22.949;novel.715;AHE.Chr13.855;AHE.Chr09.982;AHE.Chr12.1065;AHE.Chr27.1695;AHE.Chr04.1607;AHE.Chr09.1510;AHE.Chr05.411;AHE.Chr10.1368;AHE.Chr18.155;AHE.Chr22.75;AHE.Chr08.555;AHE.Chr11.1103;AHE.Chr20.601;AHE.Chr18.880;AHE.Chr20.877;AHE.Chr01.979	19	https://www.genome.jp/dbget-bin/www_bget?ko00900	https:\\www.genome.jp\dbget-bin\www_bget?map00900
ko04145	Cellular Processes	Transport and catabolism	Phagosome	52/3031 1.72%	188/15444 1.22%	0.00462676	0.68476	AHE.Chr16.122;AHE.Chr23.1940;AHE.Chr12.1437;AHE.Chr11.1418;AHE.Chr16.1677;AHE.Chr12.1345;AHE.Chr22.134;AHE.Chr21.21;AHE.Chr24.225;AHE.Chr26.201;AHE.Chr22.2288;AHE.Chr17.443;AHE.Chr02.1084;AHE.Chr08.1307;AHE.Chr25.195;AHE.Chr28.1618;AHE.Chr13.1430;AHE.Chr12.1530;AHE.Chr07.1873;AHE.Chr21.41;AHE.Chr04.81;AHE.Chr04.1622;AHE.Chr20.293;AHE.Chr04.1623;AHE.Chr11.1210;AHE.Chr27.1467;AHE.Chr03.1011;AHE.Chr…	52	AHE.Chr12.1437;AHE.Chr11.1418;AHE.Chr16.1677;AHE.Chr22.134;AHE.Chr24.225;AHE.Chr26.201;AHE.Chr22.2288;AHE.Chr02.1084;AHE.Chr08.1307;AHE.Chr25.195;AHE.Chr07.1873;AHE.Chr21.41;AHE.Chr04.1622;AHE.Chr20.293;AHE.Chr04.1623;AHE.Chr27.1467;AHE.Chr03.1011;AHE.Chr24.814;novel.1178;AHE.Chr15.146;AHE.Chr03.134;AHE.Chr02.205;novel.3738;AHE.Chr11.1957;AHE.Chr18.278;AHE.Chr07.1399	26	AHE.Chr16.122;AHE.Chr23.1940;AHE.Chr12.1345;AHE.Chr21.21;AHE.Chr17.443;AHE.Chr28.1618;AHE.Chr13.1430;AHE.Chr12.1530;AHE.Chr04.81;AHE.Chr11.1210;AHE.Chr27.1264;AHE.Chr18.118;AHE.Chr14.717;AHE.Chr01.677;AHE.Chr07.2370;novel.1206;AHE.Chr23.722;AHE.Chr07.2367;AHE.Chr14.734;AHE.Chr07.2369;AHE.Chr07.2368;AHE.Chr19.275;AHE.Chr12.253;AHE.Chr02.1188;AHE.Chr07.261;AHE.Chr07.2371	26	https://www.genome.jp/dbget-bin/www_bget?ko04145	https:\\www.genome.jp\dbget-bin\www_bget?map04145
ko00710	Metabolism	Energy metabolism	Carbon fixation by Calvin cycle	49/3031 1.62%	177/15444 1.15%	0.00574192	0.849805	AHE.Chr09.189;AHE.Chr13.1205;AHE.Chr14.1032;AHE.Chr07.2409;AHE.Chr16.781;AHE.Chr04.988;AHE.Chr27.988;AHE.Chr14.26;AHE.Chr21.1186;AHE.Chr20.166;AHE.Chr24.229;AHE.Chr08.1451;AHE.Chr20.815;AHE.Chr05.1668;AHE.Chr19.155;AHE.Chr04.1775;AHE.Chr18.306;AHE.Chr26.225;AHE.Chr24.736;AHE.Chr19.375;AHE.Chr20.1071;AHE.Chr07.2132;AHE.Chr27.1225;AHE.Chr19.1083;AHE.Chr07.2453;AHE.Chr02.483;AHE.Chr06.342;AHE.Chr18.…	49	AHE.Chr13.1205;AHE.Chr14.1032;AHE.Chr16.781;AHE.Chr04.988;AHE.Chr27.988;AHE.Chr14.26;AHE.Chr21.1186;AHE.Chr20.166;AHE.Chr24.229;AHE.Chr08.1451;AHE.Chr20.815;AHE.Chr05.1668;AHE.Chr19.155;AHE.Chr04.1775;AHE.Chr19.375;AHE.Chr07.2132;AHE.Chr07.2453;AHE.Chr02.483;AHE.Chr06.342;AHE.Chr18.30;AHE.Chr19.156;AHE.Chr20.165;AHE.Chr02.552;AHE.Chr04.1748;AHE.Chr10.197;AHE.Chr10.1804;AHE.Chr13.1380;AHE.Chr27.691	28	AHE.Chr09.189;AHE.Chr07.2409;AHE.Chr18.306;AHE.Chr26.225;AHE.Chr24.736;AHE.Chr20.1071;AHE.Chr27.1225;AHE.Chr19.1083;AHE.Chr22.115;AHE.Chr23.419;AHE.Chr14.263;AHE.Chr17.319;AHE.Chr10.1730;AHE.Chr18.243;AHE.Chr09.1478;AHE.Chr28.1961;novel.1862;AHE.Chr02.539;AHE.Chr28.783;AHE.Chr18.690;AHE.Chr26.1020	21	https://www.genome.jp/dbget-bin/www_bget?ko00710	https:\\www.genome.jp\dbget-bin\www_bget?map00710
ko00523	Metabolism	Metabolism of terpenoids and polyketides	Polyketide sugar unit biosynthesis	4/3031 0.13%	5/15444 0.03%	0.00624444	0.924177	AHE.Chr18.148;AHE.Chr17.1457;AHE.Chr17.1439;AHE.Chr17.1389	4	AHE.Chr18.148;AHE.Chr17.1457	2	AHE.Chr17.1439;AHE.Chr17.1389	2	https://www.genome.jp/dbget-bin/www_bget?ko00523	https:\\www.genome.jp\dbget-bin\www_bget?map00523
ko00280	Metabolism	Amino acid metabolism	Valine, leucine and isoleucine degradation	41/3031 1.35%	146/15444 0.95%	0.00838355	1	AHE.Chr01.1270;AHE.Chr06.896;AHE.Chr10.1712;AHE.Chr21.372;AHE.Chr01.1202;AHE.Chr16.237;AHE.Chr20.583;AHE.Chr02.156;AHE.Chr11.1993;AHE.Chr17.348;AHE.Chr16.152;AHE.Chr19.618;AHE.Chr08.946;AHE.Chr20.1323;AHE.Chr24.1383;AHE.Chr12.2016;AHE.Chr16.1711;AHE.Chr23.1386;AHE.Chr19.584;AHE.Chr16.85;novel.4247;AHE.Chr03.536;AHE.Chr19.591;AHE.Chr15.119;AHE.Chr01.73;AHE.Chr17.1436;AHE.Chr10.1711;AHE.Chr11.1499;…	41	AHE.Chr21.372;AHE.Chr01.1202;AHE.Chr16.237;AHE.Chr02.156;AHE.Chr16.152;AHE.Chr19.618;AHE.Chr16.1711;AHE.Chr19.584;AHE.Chr16.85;AHE.Chr03.536;AHE.Chr19.591;AHE.Chr15.119;AHE.Chr17.1436;AHE.Chr11.1499;AHE.Chr17.956;AHE.Chr08.744;AHE.Chr18.875;AHE.Chr02.1031;AHE.Chr22.2216	19	AHE.Chr01.1270;AHE.Chr06.896;AHE.Chr10.1712;AHE.Chr20.583;AHE.Chr11.1993;AHE.Chr17.348;AHE.Chr08.946;AHE.Chr20.1323;AHE.Chr24.1383;AHE.Chr12.2016;AHE.Chr23.1386;novel.4247;AHE.Chr01.73;AHE.Chr10.1711;AHE.Chr27.1173;AHE.Chr26.1017;AHE.Chr18.155;AHE.Chr10.162;AHE.Chr03.151;AHE.Chr20.577;AHE.Chr15.239;AHE.Chr24.793	22	https://www.genome.jp/dbget-bin/www_bget?ko00280	https:\\www.genome.jp\dbget-bin\www_bget?map00280
ko04146	Cellular Processes	Transport and catabolism	Peroxisome	56/3031 1.85%	211/15444 1.37%	0.00853523	1	AHE.Chr24.455;AHE.Chr21.27;AHE.Chr22.120;AHE.Chr11.584;AHE.Chr13.543;AHE.Chr15.1318;AHE.Chr17.259;AHE.Chr27.465;AHE.Chr21.893;AHE.Chr15.524;novel.191;AHE.Chr11.1993;AHE.Chr12.534;AHE.Chr12.2190;AHE.Chr18.494;AHE.Chr10.1030;AHE.Chr21.1321;AHE.Chr21.380;AHE.Chr12.2016;AHE.Chr23.1993;AHE.Chr14.79;AHE.Chr20.600;AHE.Chr03.490;AHE.Chr28.1376;novel.4247;AHE.Chr16.247;AHE.Chr28.750;AHE.Chr28.2114;AHE.Chr…	56	AHE.Chr22.120;AHE.Chr11.584;AHE.Chr13.543;AHE.Chr15.1318;AHE.Chr17.259;AHE.Chr27.465;AHE.Chr12.534;AHE.Chr12.2190;AHE.Chr18.494;AHE.Chr21.1321;AHE.Chr21.380;AHE.Chr03.490;AHE.Chr16.247;AHE.Chr28.750;AHE.Chr05.759;AHE.Chr05.758;AHE.Chr03.489;AHE.Chr23.1254;AHE.Chr06.805;AHE.Chr24.176;AHE.Chr21.522;AHE.Chr16.248;AHE.Chr22.336;AHE.Chr07.2491;AHE.Chr10.1504	25	AHE.Chr24.455;AHE.Chr21.27;AHE.Chr21.893;AHE.Chr15.524;novel.191;AHE.Chr11.1993;AHE.Chr10.1030;AHE.Chr12.2016;AHE.Chr23.1993;AHE.Chr14.79;AHE.Chr20.600;AHE.Chr28.1376;novel.4247;AHE.Chr28.2114;AHE.Chr17.1003;AHE.Chr09.1256;AHE.Chr11.23;AHE.Chr16.1191;AHE.Chr26.1017;AHE.Chr23.248;AHE.Chr28.1273;AHE.Chr23.468;AHE.Chr09.1493;AHE.Chr23.190;AHE.Chr05.1235;AHE.Chr24.1419;AHE.Chr05.760;AHE.Chr24.1420;AH…	31	https://www.genome.jp/dbget-bin/www_bget?ko04146	https:\\www.genome.jp\dbget-bin\www_bget?map04146
ko00250	Metabolism	Amino acid metabolism	Alanine, aspartate and glutamate metabolism	31/3031 1.02%	105/15444 0.68%	0.00960851	1	AHE.Chr06.896;AHE.Chr07.739;AHE.Chr13.1205;AHE.Chr07.2409;AHE.Chr02.156;AHE.Chr26.296;AHE.Chr17.348;AHE.Chr22.592;AHE.Chr24.229;AHE.Chr04.1229;AHE.Chr11.1085;AHE.Chr21.400;AHE.Chr01.494;AHE.Chr18.306;AHE.Chr05.1310;AHE.Chr21.1468;AHE.Chr27.586;AHE.Chr08.672;AHE.Chr03.876;AHE.Chr23.573;AHE.Chr23.419;AHE.Chr14.263;AHE.Chr12.741;AHE.Chr22.362;AHE.Chr06.1314;AHE.Chr19.804;AHE.Chr05.1502;AHE.Chr20.329…	31	AHE.Chr13.1205;AHE.Chr02.156;AHE.Chr26.296;AHE.Chr22.592;AHE.Chr24.229;AHE.Chr12.741;AHE.Chr05.1502;AHE.Chr20.329;AHE.Chr11.239;AHE.Chr08.1654;AHE.Chr22.2216	11	AHE.Chr06.896;AHE.Chr07.739;AHE.Chr07.2409;AHE.Chr17.348;AHE.Chr04.1229;AHE.Chr11.1085;AHE.Chr21.400;AHE.Chr01.494;AHE.Chr18.306;AHE.Chr05.1310;AHE.Chr21.1468;AHE.Chr27.586;AHE.Chr08.672;AHE.Chr03.876;AHE.Chr23.573;AHE.Chr23.419;AHE.Chr14.263;AHE.Chr22.362;AHE.Chr06.1314;AHE.Chr19.804	20	https://www.genome.jp/dbget-bin/www_bget?ko00250	https:\\www.genome.jp\dbget-bin\www_bget?map00250
ko00562	Metabolism	Carbohydrate metabolism	Inositol phosphate metabolism	51/3031 1.68%	192/15444 1.24%	0.0114572	1	AHE.Chr12.1081;AHE.Chr10.1712;AHE.Chr24.476;AHE.Chr27.714;AHE.Chr27.988;AHE.Chr08.464;AHE.Chr24.351;AHE.Chr10.144;AHE.Chr27.497;AHE.Chr24.225;AHE.Chr12.1062;AHE.Chr26.87;AHE.Chr11.1038;AHE.Chr04.417;AHE.Chr18.607;AHE.Chr28.816;AHE.Chr23.603;AHE.Chr12.1530;AHE.Chr27.764;AHE.Chr07.2271;AHE.Chr13.1372;AHE.Chr11.1210;AHE.Chr10.1711;AHE.Chr27.1524;AHE.Chr27.1525;AHE.Chr24.47;novel.1178;AHE.Chr24.2012;…	51	AHE.Chr12.1081;AHE.Chr27.714;AHE.Chr27.988;AHE.Chr08.464;AHE.Chr27.497;AHE.Chr24.225;AHE.Chr18.607;AHE.Chr28.816;AHE.Chr23.603;AHE.Chr07.2271;novel.1178;AHE.Chr24.2012;AHE.Chr10.197;AHE.Chr12.1729;novel.4239	15	AHE.Chr10.1712;AHE.Chr24.476;AHE.Chr24.351;AHE.Chr10.144;AHE.Chr12.1062;AHE.Chr26.87;AHE.Chr11.1038;AHE.Chr04.417;AHE.Chr12.1530;AHE.Chr27.764;AHE.Chr13.1372;AHE.Chr11.1210;AHE.Chr10.1711;AHE.Chr27.1524;AHE.Chr27.1525;AHE.Chr24.47;AHE.Chr21.2141;AHE.Chr08.1949;AHE.Chr18.243;AHE.Chr07.2370;novel.1206;AHE.Chr23.463;AHE.Chr28.873;AHE.Chr07.2367;AHE.Chr21.345;AHE.Chr07.1516;AHE.Chr08.282;AHE.Chr07.23…	36	https://www.genome.jp/dbget-bin/www_bget?ko00562	https:\\www.genome.jp\dbget-bin\www_bget?map00562
ko00330	Metabolism	Amino acid metabolism	Arginine and proline metabolism	42/3031 1.39%	155/15444 1%	0.0145135	1	AHE.Chr28.1044;AHE.Chr01.1270;AHE.Chr07.207;AHE.Chr05.602;AHE.Chr21.1584;AHE.Chr23.1712;AHE.Chr01.1202;AHE.Chr07.2409;AHE.Chr14.801;AHE.Chr16.1327;AHE.Chr10.1791;AHE.Chr21.1878;AHE.Chr19.618;AHE.Chr24.1811;AHE.Chr08.946;AHE.Chr18.306;novel.479;AHE.Chr13.1321;AHE.Chr13.1101;AHE.Chr08.126;AHE.Chr21.1523;AHE.Chr10.1085;AHE.Chr27.316;AHE.Chr03.536;AHE.Chr14.802;AHE.Chr16.405;AHE.Chr23.843;AHE.Chr11.1…	42	AHE.Chr07.207;AHE.Chr05.602;AHE.Chr01.1202;AHE.Chr16.1327;AHE.Chr21.1878;AHE.Chr19.618;AHE.Chr24.1811;novel.479;AHE.Chr13.1321;AHE.Chr13.1101;AHE.Chr08.126;AHE.Chr21.1523;AHE.Chr10.1085;AHE.Chr27.316;AHE.Chr03.536;AHE.Chr23.843;AHE.Chr11.1499;AHE.Chr15.413;AHE.Chr09.162;AHE.Chr22.483;AHE.Chr02.1220;AHE.Chr05.608;novel.3899;AHE.Chr27.517;AHE.Chr01.1375;AHE.Chr02.1031	26	AHE.Chr28.1044;AHE.Chr01.1270;AHE.Chr21.1584;AHE.Chr23.1712;AHE.Chr07.2409;AHE.Chr14.801;AHE.Chr10.1791;AHE.Chr08.946;AHE.Chr18.306;AHE.Chr14.802;AHE.Chr16.405;AHE.Chr19.804;AHE.Chr20.54;AHE.Chr20.577;AHE.Chr27.273;AHE.Chr09.1889	16	https://www.genome.jp/dbget-bin/www_bget?ko00330	https:\\www.genome.jp\dbget-bin\www_bget?map00330
ko00290	Metabolism	Amino acid metabolism	Valine, leucine and isoleucine biosynthesis	14/3031 0.46%	40/15444 0.26%	0.0164522	1	AHE.Chr26.335;AHE.Chr04.1765;AHE.Chr16.1711;AHE.Chr22.2255;AHE.Chr19.309;AHE.Chr09.895;AHE.Chr26.260;AHE.Chr16.899;AHE.Chr10.162;AHE.Chr21.1199;AHE.Chr08.744;AHE.Chr18.875;novel.2426;AHE.Chr20.295	14	AHE.Chr16.1711;AHE.Chr22.2255;AHE.Chr21.1199;AHE.Chr08.744;AHE.Chr18.875;novel.2426	6	AHE.Chr26.335;AHE.Chr04.1765;AHE.Chr19.309;AHE.Chr09.895;AHE.Chr26.260;AHE.Chr16.899;AHE.Chr10.162;AHE.Chr20.295	8	https://www.genome.jp/dbget-bin/www_bget?ko00290	https:\\www.genome.jp\dbget-bin\www_bget?map00290
ko01110	Metabolism	Global and overview maps	Biosynthesis of secondary metabolites	792/3031 26.13%	3803/15444 24.62%	0.0172441	1	AHE.Chr11.564;AHE.Chr14.911;AHE.Chr16.1694;AHE.Chr18.194;AHE.Chr18.203;AHE.Chr01.531;AHE.Chr24.455;novel.3787;novel.1420;AHE.Chr28.1044;AHE.Chr27.406;AHE.Chr13.1292;AHE.Chr12.213;AHE.Chr09.189;AHE.Chr16.1073;AHE.Chr19.1069;AHE.Chr07.2046;AHE.Chr01.1270;AHE.Chr10.1229;AHE.Chr08.1228;AHE.Chr10.1130;AHE.Chr06.896;AHE.Chr07.2414;AHE.Chr10.167;AHE.Chr13.200;AHE.Chr06.1144;AHE.Chr18.625;AHE.Chr06.1168;…	792	AHE.Chr16.1694;AHE.Chr18.194;AHE.Chr01.531;novel.3787;AHE.Chr12.213;AHE.Chr19.1069;AHE.Chr07.2046;AHE.Chr08.1228;AHE.Chr10.1130;AHE.Chr07.2414;AHE.Chr13.200;AHE.Chr06.1144;AHE.Chr18.1226;AHE.Chr04.983;AHE.Chr11.2058;AHE.Chr06.665;AHE.Chr14.211;AHE.Chr13.1205;AHE.Chr26.739;AHE.Chr26.1306;AHE.Chr21.883;AHE.Chr23.715;AHE.Chr07.569;novel.1956;AHE.Chr28.782;AHE.Chr08.1111;AHE.Chr09.619;AHE.Chr01.1202;…	441	AHE.Chr11.564;AHE.Chr14.911;AHE.Chr18.203;AHE.Chr24.455;novel.1420;AHE.Chr28.1044;AHE.Chr27.406;AHE.Chr13.1292;AHE.Chr09.189;AHE.Chr16.1073;AHE.Chr01.1270;AHE.Chr10.1229;AHE.Chr06.896;AHE.Chr10.167;AHE.Chr18.625;AHE.Chr06.1168;AHE.Chr18.146;AHE.Chr07.739;AHE.Chr20.1066;AHE.Chr15.940;AHE.Chr23.1712;AHE.Chr07.2409;AHE.Chr01.1306;AHE.Chr02.1224;AHE.Chr23.1318;AHE.Chr09.1775;novel.191;AHE.Chr16.957;A…	351	https://www.genome.jp/dbget-bin/www_bget?ko01110	https:\\www.genome.jp\dbget-bin\www_bget?map01110
ko00480	Metabolism	Metabolism of other amino acids	Glutathione metabolism	45/3031 1.48%	170/15444 1.1%	0.017762	1	AHE.Chr12.1218;AHE.Chr09.1143;AHE.Chr07.1105;AHE.Chr21.392;AHE.Chr07.1045;AHE.Chr11.735;AHE.Chr09.1144;AHE.Chr14.103;AHE.Chr21.380;AHE.Chr20.789;AHE.Chr28.1340;AHE.Chr13.248;AHE.Chr18.310;AHE.Chr16.146;AHE.Chr21.2205;AHE.Chr17.1240;AHE.Chr07.2537;AHE.Chr13.1101;AHE.Chr20.827;AHE.Chr08.2308;AHE.Chr27.316;AHE.Chr17.1393;AHE.Chr18.279;AHE.Chr11.274;AHE.Chr02.1183;AHE.Chr15.1691;AHE.Chr12.1219;AHE.Ch…	45	AHE.Chr21.392;AHE.Chr07.1045;AHE.Chr11.735;AHE.Chr09.1144;AHE.Chr14.103;AHE.Chr21.380;AHE.Chr28.1340;AHE.Chr13.248;AHE.Chr18.310;AHE.Chr16.146;AHE.Chr21.2205;AHE.Chr17.1240;AHE.Chr13.1101;AHE.Chr27.316;AHE.Chr17.1393;AHE.Chr18.279;AHE.Chr11.274;AHE.Chr02.1183;AHE.Chr27.1127;AHE.Chr17.1388;novel.3155;AHE.Chr10.303;AHE.Chr21.522;AHE.Chr02.1157;AHE.Chr13.708;AHE.Chr22.336;AHE.Chr18.1364	27	AHE.Chr12.1218;AHE.Chr09.1143;AHE.Chr07.1105;AHE.Chr20.789;AHE.Chr07.2537;AHE.Chr20.827;AHE.Chr08.2308;AHE.Chr15.1691;AHE.Chr12.1219;AHE.Chr28.1343;AHE.Chr15.126;AHE.Chr07.1832;AHE.Chr12.2233;AHE.Chr23.311;AHE.Chr22.586;AHE.Chr28.1149;AHE.Chr21.45;AHE.Chr24.1730	18	https://www.genome.jp/dbget-bin/www_bget?ko00480	https:\\www.genome.jp\dbget-bin\www_bget?map00480
ko00340	Metabolism	Amino acid metabolism	Histidine metabolism	19/3031 0.63%	60/15444 0.39%	0.018106	1	AHE.Chr01.1270;AHE.Chr01.1202;AHE.Chr05.1475;AHE.Chr19.618;AHE.Chr09.764;AHE.Chr08.946;novel.2509;AHE.Chr03.536;AHE.Chr11.1499;AHE.Chr16.1041;novel.1663;AHE.Chr22.2004;AHE.Chr20.577;AHE.Chr10.1517;AHE.Chr24.1688;AHE.Chr02.1031;AHE.Chr08.1948;AHE.Chr08.2214;AHE.Chr10.669	19	AHE.Chr01.1202;AHE.Chr05.1475;AHE.Chr19.618;AHE.Chr09.764;novel.2509;AHE.Chr03.536;AHE.Chr11.1499;novel.1663;AHE.Chr02.1031;AHE.Chr08.1948;AHE.Chr08.2214	11	AHE.Chr01.1270;AHE.Chr08.946;AHE.Chr16.1041;AHE.Chr22.2004;AHE.Chr20.577;AHE.Chr10.1517;AHE.Chr24.1688;AHE.Chr10.669	8	https://www.genome.jp/dbget-bin/www_bget?ko00340	https:\\www.genome.jp\dbget-bin\www_bget?map00340
ko03060	Genetic Information Processing	Folding, sorting and degradation	Protein export	39/3031 1.29%	144/15444 0.93%	0.0181268	1	AHE.Chr18.542;AHE.Chr16.122;AHE.Chr18.649;AHE.Chr17.1102;AHE.Chr08.521;novel.2991;AHE.Chr22.134;AHE.Chr23.1612;AHE.Chr12.1687;AHE.Chr10.174;AHE.Chr21.41;AHE.Chr04.1622;AHE.Chr06.1294;AHE.Chr23.855;AHE.Chr09.259;AHE.Chr20.293;AHE.Chr08.419;AHE.Chr17.1165;AHE.Chr04.1623;AHE.Chr27.831;AHE.Chr08.981;AHE.Chr28.1009;AHE.Chr06.765;AHE.Chr12.1582;AHE.Chr10.513;AHE.Chr14.1233;AHE.Chr19.301;AHE.Chr09.86;AH…	39	AHE.Chr18.649;AHE.Chr17.1102;AHE.Chr08.521;novel.2991;AHE.Chr22.134;AHE.Chr12.1687;AHE.Chr10.174;AHE.Chr21.41;AHE.Chr04.1622;AHE.Chr06.1294;AHE.Chr23.855;AHE.Chr09.259;AHE.Chr20.293;AHE.Chr17.1165;AHE.Chr04.1623;AHE.Chr27.831;AHE.Chr28.1009;AHE.Chr06.765;AHE.Chr12.1582;AHE.Chr10.513;AHE.Chr14.1233;AHE.Chr09.86;AHE.Chr15.146;AHE.Chr09.587;AHE.Chr03.134;AHE.Chr12.460;AHE.Chr04.1574;AHE.Chr24.928;AH…	29	AHE.Chr18.542;AHE.Chr16.122;AHE.Chr23.1612;AHE.Chr08.419;AHE.Chr08.981;AHE.Chr19.301;AHE.Chr04.1606;AHE.Chr27.566;AHE.Chr07.2187;AHE.Chr18.983	10	https://www.genome.jp/dbget-bin/www_bget?ko03060	https:\\www.genome.jp\dbget-bin\www_bget?map03060
ko03010	Genetic Information Processing	Translation	Ribosome	139/3031 4.59%	603/15444 3.9%	0.0188782	1	AHE.Chr21.923;AHE.Chr26.97;AHE.Chr16.309;AHE.Chr15.492;AHE.Chr05.1338;novel.4320;AHE.Chr10.1264;AHE.Chr13.1126;AHE.Chr10.1099;AHE.Chr11.1289;AHE.Chr12.492;novel.4488;AHE.Chr23.2038;AHE.Chr03.738;AHE.Chr11.1786;AHE.Chr25.135;AHE.Chr06.256;AHE.Chr12.1130;AHE.Chr15.631;AHE.Chr21.1893;AHE.Chr07.1848;AHE.Chr25.525;AHE.Chr21.746;AHE.Chr14.1142;AHE.Chr16.295;AHE.Chr10.1076;AHE.Chr02.223;AHE.Chr01.754;AH…	139	AHE.Chr21.923;AHE.Chr16.309;AHE.Chr15.492;AHE.Chr05.1338;novel.4320;AHE.Chr12.492;novel.4488;AHE.Chr03.738;AHE.Chr11.1786;AHE.Chr25.135;AHE.Chr06.256;AHE.Chr12.1130;AHE.Chr15.631;AHE.Chr21.1893;AHE.Chr07.1848;AHE.Chr25.525;AHE.Chr21.746;AHE.Chr14.1142;AHE.Chr10.1076;AHE.Chr02.223;AHE.Chr01.754;AHE.Chr26.142;AHE.Chr11.804;AHE.Chr15.962;AHE.Chr26.27;AHE.Chr24.475;AHE.Chr10.575;AHE.Chr04.562;AHE.Chr…	115	AHE.Chr26.97;AHE.Chr10.1264;AHE.Chr13.1126;AHE.Chr10.1099;AHE.Chr11.1289;AHE.Chr23.2038;AHE.Chr16.295;AHE.Chr24.46;AHE.Chr23.829;AHE.Chr28.2013;AHE.Chr13.439;AHE.Chr10.534;AHE.Chr21.1297;AHE.Chr09.1866;AHE.Chr10.121;novel.4692;AHE.Chr05.1321;AHE.Chr26.423;AHE.Chr28.495;AHE.Chr24.1511;AHE.Chr17.1050;AHE.Chr21.984;AHE.Chr28.1796;AHE.Chr07.148	24	https://www.genome.jp/dbget-bin/www_bget?ko03010	https:\\www.genome.jp\dbget-bin\www_bget?map03010
ko00500	Metabolism	Carbohydrate metabolism	Starch and sucrose metabolism	123/3031 4.06%	529/15444 3.43%	0.0202343	1	AHE.Chr07.2046;AHE.Chr07.2414;AHE.Chr13.200;AHE.Chr18.146;AHE.Chr26.739;AHE.Chr15.940;AHE.Chr05.1337;AHE.Chr16.957;AHE.Chr15.1809;AHE.Chr03.318;AHE.Chr16.1235;AHE.Chr23.1073;AHE.Chr19.611;AHE.Chr08.1006;AHE.Chr20.570;AHE.Chr26.387;AHE.Chr01.405;AHE.Chr09.1203;AHE.Chr08.2140;AHE.Chr28.612;AHE.Chr07.1978;AHE.Chr14.1116;AHE.Chr05.1503;AHE.Chr06.402;AHE.Chr12.1011;AHE.Chr21.1628;AHE.Chr05.827;AHE.Chr…	123	AHE.Chr07.2046;AHE.Chr07.2414;AHE.Chr13.200;AHE.Chr26.739;AHE.Chr05.1337;AHE.Chr03.318;AHE.Chr16.1235;AHE.Chr28.612;AHE.Chr05.1503;AHE.Chr12.1011;AHE.Chr21.1628;AHE.Chr05.961;AHE.Chr26.773;AHE.Chr08.601;AHE.Chr14.1176;AHE.Chr21.622;AHE.Chr09.688;AHE.Chr13.889;AHE.Chr22.557;AHE.Chr01.340;AHE.Chr08.335;AHE.Chr25.1070;AHE.Chr04.392;AHE.Chr20.1422;AHE.Chr18.362;AHE.Chr09.501;AHE.Chr14.349;AHE.Chr21.7…	57	AHE.Chr18.146;AHE.Chr15.940;AHE.Chr16.957;AHE.Chr15.1809;AHE.Chr23.1073;AHE.Chr19.611;AHE.Chr08.1006;AHE.Chr20.570;AHE.Chr26.387;AHE.Chr01.405;AHE.Chr09.1203;AHE.Chr08.2140;AHE.Chr07.1978;AHE.Chr14.1116;AHE.Chr06.402;AHE.Chr05.827;AHE.Chr17.1441;AHE.Chr18.29;AHE.Chr09.1204;AHE.Chr26.447;AHE.Chr28.1989;AHE.Chr04.1823;AHE.Chr09.1389;AHE.Chr27.212;AHE.Chr05.549;AHE.Chr24.724;AHE.Chr09.2037;AHE.Chr23…	66	https://www.genome.jp/dbget-bin/www_bget?ko00500	https:\\www.genome.jp\dbget-bin\www_bget?map00500
ko02010	Environmental Information Processing	Membrane transport	ABC transporters	58/3031 1.91%	230/15444 1.49%	0.0216573	1	AHE.Chr23.793;AHE.Chr11.210;AHE.Chr12.217;novel.36;novel.34;novel.4307;AHE.Chr21.194;AHE.Chr22.794;AHE.Chr08.1303;AHE.Chr09.676;AHE.Chr10.600;AHE.Chr21.250;novel.1186;AHE.Chr28.409;AHE.Chr19.818;AHE.Chr21.698;AHE.Chr21.26;AHE.Chr23.792;novel.4729;novel.1635;AHE.Chr08.439;novel.2056;AHE.Chr09.129;AHE.Chr28.2114;AHE.Chr09.130;novel.750;AHE.Chr19.816;AHE.Chr02.541;novel.4730;AHE.Chr07.1758;AHE.Chr15…	58	AHE.Chr12.217;novel.36;novel.34;AHE.Chr08.1303;AHE.Chr09.676;AHE.Chr10.600;AHE.Chr28.409;novel.1635;AHE.Chr08.439;novel.2056;novel.750;AHE.Chr11.1043;AHE.Chr24.1891;AHE.Chr09.465;AHE.Chr24.1892;novel.4335;AHE.Chr12.1487;novel.4566;AHE.Chr27.190;novel.4506;AHE.Chr13.790	21	AHE.Chr23.793;AHE.Chr11.210;novel.4307;AHE.Chr21.194;AHE.Chr22.794;AHE.Chr21.250;novel.1186;AHE.Chr19.818;AHE.Chr21.698;AHE.Chr21.26;AHE.Chr23.792;novel.4729;AHE.Chr09.129;AHE.Chr28.2114;AHE.Chr09.130;AHE.Chr19.816;AHE.Chr02.541;novel.4730;AHE.Chr07.1758;AHE.Chr15.837;AHE.Chr11.23;AHE.Chr06.1356;AHE.Chr22.460;AHE.Chr24.156;novel.4246;novel.3528;AHE.Chr11.1462;novel.2143;AHE.Chr09.128;novel.3428;A…	37	https://www.genome.jp/dbget-bin/www_bget?ko02010	https:\\www.genome.jp\dbget-bin\www_bget?map02010
ko00730	Metabolism	Metabolism of cofactors and vitamins	Thiamine metabolism	18/3031 0.59%	57/15444 0.37%	0.0216773	1	AHE.Chr06.1419;AHE.Chr06.1418;AHE.Chr27.1136;AHE.Chr14.166;AHE.Chr04.962;AHE.Chr22.185;AHE.Chr15.404;AHE.Chr16.980;AHE.Chr20.335;AHE.Chr19.349;AHE.Chr18.1180;AHE.Chr05.411;AHE.Chr11.151;AHE.Chr09.1157;AHE.Chr01.683;AHE.Chr09.666;AHE.Chr26.135;AHE.Chr12.2345	18	AHE.Chr06.1419;AHE.Chr06.1418;AHE.Chr27.1136;AHE.Chr04.962;AHE.Chr22.185;AHE.Chr15.404;AHE.Chr16.980;AHE.Chr20.335;AHE.Chr19.349;AHE.Chr01.683;AHE.Chr26.135	11	AHE.Chr14.166;AHE.Chr18.1180;AHE.Chr05.411;AHE.Chr11.151;AHE.Chr09.1157;AHE.Chr09.666;AHE.Chr12.2345	7	https://www.genome.jp/dbget-bin/www_bget?ko00730	https:\\www.genome.jp\dbget-bin\www_bget?map00730
ko00230	Metabolism	Nucleotide metabolism	Purine metabolism	64/3031 2.11%	258/15444 1.67%	0.0232352	1	AHE.Chr13.200;AHE.Chr18.625;AHE.Chr08.1111;AHE.Chr06.1382;AHE.Chr16.1635;AHE.Chr28.1801;AHE.Chr27.1136;AHE.Chr23.495;AHE.Chr18.612;AHE.Chr28.89;AHE.Chr24.532;AHE.Chr04.962;AHE.Chr23.487;AHE.Chr08.601;AHE.Chr22.185;AHE.Chr22.1468;AHE.Chr14.1176;AHE.Chr23.2047;AHE.Chr24.1445;AHE.Chr18.478;AHE.Chr07.781;AHE.Chr11.266;AHE.Chr27.212;AHE.Chr08.320;AHE.Chr05.1310;AHE.Chr16.435;AHE.Chr28.1580;AHE.Chr26.9…	64	AHE.Chr13.200;AHE.Chr08.1111;AHE.Chr06.1382;AHE.Chr16.1635;AHE.Chr28.1801;AHE.Chr27.1136;AHE.Chr23.495;AHE.Chr04.962;AHE.Chr08.601;AHE.Chr22.185;AHE.Chr14.1176;AHE.Chr23.2047;AHE.Chr24.1445;AHE.Chr18.478;AHE.Chr07.781;AHE.Chr11.266;AHE.Chr08.320;AHE.Chr16.435;AHE.Chr28.1580;AHE.Chr17.269;AHE.Chr17.1156;AHE.Chr16.527;AHE.Chr18.499;AHE.Chr19.378;AHE.Chr20.335;AHE.Chr16.1140;AHE.Chr19.349;AHE.Chr08.…	37	AHE.Chr18.625;AHE.Chr18.612;AHE.Chr28.89;AHE.Chr24.532;AHE.Chr23.487;AHE.Chr22.1468;AHE.Chr27.212;AHE.Chr05.1310;AHE.Chr26.935;AHE.Chr01.78;AHE.Chr28.1255;AHE.Chr12.426;AHE.Chr11.151;AHE.Chr05.466;AHE.Chr17.372;AHE.Chr26.665;AHE.Chr28.290;AHE.Chr24.1124;AHE.Chr17.846;AHE.Chr04.992;AHE.Chr07.1871;AHE.Chr15.417;AHE.Chr21.45;AHE.Chr17.1157;AHE.Chr11.279;AHE.Chr01.1326;AHE.Chr15.550	27	https://www.genome.jp/dbget-bin/www_bget?ko00230	https:\\www.genome.jp\dbget-bin\www_bget?map00230
ko03018	Genetic Information Processing	Folding, sorting and degradation	RNA degradation	69/3031 2.28%	282/15444 1.83%	0.0254713	1	AHE.Chr01.999;AHE.Chr19.745;AHE.Chr25.392;AHE.Chr25.468;AHE.Chr19.1210;AHE.Chr09.343;AHE.Chr04.285;AHE.Chr25.768;AHE.Chr12.224;AHE.Chr04.414;AHE.Chr08.539;AHE.Chr21.1446;AHE.Chr11.2016;AHE.Chr24.613;AHE.Chr27.1181;AHE.Chr11.647;AHE.Chr20.851;AHE.Chr03.914;AHE.Chr08.2274;AHE.Chr11.1340;AHE.Chr10.276;AHE.Chr11.399;AHE.Chr08.14;AHE.Chr14.1026;AHE.Chr19.679;AHE.Chr11.1291;AHE.Chr03.460;AHE.Chr14.1025…	69	AHE.Chr19.745;AHE.Chr25.392;AHE.Chr25.468;AHE.Chr19.1210;AHE.Chr09.343;AHE.Chr04.285;AHE.Chr12.224;AHE.Chr04.414;AHE.Chr08.539;AHE.Chr24.613;AHE.Chr27.1181;AHE.Chr11.647;AHE.Chr03.914;AHE.Chr11.1340;AHE.Chr10.276;AHE.Chr11.399;AHE.Chr16.864;AHE.Chr10.635;AHE.Chr01.889;AHE.Chr10.1693;novel.1546;AHE.Chr07.287;novel.4018;AHE.Chr09.710;AHE.Chr01.594;AHE.Chr20.594;AHE.Chr25.646;AHE.Chr05.1628;AHE.Chr1…	34	AHE.Chr01.999;AHE.Chr25.768;AHE.Chr21.1446;AHE.Chr11.2016;AHE.Chr20.851;AHE.Chr08.2274;AHE.Chr08.14;AHE.Chr14.1026;AHE.Chr19.679;AHE.Chr11.1291;AHE.Chr03.460;AHE.Chr14.1025;AHE.Chr09.1174;AHE.Chr03.339;AHE.Chr14.1027;AHE.Chr14.1028;AHE.Chr06.1329;AHE.Chr01.1280;AHE.Chr27.1337;AHE.Chr07.2012;AHE.Chr12.1263;novel.1054;AHE.Chr27.920;novel.1093;AHE.Chr05.1493;AHE.Chr25.978;AHE.Chr14.1030;AHE.Chr06.55…	35	https://www.genome.jp/dbget-bin/www_bget?ko03018	https:\\www.genome.jp\dbget-bin\www_bget?map03018
ko03022	Genetic Information Processing	Transcription	Basal transcription factors	31/3031 1.02%	115/15444 0.74%	0.0343848	1	AHE.Chr23.1214;AHE.Chr13.104;AHE.Chr08.1489;AHE.Chr24.533;AHE.Chr12.726;AHE.Chr26.1068;AHE.Chr08.1635;AHE.Chr02.805;AHE.Chr08.1465;AHE.Chr12.1619;AHE.Chr25.43;AHE.Chr08.2003;AHE.Chr12.2161;AHE.Chr06.1480;AHE.Chr17.1338;AHE.Chr09.331;AHE.Chr22.1371;AHE.Chr05.1532;AHE.Chr23.1417;AHE.Chr08.246;AHE.Chr24.1126;AHE.Chr10.1986;AHE.Chr04.323;AHE.Chr03.263;AHE.Chr22.881;AHE.Chr08.375;AHE.Chr23.488;AHE.Chr…	31	AHE.Chr13.104;AHE.Chr12.726;AHE.Chr26.1068;AHE.Chr08.1635;AHE.Chr08.1465;AHE.Chr12.1619;AHE.Chr08.2003;AHE.Chr06.1480;AHE.Chr17.1338;AHE.Chr09.331;AHE.Chr05.1532;AHE.Chr23.1417;AHE.Chr03.263;AHE.Chr08.375;AHE.Chr24.555	15	AHE.Chr23.1214;AHE.Chr08.1489;AHE.Chr24.533;AHE.Chr02.805;AHE.Chr25.43;AHE.Chr12.2161;AHE.Chr22.1371;AHE.Chr08.246;AHE.Chr24.1126;AHE.Chr10.1986;AHE.Chr04.323;AHE.Chr22.881;AHE.Chr23.488;novel.4170;AHE.Chr23.522;AHE.Chr10.1832	16	https://www.genome.jp/dbget-bin/www_bget?ko03022	https:\\www.genome.jp\dbget-bin\www_bget?map03022
ko00071	Metabolism	Lipid metabolism	Fatty acid degradation	32/3031 1.06%	120/15444 0.78%	0.0368481	1	AHE.Chr01.1270;AHE.Chr01.1202;AHE.Chr15.1318;AHE.Chr17.259;AHE.Chr16.237;AHE.Chr15.524;novel.191;AHE.Chr04.318;AHE.Chr28.1522;AHE.Chr07.1356;AHE.Chr19.618;AHE.Chr27.1031;AHE.Chr18.494;AHE.Chr08.946;AHE.Chr27.1030;AHE.Chr21.1321;AHE.Chr03.272;AHE.Chr11.26;AHE.Chr10.608;AHE.Chr03.536;AHE.Chr17.1003;AHE.Chr08.1198;AHE.Chr04.1056;AHE.Chr11.1499;AHE.Chr10.1050;AHE.Chr08.1196;novel.461;AHE.Chr20.577;AH…	32	AHE.Chr01.1202;AHE.Chr15.1318;AHE.Chr17.259;AHE.Chr16.237;AHE.Chr04.318;AHE.Chr07.1356;AHE.Chr19.618;AHE.Chr18.494;AHE.Chr27.1030;AHE.Chr21.1321;AHE.Chr03.272;AHE.Chr11.26;AHE.Chr10.608;AHE.Chr03.536;AHE.Chr08.1198;AHE.Chr11.1499;AHE.Chr10.1050;AHE.Chr08.1196;AHE.Chr12.24;AHE.Chr02.1031	20	AHE.Chr01.1270;AHE.Chr15.524;novel.191;AHE.Chr28.1522;AHE.Chr27.1031;AHE.Chr08.946;AHE.Chr17.1003;AHE.Chr04.1056;novel.461;AHE.Chr20.577;AHE.Chr09.1493;AHE.Chr15.239	12	https://www.genome.jp/dbget-bin/www_bget?ko00071	https:\\www.genome.jp\dbget-bin\www_bget?map00071
ko04148	Cellular Processes	Transport and catabolism	Efferocytosis	40/3031 1.32%	156/15444 1.01%	0.0390921	1	AHE.Chr23.1940;AHE.Chr12.1437;AHE.Chr16.438;AHE.Chr19.131;AHE.Chr13.1499;AHE.Chr11.1418;AHE.Chr14.30;AHE.Chr12.1345;AHE.Chr18.532;AHE.Chr08.97;AHE.Chr21.2263;AHE.Chr17.443;novel.479;AHE.Chr28.1618;novel.3416;AHE.Chr10.1120;AHE.Chr08.703;novel.4235;AHE.Chr02.1054;AHE.Chr24.814;AHE.Chr15.1608;AHE.Chr22.59;AHE.Chr22.555;AHE.Chr02.951;AHE.Chr21.2020;AHE.Chr23.722;AHE.Chr02.205;AHE.Chr04.1358;AHE.Chr1…	40	AHE.Chr12.1437;AHE.Chr13.1499;AHE.Chr11.1418;AHE.Chr14.30;novel.479;AHE.Chr10.1120;novel.4235;AHE.Chr24.814;AHE.Chr22.555;AHE.Chr02.205;AHE.Chr04.1358;AHE.Chr21.358;AHE.Chr18.628;AHE.Chr21.2003	14	AHE.Chr23.1940;AHE.Chr16.438;AHE.Chr19.131;AHE.Chr12.1345;AHE.Chr18.532;AHE.Chr08.97;AHE.Chr21.2263;AHE.Chr17.443;AHE.Chr28.1618;novel.3416;AHE.Chr08.703;AHE.Chr02.1054;AHE.Chr15.1608;AHE.Chr22.59;AHE.Chr02.951;AHE.Chr21.2020;AHE.Chr23.722;AHE.Chr17.1113;AHE.Chr15.443;AHE.Chr12.253;AHE.Chr28.2163;AHE.Chr28.2165;AHE.Chr28.2162;AHE.Chr28.2166;AHE.Chr02.1188;AHE.Chr28.2167	26	https://www.genome.jp/dbget-bin/www_bget?ko04148	https:\\www.genome.jp\dbget-bin\www_bget?map04148
ko00564	Metabolism	Lipid metabolism	Glycerophospholipid metabolism	71/3031 2.34%	298/15444 1.93%	0.0407298	1	AHE.Chr18.194;AHE.Chr18.203;AHE.Chr12.213;AHE.Chr06.1168;novel.1956;AHE.Chr07.1698;AHE.Chr01.1306;novel.4460;AHE.Chr02.1224;AHE.Chr06.736;AHE.Chr11.226;AHE.Chr08.464;AHE.Chr20.101;AHE.Chr24.2134;AHE.Chr06.795;AHE.Chr13.1055;AHE.Chr06.732;AHE.Chr27.953;AHE.Chr23.2051;AHE.Chr27.1129;AHE.Chr12.1062;AHE.Chr11.1038;AHE.Chr13.58;AHE.Chr06.487;AHE.Chr28.1071;AHE.Chr02.791;AHE.Chr21.145;AHE.Chr25.1294;AH…	71	AHE.Chr18.194;AHE.Chr12.213;novel.1956;novel.4460;AHE.Chr11.226;AHE.Chr08.464;AHE.Chr20.101;AHE.Chr06.795;AHE.Chr06.732;AHE.Chr27.953;AHE.Chr28.1071;AHE.Chr21.145;AHE.Chr25.1294;AHE.Chr16.836;novel.148;AHE.Chr07.2271;AHE.Chr19.31;AHE.Chr09.1994;AHE.Chr24.413;AHE.Chr23.863;AHE.Chr17.1625;AHE.Chr15.884;novel.147;AHE.Chr28.1622;AHE.Chr26.908;AHE.Chr12.1565;AHE.Chr06.1263;AHE.Chr23.1045;AHE.Chr01.133…	37	AHE.Chr18.203;AHE.Chr06.1168;AHE.Chr07.1698;AHE.Chr01.1306;AHE.Chr02.1224;AHE.Chr06.736;AHE.Chr24.2134;AHE.Chr13.1055;AHE.Chr23.2051;AHE.Chr27.1129;AHE.Chr12.1062;AHE.Chr11.1038;AHE.Chr13.58;AHE.Chr06.487;AHE.Chr02.791;AHE.Chr06.876;AHE.Chr08.222;AHE.Chr03.1102;novel.1305;AHE.Chr13.1450;AHE.Chr08.1337;AHE.Chr03.901;AHE.Chr04.509;AHE.Chr09.1519;AHE.Chr14.1059;AHE.Chr28.157;AHE.Chr22.100;AHE.Chr05.…	34	https://www.genome.jp/dbget-bin/www_bget?ko00564	https:\\www.genome.jp\dbget-bin\www_bget?map00564
ko01232	Metabolism	Global and overview maps	Nucleotide metabolism	45/3031 1.48%	179/15444 1.16%	0.0410367	1	AHE.Chr08.1111;AHE.Chr09.871;AHE.Chr27.1136;AHE.Chr07.1638;AHE.Chr04.962;AHE.Chr22.185;AHE.Chr10.1470;AHE.Chr18.478;AHE.Chr07.781;AHE.Chr11.266;AHE.Chr21.67;AHE.Chr24.12;AHE.Chr14.1097;AHE.Chr18.1203;AHE.Chr08.320;AHE.Chr05.1310;AHE.Chr16.435;AHE.Chr28.1580;AHE.Chr26.935;AHE.Chr17.269;AHE.Chr17.1156;AHE.Chr28.1498;AHE.Chr16.527;AHE.Chr18.499;AHE.Chr19.378;AHE.Chr20.335;AHE.Chr19.349;AHE.Chr08.607…	45	AHE.Chr08.1111;AHE.Chr09.871;AHE.Chr27.1136;AHE.Chr04.962;AHE.Chr22.185;AHE.Chr18.478;AHE.Chr07.781;AHE.Chr11.266;AHE.Chr21.67;AHE.Chr24.12;AHE.Chr14.1097;AHE.Chr18.1203;AHE.Chr08.320;AHE.Chr16.435;AHE.Chr28.1580;AHE.Chr17.269;AHE.Chr17.1156;AHE.Chr28.1498;AHE.Chr16.527;AHE.Chr18.499;AHE.Chr19.378;AHE.Chr20.335;AHE.Chr19.349;AHE.Chr08.607_AHE.Chr08.608;AHE.Chr24.341;AHE.Chr15.996;AHE.Chr26.1174;A…	29	AHE.Chr07.1638;AHE.Chr10.1470;AHE.Chr05.1310;AHE.Chr26.935;AHE.Chr11.151;AHE.Chr05.466;AHE.Chr08.334;AHE.Chr17.372;AHE.Chr04.992;AHE.Chr07.1871;AHE.Chr15.417;AHE.Chr21.45;AHE.Chr17.1157;AHE.Chr15.550;AHE.Chr23.2080;AHE.Chr22.1380	16	https://www.genome.jp/dbget-bin/www_bget?ko01232	https:\\www.genome.jp\dbget-bin\www_bget?map01232
ko00051	Metabolism	Carbohydrate metabolism	Fructose and mannose metabolism	50/3031 1.65%	202/15444 1.31%	0.0422268	1	AHE.Chr09.189;AHE.Chr14.1032;AHE.Chr27.988;AHE.Chr03.318;AHE.Chr27.196;AHE.Chr24.1387;AHE.Chr05.1668;AHE.Chr04.414;AHE.Chr21.622;AHE.Chr27.913;AHE.Chr27.558;AHE.Chr06.383;AHE.Chr24.724;AHE.Chr04.1812;AHE.Chr28.1047;AHE.Chr09.2037;AHE.Chr07.2132;AHE.Chr04.392;AHE.Chr20.1422;AHE.Chr02.483;AHE.Chr23.622;novel.3028;AHE.Chr07.2478;AHE.Chr03.339;AHE.Chr23.261;AHE.Chr22.423;AHE.Chr07.2099;AHE.Chr20.1207…	50	AHE.Chr14.1032;AHE.Chr27.988;AHE.Chr03.318;AHE.Chr24.1387;AHE.Chr05.1668;AHE.Chr04.414;AHE.Chr21.622;AHE.Chr27.558;AHE.Chr06.383;AHE.Chr04.1812;AHE.Chr07.2132;AHE.Chr04.392;AHE.Chr20.1422;AHE.Chr02.483;AHE.Chr23.622;AHE.Chr23.261;AHE.Chr22.423;AHE.Chr20.1207;AHE.Chr21.2243;AHE.Chr01.594;AHE.Chr10.197;AHE.Chr27.910;AHE.Chr10.1804;AHE.Chr22.422;novel.295;AHE.Chr02.461;AHE.Chr23.899;AHE.Chr28.2180;A…	30	AHE.Chr09.189;AHE.Chr27.196;AHE.Chr27.913;AHE.Chr24.724;AHE.Chr28.1047;AHE.Chr09.2037;novel.3028;AHE.Chr07.2478;AHE.Chr03.339;AHE.Chr07.2099;AHE.Chr10.1730;AHE.Chr07.2012;AHE.Chr18.243;novel.1054;novel.1093;novel.2726;AHE.Chr02.986;AHE.Chr21.1147;AHE.Chr19.757;AHE.Chr27.210	20	https://www.genome.jp/dbget-bin/www_bget?ko00051	https:\\www.genome.jp\dbget-bin\www_bget?map00051
ko00220	Metabolism	Amino acid metabolism	Arginine biosynthesis	22/3031 0.73%	78/15444 0.51%	0.042702	1	AHE.Chr13.1205;AHE.Chr07.2409;AHE.Chr26.296;AHE.Chr22.592;AHE.Chr24.229;AHE.Chr21.400;AHE.Chr18.306;novel.479;AHE.Chr07.451;AHE.Chr05.704;AHE.Chr27.586;AHE.Chr23.573;AHE.Chr08.289;AHE.Chr23.419;AHE.Chr14.263;AHE.Chr12.741;AHE.Chr27.814;AHE.Chr20.329;AHE.Chr27.517;AHE.Chr27.273;AHE.Chr09.1889;AHE.Chr08.1654	22	AHE.Chr13.1205;AHE.Chr26.296;AHE.Chr22.592;AHE.Chr24.229;novel.479;AHE.Chr07.451;AHE.Chr05.704;AHE.Chr08.289;AHE.Chr12.741;AHE.Chr20.329;AHE.Chr27.517;AHE.Chr08.1654	12	AHE.Chr07.2409;AHE.Chr21.400;AHE.Chr18.306;AHE.Chr27.586;AHE.Chr23.573;AHE.Chr23.419;AHE.Chr14.263;AHE.Chr27.814;AHE.Chr27.273;AHE.Chr09.1889	10	https://www.genome.jp/dbget-bin/www_bget?ko00220	https:\\www.genome.jp\dbget-bin\www_bget?map00220
ko00400	Metabolism	Amino acid metabolism	Phenylalanine, tyrosine and tryptophan biosynthesis	35/3031 1.15%	135/15444 0.87%	0.0441125	1	AHE.Chr11.564;AHE.Chr28.782;AHE.Chr07.2409;AHE.Chr05.942;AHE.Chr05.1410;AHE.Chr02.1187;AHE.Chr07.1436;AHE.Chr02.1160;AHE.Chr22.1479;AHE.Chr18.306;AHE.Chr07.614;AHE.Chr10.1004;AHE.Chr28.1633;AHE.Chr08.1029;AHE.Chr12.542;AHE.Chr04.1143;AHE.Chr22.1505;AHE.Chr01.322;AHE.Chr19.1311;AHE.Chr01.1328;AHE.Chr21.2023;AHE.Chr11.1819;AHE.Chr15.776;AHE.Chr21.1272;AHE.Chr11.1031;AHE.Chr14.622;AHE.Chr09.1081;AHE…	35	AHE.Chr28.782;AHE.Chr05.942;AHE.Chr05.1410;AHE.Chr02.1160;AHE.Chr22.1479;AHE.Chr10.1004;AHE.Chr28.1633;AHE.Chr04.1143;AHE.Chr11.1819;AHE.Chr15.776;AHE.Chr11.1031;AHE.Chr14.622;novel.4565;AHE.Chr15.292;AHE.Chr21.1270;AHE.Chr08.1948;AHE.Chr08.2214	17	AHE.Chr11.564;AHE.Chr07.2409;AHE.Chr02.1187;AHE.Chr07.1436;AHE.Chr18.306;AHE.Chr07.614;AHE.Chr08.1029;AHE.Chr12.542;AHE.Chr22.1505;AHE.Chr01.322;AHE.Chr19.1311;AHE.Chr01.1328;AHE.Chr21.2023;AHE.Chr21.1272;AHE.Chr09.1081;AHE.Chr02.399;AHE.Chr12.2300;AHE.Chr12.2237	18	https://www.genome.jp/dbget-bin/www_bget?ko00400	https:\\www.genome.jp\dbget-bin\www_bget?map00400
ko00524	Metabolism	Biosynthesis of other secondary metabolites	Neomycin, kanamycin and gentamicin biosynthesis	5/3031 0.16%	11/15444 0.07%	0.0468069	1	AHE.Chr03.318;AHE.Chr24.724;AHE.Chr04.392;AHE.Chr23.622;novel.295	5	AHE.Chr03.318;AHE.Chr04.392;AHE.Chr23.622;novel.295	4	AHE.Chr24.724	1	https://www.genome.jp/dbget-bin/www_bget?ko00524	https:\\www.genome.jp\dbget-bin\www_bget?map00524
ko00520	Metabolism	Carbohydrate metabolism	Amino sugar and nucleotide sugar metabolism	97/3031 3.2%	427/15444 2.76%	0.0601814	1	AHE.Chr07.2046;AHE.Chr13.200;AHE.Chr12.1572;AHE.Chr26.101;AHE.Chr08.2314;AHE.Chr19.1086;AHE.Chr08.2038;AHE.Chr06.1003;AHE.Chr11.456;AHE.Chr03.318;novel.1211;AHE.Chr07.1978;AHE.Chr09.511;AHE.Chr21.1628;AHE.Chr07.1052;AHE.Chr08.601;AHE.Chr05.1233;AHE.Chr27.1077;AHE.Chr07.2049;AHE.Chr14.1176;AHE.Chr22.1945;AHE.Chr21.622;AHE.Chr18.473;AHE.Chr07.675;AHE.Chr22.557;AHE.Chr27.913;AHE.Chr28.1296;AHE.Chr18…	97	AHE.Chr07.2046;AHE.Chr13.200;AHE.Chr12.1572;AHE.Chr26.101;AHE.Chr19.1086;AHE.Chr08.2038;AHE.Chr06.1003;AHE.Chr11.456;AHE.Chr03.318;AHE.Chr09.511;AHE.Chr21.1628;AHE.Chr07.1052;AHE.Chr08.601;AHE.Chr05.1233;AHE.Chr07.2049;AHE.Chr14.1176;AHE.Chr22.1945;AHE.Chr21.622;AHE.Chr07.675;AHE.Chr22.557;AHE.Chr28.1296;AHE.Chr18.148;AHE.Chr22.717;AHE.Chr08.335;AHE.Chr28.1632;AHE.Chr11.457;AHE.Chr21.627;AHE.Chr0…	59	AHE.Chr08.2314;novel.1211;AHE.Chr07.1978;AHE.Chr27.1077;AHE.Chr18.473;AHE.Chr27.913;AHE.Chr27.212;AHE.Chr24.724;AHE.Chr28.1047;AHE.Chr09.2037;AHE.Chr16.1183;AHE.Chr03.714;AHE.Chr16.266;novel.3028;AHE.Chr24.914;AHE.Chr05.669;AHE.Chr21.1855;AHE.Chr28.911;AHE.Chr17.1439;AHE.Chr18.599;AHE.Chr07.1287;novel.4207;AHE.Chr17.1389;AHE.Chr21.1433;novel.1651;AHE.Chr17.879;AHE.Chr12.310;AHE.Chr07.455;AHE.Chr2…	38	https://www.genome.jp/dbget-bin/www_bget?ko00520	https:\\www.genome.jp\dbget-bin\www_bget?map00520
ko00780	Metabolism	Metabolism of cofactors and vitamins	Biotin metabolism	14/3031 0.46%	47/15444 0.3%	0.0629378	1	AHE.Chr17.1127;AHE.Chr04.983;AHE.Chr14.211;AHE.Chr11.105;AHE.Chr13.1375;AHE.Chr25.753;AHE.Chr25.42;AHE.Chr19.367;AHE.Chr09.1815;novel.4527;AHE.Chr24.1728;AHE.Chr15.1696;AHE.Chr07.2726;novel.2720	14	AHE.Chr17.1127;AHE.Chr04.983;AHE.Chr14.211;AHE.Chr11.105;AHE.Chr13.1375;AHE.Chr19.367;AHE.Chr09.1815;AHE.Chr24.1728;AHE.Chr15.1696;AHE.Chr07.2726	10	AHE.Chr25.753;AHE.Chr25.42;novel.4527;novel.2720	4	https://www.genome.jp/dbget-bin/www_bget?ko00780	https:\\www.genome.jp\dbget-bin\www_bget?map00780
ko00670	Metabolism	Metabolism of cofactors and vitamins	One carbon pool by folate	12/3031 0.4%	39/15444 0.25%	0.0656263	1	AHE.Chr27.276;AHE.Chr24.174;AHE.Chr10.1470;AHE.Chr16.1240;AHE.Chr07.885;AHE.Chr15.1301;AHE.Chr24.623;AHE.Chr07.1362;AHE.Chr19.668;AHE.Chr07.1553;AHE.Chr25.1190;AHE.Chr23.188	12	AHE.Chr27.276;AHE.Chr24.174;AHE.Chr15.1301;AHE.Chr24.623;AHE.Chr19.668;AHE.Chr25.1190	6	AHE.Chr10.1470;AHE.Chr16.1240;AHE.Chr07.885;AHE.Chr07.1362;AHE.Chr07.1553;AHE.Chr23.188	6	https://www.genome.jp/dbget-bin/www_bget?ko00670	https:\\www.genome.jp\dbget-bin\www_bget?map00670
ko00410	Metabolism	Metabolism of other amino acids	beta-Alanine metabolism	29/3031 0.96%	113/15444 0.73%	0.0697129	1	AHE.Chr01.1270;AHE.Chr10.1712;AHE.Chr21.372;AHE.Chr21.1584;AHE.Chr01.1202;AHE.Chr17.259;novel.191;AHE.Chr08.469;AHE.Chr19.618;AHE.Chr08.946;AHE.Chr21.1321;AHE.Chr21.1523;AHE.Chr03.536;AHE.Chr10.1770;AHE.Chr17.1003;AHE.Chr10.1711;AHE.Chr23.843;AHE.Chr11.1499;AHE.Chr08.468;AHE.Chr20.54;AHE.Chr02.1136;AHE.Chr23.248;AHE.Chr03.151;AHE.Chr20.577;AHE.Chr17.1541;AHE.Chr15.239;AHE.Chr10.670;AHE.Chr02.1031…	29	AHE.Chr21.372;AHE.Chr01.1202;AHE.Chr17.259;AHE.Chr19.618;AHE.Chr21.1321;AHE.Chr21.1523;AHE.Chr03.536;AHE.Chr10.1770;AHE.Chr23.843;AHE.Chr11.1499;AHE.Chr08.468;AHE.Chr02.1136;AHE.Chr02.1031	13	AHE.Chr01.1270;AHE.Chr10.1712;AHE.Chr21.1584;novel.191;AHE.Chr08.469;AHE.Chr08.946;AHE.Chr17.1003;AHE.Chr10.1711;AHE.Chr20.54;AHE.Chr23.248;AHE.Chr03.151;AHE.Chr20.577;AHE.Chr17.1541;AHE.Chr15.239;AHE.Chr10.670;AHE.Chr23.219	16	https://www.genome.jp/dbget-bin/www_bget?ko00410	https:\\www.genome.jp\dbget-bin\www_bget?map00410
ko00270	Metabolism	Amino acid metabolism	Cysteine and methionine metabolism	57/3031 1.88%	247/15444 1.6%	0.0991415	1	AHE.Chr06.896;AHE.Chr11.2058;AHE.Chr05.602;AHE.Chr07.2409;AHE.Chr11.931;AHE.Chr16.781;AHE.Chr02.156;AHE.Chr23.270;AHE.Chr17.348;AHE.Chr14.801;AHE.Chr21.1878;AHE.Chr23.805;AHE.Chr03.383;AHE.Chr20.815;AHE.Chr16.542;AHE.Chr04.1775;AHE.Chr12.1313;AHE.Chr13.488;AHE.Chr18.306;AHE.Chr16.1711;AHE.Chr03.1108;AHE.Chr04.98;AHE.Chr13.1101;AHE.Chr03.851;AHE.Chr27.316;AHE.Chr04.604;AHE.Chr04.1208;AHE.Chr18.279…	57	AHE.Chr11.2058;AHE.Chr05.602;AHE.Chr11.931;AHE.Chr16.781;AHE.Chr02.156;AHE.Chr21.1878;AHE.Chr23.805;AHE.Chr03.383;AHE.Chr20.815;AHE.Chr04.1775;AHE.Chr12.1313;AHE.Chr16.1711;AHE.Chr03.1108;AHE.Chr13.1101;AHE.Chr27.316;AHE.Chr04.1208;AHE.Chr18.279;AHE.Chr11.274;AHE.Chr12.1978;AHE.Chr18.54;AHE.Chr02.552;AHE.Chr09.273;AHE.Chr15.1303;AHE.Chr10.188;AHE.Chr05.608;AHE.Chr08.744;AHE.Chr18.875;AHE.Chr21.12…	30	AHE.Chr06.896;AHE.Chr07.2409;AHE.Chr23.270;AHE.Chr17.348;AHE.Chr14.801;AHE.Chr16.542;AHE.Chr13.488;AHE.Chr18.306;AHE.Chr04.98;AHE.Chr03.851;AHE.Chr04.604;AHE.Chr14.802;AHE.Chr08.2045;AHE.Chr13.1488;AHE.Chr08.737;AHE.Chr21.1272;AHE.Chr21.1134;novel.103;novel.2574;AHE.Chr10.162;AHE.Chr13.1263;AHE.Chr19.866;AHE.Chr11.1372;AHE.Chr17.1596;AHE.Chr07.618;AHE.Chr09.181;AHE.Chr14.1275	27	https://www.genome.jp/dbget-bin/www_bget?ko00270	https:\\www.genome.jp\dbget-bin\www_bget?map00270
ko01212	Metabolism	Global and overview maps	Fatty acid metabolism	40/3031 1.32%	168/15444 1.09%	0.102971	1	AHE.Chr25.1266;AHE.Chr17.1127;AHE.Chr04.983;AHE.Chr14.211;AHE.Chr15.1318;AHE.Chr11.105;AHE.Chr17.259;AHE.Chr16.237;AHE.Chr15.524;novel.191;AHE.Chr13.1375;AHE.Chr04.318;AHE.Chr11.1146;AHE.Chr03.814;AHE.Chr12.260;AHE.Chr18.494;AHE.Chr18.779;AHE.Chr21.1321;AHE.Chr03.272;AHE.Chr04.1156;AHE.Chr25.753;AHE.Chr25.42;AHE.Chr27.694;AHE.Chr17.1003;AHE.Chr13.1278;AHE.Chr14.328;AHE.Chr24.59;AHE.Chr19.367;AHE.…	40	AHE.Chr17.1127;AHE.Chr04.983;AHE.Chr14.211;AHE.Chr15.1318;AHE.Chr11.105;AHE.Chr17.259;AHE.Chr16.237;AHE.Chr13.1375;AHE.Chr04.318;AHE.Chr11.1146;AHE.Chr12.260;AHE.Chr18.494;AHE.Chr21.1321;AHE.Chr03.272;AHE.Chr04.1156;AHE.Chr27.694;AHE.Chr14.328;AHE.Chr19.367;AHE.Chr09.1815;AHE.Chr20.24;AHE.Chr24.1728;novel.2202	22	AHE.Chr25.1266;AHE.Chr15.524;novel.191;AHE.Chr03.814;AHE.Chr18.779;AHE.Chr25.753;AHE.Chr25.42;AHE.Chr17.1003;AHE.Chr13.1278;AHE.Chr24.59;novel.4527;AHE.Chr12.775;AHE.Chr13.57;novel.2720;AHE.Chr09.1493;AHE.Chr15.239;AHE.Chr01.578;AHE.Chr24.793	18	https://www.genome.jp/dbget-bin/www_bget?ko01212	https:\\www.genome.jp\dbget-bin\www_bget?map01212
ko03008	Genetic Information Processing	Translation	Ribosome biogenesis in eukaryotes	57/3031 1.88%	248/15444 1.61%	0.105007	1	AHE.Chr09.767;AHE.Chr07.1414;AHE.Chr08.312;AHE.Chr28.332;AHE.Chr28.341;AHE.Chr18.469;AHE.Chr26.264;AHE.Chr11.2048;AHE.Chr07.1347;AHE.Chr09.1185;AHE.Chr15.163;AHE.Chr11.2007;AHE.Chr08.1326;AHE.Chr08.143;AHE.Chr17.1145;AHE.Chr23.915;AHE.Chr02.211;AHE.Chr04.1224;AHE.Chr01.455;AHE.Chr07.2702;AHE.Chr08.834;novel.1905;AHE.Chr17.1407;novel.3541;AHE.Chr19.347;AHE.Chr19.80;AHE.Chr20.126;AHE.Chr14.1103;AHE…	57	AHE.Chr09.767;AHE.Chr07.1414;AHE.Chr08.312;AHE.Chr28.332;AHE.Chr18.469;AHE.Chr26.264;AHE.Chr07.1347;AHE.Chr09.1185;AHE.Chr15.163;AHE.Chr11.2007;AHE.Chr17.1145;AHE.Chr02.211;AHE.Chr04.1224;AHE.Chr17.1407;AHE.Chr20.126;AHE.Chr14.1103;AHE.Chr04.1677;AHE.Chr25.951;AHE.Chr16.1331;AHE.Chr07.287;AHE.Chr25.154;AHE.Chr28.134;AHE.Chr16.1332;AHE.Chr10.1501;AHE.Chr20.546;AHE.Chr21.2248;AHE.Chr25.321;AHE.Chr2…	37	AHE.Chr28.341;AHE.Chr11.2048;AHE.Chr08.1326;AHE.Chr08.143;AHE.Chr23.915;AHE.Chr01.455;AHE.Chr07.2702;AHE.Chr08.834;novel.1905;novel.3541;AHE.Chr19.347;AHE.Chr19.80;AHE.Chr02.678;AHE.Chr03.451;AHE.Chr16.1196;novel.1746;novel.418;AHE.Chr16.1195;novel.1194;AHE.Chr10.673	20	https://www.genome.jp/dbget-bin/www_bget?ko03008	https:\\www.genome.jp\dbget-bin\www_bget?map03008
ko00240	Metabolism	Nucleotide metabolism	Pyrimidine metabolism	38/3031 1.25%	159/15444 1.03%	0.105034	1	AHE.Chr08.1111;AHE.Chr09.871;AHE.Chr08.469;AHE.Chr07.1638;AHE.Chr10.1470;AHE.Chr18.478;AHE.Chr11.266;AHE.Chr21.67;AHE.Chr24.12;AHE.Chr14.1097;AHE.Chr18.1203;AHE.Chr08.320;AHE.Chr10.1770;AHE.Chr17.1156;AHE.Chr28.1336;AHE.Chr28.1498;AHE.Chr16.527;AHE.Chr18.499;AHE.Chr14.1236;AHE.Chr19.378;AHE.Chr12.741;AHE.Chr06.1314;AHE.Chr08.468;AHE.Chr24.341;AHE.Chr05.466;AHE.Chr05.1502;AHE.Chr14.1251;AHE.Chr08.…	38	AHE.Chr08.1111;AHE.Chr09.871;AHE.Chr18.478;AHE.Chr11.266;AHE.Chr21.67;AHE.Chr24.12;AHE.Chr14.1097;AHE.Chr18.1203;AHE.Chr08.320;AHE.Chr10.1770;AHE.Chr17.1156;AHE.Chr28.1336;AHE.Chr28.1498;AHE.Chr16.527;AHE.Chr18.499;AHE.Chr19.378;AHE.Chr12.741;AHE.Chr08.468;AHE.Chr24.341;AHE.Chr05.1502;AHE.Chr14.1251;AHE.Chr03.398	22	AHE.Chr08.469;AHE.Chr07.1638;AHE.Chr10.1470;AHE.Chr14.1236;AHE.Chr06.1314;AHE.Chr05.466;AHE.Chr08.334;AHE.Chr17.602;AHE.Chr04.992;AHE.Chr07.1871;AHE.Chr15.417;AHE.Chr21.45;AHE.Chr17.1157;AHE.Chr15.550;AHE.Chr23.2080;AHE.Chr22.1380	16	https://www.genome.jp/dbget-bin/www_bget?ko00240	https:\\www.genome.jp\dbget-bin\www_bget?map00240
ko00640	Metabolism	Carbohydrate metabolism	Propanoate metabolism	21/3031 0.69%	84/15444 0.54%	0.135331	1	AHE.Chr10.1712;AHE.Chr21.372;AHE.Chr09.619;AHE.Chr17.259;novel.191;AHE.Chr16.152;AHE.Chr12.260;AHE.Chr21.1321;AHE.Chr27.694;AHE.Chr16.85;AHE.Chr17.1003;AHE.Chr15.119;AHE.Chr01.73;AHE.Chr10.1711;AHE.Chr18.54;AHE.Chr20.24;AHE.Chr23.248;AHE.Chr03.151;AHE.Chr15.239;AHE.Chr17.1596;AHE.Chr23.219	21	AHE.Chr21.372;AHE.Chr09.619;AHE.Chr17.259;AHE.Chr16.152;AHE.Chr12.260;AHE.Chr21.1321;AHE.Chr27.694;AHE.Chr16.85;AHE.Chr15.119;AHE.Chr18.54;AHE.Chr20.24	11	AHE.Chr10.1712;novel.191;AHE.Chr17.1003;AHE.Chr01.73;AHE.Chr10.1711;AHE.Chr23.248;AHE.Chr03.151;AHE.Chr15.239;AHE.Chr17.1596;AHE.Chr23.219	10	https://www.genome.jp/dbget-bin/www_bget?ko00640	https:\\www.genome.jp\dbget-bin\www_bget?map00640
ko03030	Genetic Information Processing	Replication and repair	DNA replication	29/3031 0.96%	121/15444 0.78%	0.138078	1	AHE.Chr01.395;AHE.Chr09.1376;novel.2139;AHE.Chr06.505;AHE.Chr18.223;AHE.Chr12.698;novel.1140;AHE.Chr10.1196;AHE.Chr11.296;AHE.Chr02.723;AHE.Chr13.833;AHE.Chr06.1194;AHE.Chr28.1851;AHE.Chr07.1089;AHE.Chr08.1780;AHE.Chr26.672;AHE.Chr24.1597;AHE.Chr24.1729;AHE.Chr25.1270;AHE.Chr14.213;AHE.Chr07.1100;AHE.Chr08.1797;AHE.Chr19.1023;AHE.Chr19.1022;AHE.Chr26.570;AHE.Chr20.1251;novel.3872;AHE.Chr14.118;AH…	29	AHE.Chr01.395;AHE.Chr09.1376;AHE.Chr18.223;AHE.Chr12.698;novel.1140;AHE.Chr02.723;AHE.Chr14.213;AHE.Chr07.1100;AHE.Chr08.1797;AHE.Chr26.570;novel.3872;AHE.Chr14.118	12	novel.2139;AHE.Chr06.505;AHE.Chr10.1196;AHE.Chr11.296;AHE.Chr13.833;AHE.Chr06.1194;AHE.Chr28.1851;AHE.Chr07.1089;AHE.Chr08.1780;AHE.Chr26.672;AHE.Chr24.1597;AHE.Chr24.1729;AHE.Chr25.1270;AHE.Chr19.1023;AHE.Chr19.1022;AHE.Chr20.1251;AHE.Chr08.1779	17	https://www.genome.jp/dbget-bin/www_bget?ko03030	https:\\www.genome.jp\dbget-bin\www_bget?map03030
ko00770	Metabolism	Metabolism of cofactors and vitamins	Pantothenate and CoA biosynthesis	22/3031 0.73%	89/15444 0.58%	0.140819	1	AHE.Chr01.1270;AHE.Chr21.1584;AHE.Chr01.1202;AHE.Chr08.469;AHE.Chr19.618;AHE.Chr08.946;AHE.Chr04.1765;AHE.Chr16.1711;AHE.Chr21.1523;AHE.Chr10.1770;AHE.Chr19.309;AHE.Chr11.1499;AHE.Chr08.468;AHE.Chr10.162;AHE.Chr21.1199;AHE.Chr08.744;AHE.Chr20.577;AHE.Chr10.670;AHE.Chr18.875;AHE.Chr02.1031;AHE.Chr20.295;AHE.Chr04.1006	22	AHE.Chr01.1202;AHE.Chr19.618;AHE.Chr16.1711;AHE.Chr21.1523;AHE.Chr10.1770;AHE.Chr11.1499;AHE.Chr08.468;AHE.Chr21.1199;AHE.Chr08.744;AHE.Chr18.875;AHE.Chr02.1031	11	AHE.Chr01.1270;AHE.Chr21.1584;AHE.Chr08.469;AHE.Chr08.946;AHE.Chr04.1765;AHE.Chr19.309;AHE.Chr10.162;AHE.Chr20.577;AHE.Chr10.670;AHE.Chr20.295;AHE.Chr04.1006	11	https://www.genome.jp/dbget-bin/www_bget?ko00770	https:\\www.genome.jp\dbget-bin\www_bget?map00770
ko04120	Genetic Information Processing	Folding, sorting and degradation	Ubiquitin mediated proteolysis	71/3031 2.34%	321/15444 2.08%	0.143697	1	AHE.Chr22.580;AHE.Chr22.1210;AHE.Chr01.1189;AHE.Chr15.1638;novel.1513;AHE.Chr01.1100;novel.846;AHE.Chr11.916;AHE.Chr06.1502;AHE.Chr28.144;AHE.Chr28.1404;AHE.Chr16.878;novel.4320;AHE.Chr12.1066;AHE.Chr20.230;novel.1571;AHE.Chr28.328;AHE.Chr11.1265;AHE.Chr09.1888;AHE.Chr18.410;AHE.Chr24.391;AHE.Chr24.380;AHE.Chr28.1536;AHE.Chr28.1050;AHE.Chr21.1071;novel.4488;AHE.Chr26.730;AHE.Chr26.289;AHE.Chr21.6…	71	AHE.Chr22.580;AHE.Chr22.1210;AHE.Chr01.1189;AHE.Chr15.1638;novel.1513;AHE.Chr01.1100;novel.846;AHE.Chr11.916;AHE.Chr06.1502;AHE.Chr28.144;AHE.Chr28.1404;AHE.Chr16.878;novel.4320;AHE.Chr20.230;novel.1571;AHE.Chr11.1265;AHE.Chr09.1888;AHE.Chr24.391;novel.4488;AHE.Chr26.730;novel.2104;AHE.Chr21.1144;AHE.Chr12.965;AHE.Chr02.899;AHE.Chr13.920;AHE.Chr13.986;AHE.Chr16.12;novel.565;novel.3469;novel.4626;…	34	AHE.Chr12.1066;AHE.Chr28.328;AHE.Chr18.410;AHE.Chr24.380;AHE.Chr28.1536;AHE.Chr28.1050;AHE.Chr21.1071;AHE.Chr26.289;AHE.Chr21.662;AHE.Chr27.346;AHE.Chr16.350;AHE.Chr19.603;AHE.Chr08.1662;AHE.Chr23.1421;AHE.Chr22.900;AHE.Chr09.2019;AHE.Chr16.494;AHE.Chr22.1838;AHE.Chr14.133;AHE.Chr26.862;AHE.Chr14.247;AHE.Chr14.383;AHE.Chr01.1283;novel.4269;AHE.Chr15.311;AHE.Chr24.1216;AHE.Chr24.707;AHE.Chr28.284;…	37	https://www.genome.jp/dbget-bin/www_bget?ko04120	https:\\www.genome.jp\dbget-bin\www_bget?map04120
ko00310	Metabolism	Amino acid metabolism	Lysine degradation	26/3031 0.86%	109/15444 0.71%	0.159786	1	AHE.Chr01.1270;AHE.Chr01.1202;AHE.Chr21.1011;AHE.Chr16.152;AHE.Chr19.618;AHE.Chr08.946;AHE.Chr01.1308;AHE.Chr16.85;AHE.Chr03.536;AHE.Chr15.119;AHE.Chr11.1499;AHE.Chr02.881;AHE.Chr16.1537;AHE.Chr28.342;AHE.Chr05.178;AHE.Chr27.335;AHE.Chr20.577;AHE.Chr15.239;AHE.Chr14.553;AHE.Chr02.1141;AHE.Chr25.862;AHE.Chr02.1031;AHE.Chr08.2280;novel.2412;AHE.Chr22.27;AHE.Chr11.382	26	AHE.Chr01.1202;AHE.Chr21.1011;AHE.Chr16.152;AHE.Chr19.618;AHE.Chr01.1308;AHE.Chr16.85;AHE.Chr03.536;AHE.Chr15.119;AHE.Chr11.1499;AHE.Chr02.881;AHE.Chr16.1537;AHE.Chr02.1141;AHE.Chr02.1031	13	AHE.Chr01.1270;AHE.Chr08.946;AHE.Chr28.342;AHE.Chr05.178;AHE.Chr27.335;AHE.Chr20.577;AHE.Chr15.239;AHE.Chr14.553;AHE.Chr25.862;AHE.Chr08.2280;novel.2412;AHE.Chr22.27;AHE.Chr11.382	13	https://www.genome.jp/dbget-bin/www_bget?ko00310	https:\\www.genome.jp\dbget-bin\www_bget?map00310
ko00061	Metabolism	Lipid metabolism	Fatty acid biosynthesis	27/3031 0.89%	114/15444 0.74%	0.163896	1	AHE.Chr17.1127;AHE.Chr04.983;AHE.Chr14.211;AHE.Chr15.1318;AHE.Chr11.105;AHE.Chr15.524;AHE.Chr13.1375;AHE.Chr09.813;AHE.Chr11.1146;AHE.Chr03.814;AHE.Chr12.260;AHE.Chr18.494;AHE.Chr04.1156;AHE.Chr25.753;AHE.Chr25.42;AHE.Chr27.694;AHE.Chr24.59;AHE.Chr19.367;AHE.Chr09.1815;AHE.Chr20.24;novel.4527;AHE.Chr24.1728;AHE.Chr12.775;AHE.Chr13.57;novel.2720;AHE.Chr09.1493;AHE.Chr24.793	27	AHE.Chr17.1127;AHE.Chr04.983;AHE.Chr14.211;AHE.Chr15.1318;AHE.Chr11.105;AHE.Chr13.1375;AHE.Chr09.813;AHE.Chr11.1146;AHE.Chr12.260;AHE.Chr18.494;AHE.Chr04.1156;AHE.Chr27.694;AHE.Chr19.367;AHE.Chr09.1815;AHE.Chr20.24;AHE.Chr24.1728	16	AHE.Chr15.524;AHE.Chr03.814;AHE.Chr25.753;AHE.Chr25.42;AHE.Chr24.59;novel.4527;AHE.Chr12.775;AHE.Chr13.57;novel.2720;AHE.Chr09.1493;AHE.Chr24.793	11	https://www.genome.jp/dbget-bin/www_bget?ko00061	https:\\www.genome.jp\dbget-bin\www_bget?map00061
ko00130	Metabolism	Metabolism of cofactors and vitamins	Ubiquinone and other terpenoid-quinone biosynthesis	35/3031 1.15%	152/15444 0.98%	0.168432	1	AHE.Chr08.1228;novel.3199;AHE.Chr04.977;AHE.Chr25.1123;AHE.Chr20.345;AHE.Chr15.1225;novel.1625;AHE.Chr16.100;AHE.Chr10.2083;AHE.Chr06.564;AHE.Chr10.1121;AHE.Chr10.1379;novel.790;AHE.Chr02.933;AHE.Chr20.344;AHE.Chr15.85;AHE.Chr21.1272;AHE.Chr21.1544;AHE.Chr28.135;AHE.Chr15.83;novel.4616;AHE.Chr06.830;AHE.Chr23.689;AHE.Chr16.1565;AHE.Chr05.340;novel.1653;AHE.Chr04.975;AHE.Chr23.716;AHE.Chr20.761;AH…	35	AHE.Chr08.1228;novel.3199;AHE.Chr25.1123;AHE.Chr15.1225;novel.1625;AHE.Chr10.2083;AHE.Chr10.1121;AHE.Chr02.933;AHE.Chr20.344;AHE.Chr28.135;AHE.Chr06.830;AHE.Chr23.689;AHE.Chr05.340;AHE.Chr20.761;novel.1344;AHE.Chr21.1270;AHE.Chr18.916;AHE.Chr25.1121	18	AHE.Chr04.977;AHE.Chr20.345;AHE.Chr16.100;AHE.Chr06.564;AHE.Chr10.1379;novel.790;AHE.Chr15.85;AHE.Chr21.1272;AHE.Chr21.1544;AHE.Chr15.83;novel.4616;AHE.Chr16.1565;novel.1653;AHE.Chr04.975;AHE.Chr23.716;AHE.Chr06.300;AHE.Chr13.1166	17	https://www.genome.jp/dbget-bin/www_bget?ko00130	https:\\www.genome.jp\dbget-bin\www_bget?map00130
ko00350	Metabolism	Amino acid metabolism	Tyrosine metabolism	29/3031 0.96%	125/15444 0.81%	0.183531	1	AHE.Chr07.2409;AHE.Chr16.249;AHE.Chr07.1356;AHE.Chr24.409;AHE.Chr18.306;AHE.Chr11.26;AHE.Chr10.608;AHE.Chr23.1442;AHE.Chr23.291;AHE.Chr18.1302;AHE.Chr08.1198;AHE.Chr25.36;AHE.Chr23.1246;AHE.Chr09.1739;AHE.Chr21.1272;AHE.Chr21.1544;AHE.Chr09.1738;AHE.Chr08.1196;AHE.Chr09.1740;AHE.Chr14.92;AHE.Chr02.1136;AHE.Chr09.1741;AHE.Chr17.1541;AHE.Chr24.1164;AHE.Chr23.716;AHE.Chr12.24;AHE.Chr21.1270;AHE.Chr0…	29	AHE.Chr16.249;AHE.Chr07.1356;AHE.Chr24.409;AHE.Chr11.26;AHE.Chr10.608;AHE.Chr23.291;AHE.Chr18.1302;AHE.Chr08.1198;AHE.Chr09.1739;AHE.Chr09.1738;AHE.Chr08.1196;AHE.Chr09.1740;AHE.Chr02.1136;AHE.Chr09.1741;AHE.Chr24.1164;AHE.Chr12.24;AHE.Chr21.1270;AHE.Chr08.1948;AHE.Chr08.2214	19	AHE.Chr07.2409;AHE.Chr18.306;AHE.Chr23.1442;AHE.Chr25.36;AHE.Chr23.1246;AHE.Chr21.1272;AHE.Chr21.1544;AHE.Chr14.92;AHE.Chr17.1541;AHE.Chr23.716	10	https://www.genome.jp/dbget-bin/www_bget?ko00350	https:\\www.genome.jp\dbget-bin\www_bget?map00350
ko00030	Metabolism	Carbohydrate metabolism	Pentose phosphate pathway	43/3031 1.42%	192/15444 1.24%	0.18799	1	AHE.Chr27.406;AHE.Chr09.189;AHE.Chr07.2046;AHE.Chr13.200;AHE.Chr18.625;AHE.Chr14.1032;AHE.Chr14.26;AHE.Chr27.450;AHE.Chr18.612;AHE.Chr07.1978;AHE.Chr08.601;AHE.Chr14.1176;AHE.Chr05.1668;AHE.Chr04.414;AHE.Chr14.103;AHE.Chr17.1240;AHE.Chr27.212;AHE.Chr08.335;AHE.Chr20.1071;AHE.Chr07.2132;AHE.Chr19.1083;AHE.Chr02.483;AHE.Chr09.501;AHE.Chr18.30;AHE.Chr14.688;AHE.Chr22.115;AHE.Chr10.413;AHE.Chr03.339;…	43	AHE.Chr07.2046;AHE.Chr13.200;AHE.Chr14.1032;AHE.Chr14.26;AHE.Chr27.450;AHE.Chr08.601;AHE.Chr14.1176;AHE.Chr05.1668;AHE.Chr04.414;AHE.Chr14.103;AHE.Chr17.1240;AHE.Chr08.335;AHE.Chr07.2132;AHE.Chr02.483;AHE.Chr09.501;AHE.Chr18.30;AHE.Chr14.688;AHE.Chr10.413;AHE.Chr16.1140;AHE.Chr23.261;AHE.Chr01.594;AHE.Chr10.1804;AHE.Chr02.461;AHE.Chr08.46;AHE.Chr09.2033	25	AHE.Chr27.406;AHE.Chr09.189;AHE.Chr18.625;AHE.Chr18.612;AHE.Chr07.1978;AHE.Chr27.212;AHE.Chr20.1071;AHE.Chr19.1083;AHE.Chr22.115;AHE.Chr03.339;AHE.Chr10.1730;AHE.Chr07.2012;novel.1054;novel.1093;AHE.Chr17.846;novel.1862;AHE.Chr18.690;AHE.Chr26.1020	18	https://www.genome.jp/dbget-bin/www_bget?ko00030	https:\\www.genome.jp\dbget-bin\www_bget?map00030
ko03430	Genetic Information Processing	Replication and repair	Mismatch repair	23/3031 0.76%	99/15444 0.64%	0.214886	1	AHE.Chr01.395;AHE.Chr15.677;novel.2139;AHE.Chr18.223;AHE.Chr28.1317;AHE.Chr10.1196;AHE.Chr11.296;AHE.Chr02.723;AHE.Chr13.833;AHE.Chr15.907;AHE.Chr07.1099;AHE.Chr07.1089;AHE.Chr13.1462;AHE.Chr09.22;AHE.Chr26.672;AHE.Chr24.1597;AHE.Chr23.1467;AHE.Chr25.1270;AHE.Chr07.1100;AHE.Chr19.1023;AHE.Chr19.1022;AHE.Chr26.570;AHE.Chr04.271	23	AHE.Chr01.395;AHE.Chr15.677;AHE.Chr18.223;AHE.Chr02.723;AHE.Chr07.1099;AHE.Chr07.1100;AHE.Chr26.570	7	novel.2139;AHE.Chr28.1317;AHE.Chr10.1196;AHE.Chr11.296;AHE.Chr13.833;AHE.Chr15.907;AHE.Chr07.1089;AHE.Chr13.1462;AHE.Chr09.22;AHE.Chr26.672;AHE.Chr24.1597;AHE.Chr23.1467;AHE.Chr25.1270;AHE.Chr19.1023;AHE.Chr19.1022;AHE.Chr04.271	16	https://www.genome.jp/dbget-bin/www_bget?ko03430	https:\\www.genome.jp\dbget-bin\www_bget?map03430
ko04122	Genetic Information Processing	Folding, sorting and degradation	Sulfur relay system	6/3031 0.2%	21/15444 0.14%	0.217024	1	AHE.Chr07.2050;AHE.Chr07.1974;AHE.Chr09.1121;AHE.Chr11.1944;AHE.Chr01.683;AHE.Chr06.276	6	AHE.Chr07.2050;AHE.Chr01.683	2	AHE.Chr07.1974;AHE.Chr09.1121;AHE.Chr11.1944;AHE.Chr06.276	4	https://www.genome.jp/dbget-bin/www_bget?ko04122	https:\\www.genome.jp\dbget-bin\www_bget?map04122
ko00052	Metabolism	Carbohydrate metabolism	Galactose metabolism	46/3031 1.52%	211/15444 1.37%	0.235093	1	AHE.Chr12.697;AHE.Chr13.200;AHE.Chr28.1672;AHE.Chr21.512;AHE.Chr03.318;novel.1211;AHE.Chr19.1436;AHE.Chr07.1052;AHE.Chr08.601;AHE.Chr18.29;AHE.Chr20.417;AHE.Chr14.1176;AHE.Chr28.1671;AHE.Chr04.414;AHE.Chr18.473;AHE.Chr22.557;AHE.Chr27.212;AHE.Chr24.724;AHE.Chr04.392;AHE.Chr23.529;AHE.Chr27.651;AHE.Chr23.622;AHE.Chr25.1400;AHE.Chr02.1026;AHE.Chr01.602;AHE.Chr01.869;AHE.Chr03.339;AHE.Chr03.411;AHE.…	46	AHE.Chr12.697;AHE.Chr13.200;AHE.Chr21.512;AHE.Chr03.318;AHE.Chr07.1052;AHE.Chr08.601;AHE.Chr20.417;AHE.Chr14.1176;AHE.Chr28.1671;AHE.Chr04.414;AHE.Chr22.557;AHE.Chr04.392;AHE.Chr23.622;AHE.Chr25.1400;AHE.Chr01.602;AHE.Chr01.869;AHE.Chr03.411;AHE.Chr16.1140;AHE.Chr18.230;AHE.Chr01.594;novel.295;AHE.Chr02.461;AHE.Chr09.2033;AHE.Chr13.1138	24	AHE.Chr28.1672;novel.1211;AHE.Chr19.1436;AHE.Chr18.29;AHE.Chr18.473;AHE.Chr27.212;AHE.Chr24.724;AHE.Chr23.529;AHE.Chr27.651;AHE.Chr02.1026;AHE.Chr03.339;AHE.Chr07.2012;AHE.Chr21.2271;novel.1054;novel.1093;AHE.Chr01.1277;AHE.Chr08.815;AHE.Chr09.103;AHE.Chr27.470;novel.3652;novel.68;novel.420	22	https://www.genome.jp/dbget-bin/www_bget?ko00052	https:\\www.genome.jp\dbget-bin\www_bget?map00052
ko00650	Metabolism	Carbohydrate metabolism	Butanoate metabolism	11/3031 0.36%	45/15444 0.29%	0.257899	1	AHE.Chr11.1993;AHE.Chr12.2016;novel.4247;AHE.Chr21.1468;AHE.Chr17.1436;AHE.Chr19.309;AHE.Chr26.1017;AHE.Chr18.155;AHE.Chr22.885;AHE.Chr15.239;AHE.Chr20.295	11	AHE.Chr17.1436;AHE.Chr22.885	2	AHE.Chr11.1993;AHE.Chr12.2016;novel.4247;AHE.Chr21.1468;AHE.Chr19.309;AHE.Chr26.1017;AHE.Chr18.155;AHE.Chr15.239;AHE.Chr20.295	9	https://www.genome.jp/dbget-bin/www_bget?ko00650	https:\\www.genome.jp\dbget-bin\www_bget?map00650
ko04814	Cellular Processes	Cell motility	Motor proteins	68/3031 2.24%	321/15444 2.08%	0.258704	1	AHE.Chr26.667;AHE.Chr19.1191;AHE.Chr19.666;AHE.Chr01.1238;AHE.Chr16.1677;AHE.Chr18.1366;AHE.Chr15.803;AHE.Chr11.899;AHE.Chr21.21;AHE.Chr24.808;AHE.Chr08.883;AHE.Chr28.628;AHE.Chr13.667;AHE.Chr17.647;AHE.Chr02.1238;AHE.Chr13.1430;AHE.Chr15.1045;AHE.Chr07.1873;AHE.Chr28.1426;AHE.Chr04.81;AHE.Chr21.1683;AHE.Chr12.1837;AHE.Chr28.1893;AHE.Chr26.751;AHE.Chr11.1503;AHE.Chr03.291;AHE.Chr28.1625;AHE.Chr06…	68	AHE.Chr01.1238;AHE.Chr16.1677;AHE.Chr18.1366;AHE.Chr15.803;AHE.Chr11.899;AHE.Chr24.808;AHE.Chr13.667;AHE.Chr17.647;AHE.Chr15.1045;AHE.Chr07.1873;AHE.Chr12.1837;AHE.Chr11.1503;AHE.Chr28.1625;AHE.Chr04.1028;AHE.Chr12.793;AHE.Chr11.780;AHE.Chr16.35;AHE.Chr28.907;AHE.Chr20.168;AHE.Chr10.1482;AHE.Chr11.1957;novel.899;AHE.Chr12.1952_AHE.Chr12.1953;novel.679;AHE.Chr19.159;AHE.Chr16.38;AHE.Chr08.937;AHE.…	28	AHE.Chr26.667;AHE.Chr19.1191;AHE.Chr19.666;AHE.Chr21.21;AHE.Chr08.883;AHE.Chr28.628;AHE.Chr02.1238;AHE.Chr13.1430;AHE.Chr28.1426;AHE.Chr04.81;AHE.Chr21.1683;AHE.Chr28.1893;AHE.Chr26.751;AHE.Chr03.291;AHE.Chr06.104;AHE.Chr11.1453;AHE.Chr18.118;AHE.Chr14.717;AHE.Chr01.677;novel.2211;AHE.Chr16.1302;AHE.Chr08.160;AHE.Chr06.1344;AHE.Chr10.1567;AHE.Chr15.234;AHE.Chr08.1916;AHE.Chr15.233;AHE.Chr14.734;A…	40	https://www.genome.jp/dbget-bin/www_bget?ko04814	https:\\www.genome.jp\dbget-bin\www_bget?map04814
ko03420	Genetic Information Processing	Replication and repair	Nucleotide excision repair	42/3031 1.39%	194/15444 1.26%	0.262999	1	AHE.Chr01.395;AHE.Chr13.470;AHE.Chr01.1381;AHE.Chr12.726;AHE.Chr12.1066;AHE.Chr13.469;novel.2139;AHE.Chr18.223;AHE.Chr12.698;AHE.Chr12.1619;AHE.Chr08.2003;AHE.Chr10.1196;AHE.Chr12.2161;AHE.Chr11.296;AHE.Chr06.1480;AHE.Chr26.1603;AHE.Chr17.1338;AHE.Chr02.723;AHE.Chr13.833;AHE.Chr06.1194;AHE.Chr08.491;AHE.Chr09.331;AHE.Chr07.1089;AHE.Chr23.1417;AHE.Chr02.5;AHE.Chr24.1126;novel.2441;AHE.Chr28.1789;A…	42	AHE.Chr01.395;AHE.Chr13.470;AHE.Chr12.726;AHE.Chr18.223;AHE.Chr12.698;AHE.Chr12.1619;AHE.Chr08.2003;AHE.Chr06.1480;AHE.Chr26.1603;AHE.Chr17.1338;AHE.Chr02.723;AHE.Chr08.491;AHE.Chr09.331;AHE.Chr23.1417;AHE.Chr02.5;AHE.Chr07.463;AHE.Chr09.873;AHE.Chr03.263;AHE.Chr24.555;AHE.Chr07.1100;AHE.Chr26.570	21	AHE.Chr01.1381;AHE.Chr12.1066;AHE.Chr13.469;novel.2139;AHE.Chr10.1196;AHE.Chr12.2161;AHE.Chr11.296;AHE.Chr13.833;AHE.Chr06.1194;AHE.Chr07.1089;AHE.Chr24.1126;novel.2441;AHE.Chr28.1789;AHE.Chr04.323;AHE.Chr26.672;AHE.Chr24.1597;AHE.Chr25.1270;AHE.Chr19.1023;AHE.Chr19.1022;AHE.Chr23.522;AHE.Chr20.1251	21	https://www.genome.jp/dbget-bin/www_bget?ko03420	https:\\www.genome.jp\dbget-bin\www_bget?map03420
ko00510	Metabolism	Glycan biosynthesis and metabolism	N-Glycan biosynthesis	27/3031 0.89%	122/15444 0.79%	0.274282	1	AHE.Chr02.942;AHE.Chr27.1257;AHE.Chr23.1021;AHE.Chr28.1566;AHE.Chr01.1184;AHE.Chr23.1655;AHE.Chr13.1181;AHE.Chr13.1320;AHE.Chr26.1377;AHE.Chr09.818;AHE.Chr25.981;AHE.Chr24.1769;AHE.Chr17.646;AHE.Chr23.1592;AHE.Chr04.355;AHE.Chr03.224;AHE.Chr01.1289;AHE.Chr07.1836;AHE.Chr17.401;AHE.Chr11.631;AHE.Chr24.1093;AHE.Chr24.1703;AHE.Chr02.990;AHE.Chr02.1016;novel.3048;AHE.Chr22.1448;novel.2752	27	AHE.Chr02.942;AHE.Chr27.1257;AHE.Chr23.1021;AHE.Chr28.1566;AHE.Chr01.1184;AHE.Chr13.1181;AHE.Chr13.1320;AHE.Chr26.1377;AHE.Chr09.818;AHE.Chr25.981;AHE.Chr24.1769;AHE.Chr23.1592;AHE.Chr04.355;AHE.Chr03.224;AHE.Chr07.1836;AHE.Chr17.401;AHE.Chr11.631;AHE.Chr24.1093;novel.3048;AHE.Chr22.1448;novel.2752	21	AHE.Chr23.1655;AHE.Chr17.646;AHE.Chr01.1289;AHE.Chr24.1703;AHE.Chr02.990;AHE.Chr02.1016	6	https://www.genome.jp/dbget-bin/www_bget?ko00510	https:\\www.genome.jp\dbget-bin\www_bget?map00510
ko00513	Metabolism	Glycan biosynthesis and metabolism	Various types of N-glycan biosynthesis	22/3031 0.73%	99/15444 0.64%	0.293309	1	AHE.Chr12.1572;AHE.Chr27.1077;AHE.Chr02.942;AHE.Chr27.1257;AHE.Chr23.1021;AHE.Chr28.1566;AHE.Chr01.1184;AHE.Chr14.547;AHE.Chr23.1655;AHE.Chr24.1769;AHE.Chr23.1592;AHE.Chr04.355;AHE.Chr03.224;AHE.Chr01.1289;AHE.Chr07.1836;AHE.Chr13.938;AHE.Chr24.1093;AHE.Chr24.1703;AHE.Chr02.1016;AHE.Chr09.1399;AHE.Chr22.1448;AHE.Chr10.1183	22	AHE.Chr12.1572;AHE.Chr02.942;AHE.Chr27.1257;AHE.Chr23.1021;AHE.Chr28.1566;AHE.Chr01.1184;AHE.Chr24.1769;AHE.Chr23.1592;AHE.Chr04.355;AHE.Chr03.224;AHE.Chr07.1836;AHE.Chr13.938;AHE.Chr24.1093;AHE.Chr22.1448	14	AHE.Chr27.1077;AHE.Chr14.547;AHE.Chr23.1655;AHE.Chr01.1289;AHE.Chr24.1703;AHE.Chr02.1016;AHE.Chr09.1399;AHE.Chr10.1183	8	https://www.genome.jp/dbget-bin/www_bget?ko00513	https:\\www.genome.jp\dbget-bin\www_bget?map00513
ko00565	Metabolism	Lipid metabolism	Ether lipid metabolism	13/3031 0.43%	56/15444 0.36%	0.296823	1	AHE.Chr18.194;AHE.Chr18.203;AHE.Chr02.1224;AHE.Chr08.464;AHE.Chr06.732;AHE.Chr12.1062;AHE.Chr11.1038;AHE.Chr07.2271;AHE.Chr23.863;AHE.Chr17.1625;AHE.Chr07.200;AHE.Chr04.509;AHE.Chr08.131	13	AHE.Chr18.194;AHE.Chr08.464;AHE.Chr06.732;AHE.Chr07.2271;AHE.Chr23.863;AHE.Chr17.1625;AHE.Chr07.200	7	AHE.Chr18.203;AHE.Chr02.1224;AHE.Chr12.1062;AHE.Chr11.1038;AHE.Chr04.509;AHE.Chr08.131	6	https://www.genome.jp/dbget-bin/www_bget?ko00565	https:\\www.genome.jp\dbget-bin\www_bget?map00565
ko00660	Metabolism	Carbohydrate metabolism	C5-Branched dibasic acid metabolism	5/3031 0.16%	19/15444 0.12%	0.311415	1	AHE.Chr22.2255;AHE.Chr19.309;AHE.Chr16.899;novel.2426;AHE.Chr20.295	5	AHE.Chr22.2255;novel.2426	2	AHE.Chr19.309;AHE.Chr16.899;AHE.Chr20.295	3	https://www.genome.jp/dbget-bin/www_bget?ko00660	https:\\www.genome.jp\dbget-bin\www_bget?map00660
ko00563	Metabolism	Glycan biosynthesis and metabolism	Glycosylphosphatidylinositol (GPI)-anchor biosynthesis	15/3031 0.49%	67/15444 0.43%	0.32938	1	AHE.Chr05.799;AHE.Chr12.508;AHE.Chr05.486;AHE.Chr07.404;AHE.Chr18.835;AHE.Chr10.708;AHE.Chr21.1058;AHE.Chr12.228;AHE.Chr05.485;AHE.Chr22.265;AHE.Chr25.1186;AHE.Chr03.91;AHE.Chr22.1760;novel.3048;novel.2752	15	AHE.Chr05.799;AHE.Chr05.486;AHE.Chr07.404;AHE.Chr10.708;AHE.Chr21.1058;AHE.Chr12.228;AHE.Chr05.485;AHE.Chr22.265;AHE.Chr25.1186;AHE.Chr22.1760;novel.3048;novel.2752	12	AHE.Chr12.508;AHE.Chr18.835;AHE.Chr03.91	3	https://www.genome.jp/dbget-bin/www_bget?ko00563	https:\\www.genome.jp\dbget-bin\www_bget?map00563
ko00470	Metabolism	Metabolism of other amino acids	D-Amino acid metabolism	4/3031 0.13%	15/15444 0.1%	0.337801	1	novel.3574;AHE.Chr25.76;novel.3662;AHE.Chr13.1263	4	AHE.Chr25.76;novel.3662	2	novel.3574;AHE.Chr13.1263	2	https://www.genome.jp/dbget-bin/www_bget?ko00470	https:\\www.genome.jp\dbget-bin\www_bget?map00470
ko00740	Metabolism	Metabolism of cofactors and vitamins	Riboflavin metabolism	12/3031 0.4%	53/15444 0.34%	0.340926	1	AHE.Chr09.1775;AHE.Chr18.594;AHE.Chr22.2040;AHE.Chr23.1187;AHE.Chr26.256;AHE.Chr14.1347;AHE.Chr16.980;AHE.Chr09.1777;AHE.Chr16.224;AHE.Chr26.665;AHE.Chr09.1779;AHE.Chr11.248	12	AHE.Chr18.594;AHE.Chr23.1187;AHE.Chr26.256;AHE.Chr16.980;AHE.Chr16.224	5	AHE.Chr09.1775;AHE.Chr22.2040;AHE.Chr14.1347;AHE.Chr09.1777;AHE.Chr26.665;AHE.Chr09.1779;AHE.Chr11.248	7	https://www.genome.jp/dbget-bin/www_bget?ko00740	https:\\www.genome.jp\dbget-bin\www_bget?map00740
ko00561	Metabolism	Lipid metabolism	Glycerolipid metabolism	58/3031 1.91%	280/15444 1.81%	0.344802	1	AHE.Chr18.194;AHE.Chr18.203;AHE.Chr01.1270;AHE.Chr06.1168;novel.1956;AHE.Chr01.1202;AHE.Chr01.1306;novel.4460;AHE.Chr13.1055;AHE.Chr27.953;AHE.Chr19.1436;AHE.Chr25.684;AHE.Chr12.520;AHE.Chr19.618;AHE.Chr08.946;AHE.Chr28.1071;AHE.Chr02.791;AHE.Chr25.1294;AHE.Chr04.523;AHE.Chr28.1549;AHE.Chr16.836;AHE.Chr03.536;AHE.Chr10.544;novel.148;AHE.Chr28.925;AHE.Chr02.1239;AHE.Chr27.651;AHE.Chr17.1625;AHE.Ch…	58	AHE.Chr18.194;novel.1956;AHE.Chr01.1202;novel.4460;AHE.Chr27.953;AHE.Chr19.618;AHE.Chr28.1071;AHE.Chr25.1294;AHE.Chr04.523;AHE.Chr16.836;AHE.Chr03.536;AHE.Chr10.544;novel.148;AHE.Chr17.1625;AHE.Chr15.884;AHE.Chr11.1499;novel.147;AHE.Chr26.908;AHE.Chr01.1391;AHE.Chr01.1336;AHE.Chr18.1316;AHE.Chr07.1040;AHE.Chr16.202;AHE.Chr28.834;AHE.Chr06.945;AHE.Chr01.1307;AHE.Chr02.1031;AHE.Chr15.90;AHE.Chr11.2…	30	AHE.Chr18.203;AHE.Chr01.1270;AHE.Chr06.1168;AHE.Chr01.1306;AHE.Chr13.1055;AHE.Chr19.1436;AHE.Chr25.684;AHE.Chr12.520;AHE.Chr08.946;AHE.Chr02.791;AHE.Chr28.1549;AHE.Chr28.925;AHE.Chr02.1239;AHE.Chr27.651;AHE.Chr15.17;AHE.Chr27.1186;AHE.Chr03.1102;novel.1305;AHE.Chr22.80;AHE.Chr09.1519;AHE.Chr14.1059;AHE.Chr28.157;AHE.Chr20.577;AHE.Chr25.366;AHE.Chr27.470;AHE.Chr16.104;AHE.Chr05.659;AHE.Chr06.3	28	https://www.genome.jp/dbget-bin/www_bget?ko00561	https:\\www.genome.jp\dbget-bin\www_bget?map00561
ko00600	Metabolism	Lipid metabolism	Sphingolipid metabolism	20/3031 0.66%	93/15444 0.6%	0.363168	1	AHE.Chr12.697;AHE.Chr07.1510;AHE.Chr28.1672;AHE.Chr12.1572;AHE.Chr19.1436;AHE.Chr27.1077;AHE.Chr28.1671;AHE.Chr12.1002;AHE.Chr23.529;AHE.Chr27.651;AHE.Chr15.1151;AHE.Chr02.1026;AHE.Chr03.411;AHE.Chr04.1358;AHE.Chr01.1277;AHE.Chr27.470;AHE.Chr09.1401;AHE.Chr20.222;novel.1208;AHE.Chr10.1363	20	AHE.Chr12.697;AHE.Chr07.1510;AHE.Chr12.1572;AHE.Chr28.1671;AHE.Chr12.1002;AHE.Chr03.411;AHE.Chr04.1358;novel.1208	8	AHE.Chr28.1672;AHE.Chr19.1436;AHE.Chr27.1077;AHE.Chr23.529;AHE.Chr27.651;AHE.Chr15.1151;AHE.Chr02.1026;AHE.Chr01.1277;AHE.Chr27.470;AHE.Chr09.1401;AHE.Chr20.222;AHE.Chr10.1363	12	https://www.genome.jp/dbget-bin/www_bget?ko00600	https:\\www.genome.jp\dbget-bin\www_bget?map00600
ko03410	Genetic Information Processing	Replication and repair	Base excision repair	27/3031 0.89%	128/15444 0.83%	0.371401	1	AHE.Chr26.1321;AHE.Chr01.395;novel.2139;AHE.Chr18.223;AHE.Chr14.32;AHE.Chr12.698;AHE.Chr05.713;AHE.Chr10.1196;AHE.Chr11.296;AHE.Chr07.445;AHE.Chr26.368;AHE.Chr02.723;AHE.Chr06.1194;AHE.Chr28.1286;AHE.Chr07.1089;AHE.Chr14.381;AHE.Chr24.857;AHE.Chr26.672;AHE.Chr10.477;AHE.Chr24.1597;AHE.Chr25.1270;AHE.Chr07.502;AHE.Chr07.1100;AHE.Chr21.1444;AHE.Chr20.1251;AHE.Chr28.1759;AHE.Chr19.649	27	AHE.Chr01.395;AHE.Chr18.223;AHE.Chr14.32;AHE.Chr12.698;AHE.Chr07.445;AHE.Chr02.723;AHE.Chr10.477;AHE.Chr07.1100;AHE.Chr21.1444;AHE.Chr28.1759	10	AHE.Chr26.1321;novel.2139;AHE.Chr05.713;AHE.Chr10.1196;AHE.Chr11.296;AHE.Chr26.368;AHE.Chr06.1194;AHE.Chr28.1286;AHE.Chr07.1089;AHE.Chr14.381;AHE.Chr24.857;AHE.Chr26.672;AHE.Chr24.1597;AHE.Chr25.1270;AHE.Chr07.502;AHE.Chr20.1251;AHE.Chr19.649	17	https://www.genome.jp/dbget-bin/www_bget?ko03410	https:\\www.genome.jp\dbget-bin\www_bget?map03410
ko00511	Metabolism	Glycan biosynthesis and metabolism	Other glycan degradation	22/3031 0.73%	106/15444 0.69%	0.422815	1	AHE.Chr12.697;AHE.Chr07.1510;AHE.Chr28.1672;AHE.Chr12.1572;AHE.Chr27.1077;AHE.Chr28.1671;AHE.Chr22.50;AHE.Chr22.215;AHE.Chr10.1615;AHE.Chr28.806;AHE.Chr11.618;AHE.Chr23.529;AHE.Chr02.1026;AHE.Chr22.212;AHE.Chr14.277;AHE.Chr11.283;AHE.Chr03.411;AHE.Chr10.1107;AHE.Chr01.1277;AHE.Chr11.1350;AHE.Chr10.1108;novel.1208	22	AHE.Chr12.697;AHE.Chr07.1510;AHE.Chr12.1572;AHE.Chr28.1671;AHE.Chr22.50;AHE.Chr22.215;AHE.Chr10.1615;AHE.Chr22.212;AHE.Chr11.283;AHE.Chr03.411;AHE.Chr10.1107;AHE.Chr10.1108;novel.1208	13	AHE.Chr28.1672;AHE.Chr27.1077;AHE.Chr28.806;AHE.Chr11.618;AHE.Chr23.529;AHE.Chr02.1026;AHE.Chr14.277;AHE.Chr01.1277;AHE.Chr11.1350	9	https://www.genome.jp/dbget-bin/www_bget?ko00511	https:\\www.genome.jp\dbget-bin\www_bget?map00511
ko00440	Metabolism	Metabolism of other amino acids	Phosphonate and phosphinate metabolism	3/3031 0.1%	12/15444 0.08%	0.428382	1	AHE.Chr24.2134;AHE.Chr23.2051;AHE.Chr19.31	3	AHE.Chr19.31	1	AHE.Chr24.2134;AHE.Chr23.2051	2	https://www.genome.jp/dbget-bin/www_bget?ko00440	https:\\www.genome.jp\dbget-bin\www_bget?map00440
ko00760	Metabolism	Metabolism of cofactors and vitamins	Nicotinate and nicotinamide metabolism	16/3031 0.53%	77/15444 0.5%	0.444256	1	AHE.Chr06.1382;AHE.Chr22.1468;AHE.Chr24.12;AHE.Chr06.1379;AHE.Chr08.320;AHE.Chr20.455;AHE.Chr16.527;AHE.Chr07.1070;AHE.Chr22.362;AHE.Chr06.805;AHE.Chr19.469;AHE.Chr20.66;AHE.Chr11.207;AHE.Chr05.1235;AHE.Chr15.550;AHE.Chr05.1621	16	AHE.Chr06.1382;AHE.Chr24.12;AHE.Chr06.1379;AHE.Chr08.320;AHE.Chr16.527;AHE.Chr07.1070;AHE.Chr06.805;AHE.Chr11.207;AHE.Chr05.1621	9	AHE.Chr22.1468;AHE.Chr20.455;AHE.Chr22.362;AHE.Chr19.469;AHE.Chr20.66;AHE.Chr05.1235;AHE.Chr15.550	7	https://www.genome.jp/dbget-bin/www_bget?ko00760	https:\\www.genome.jp\dbget-bin\www_bget?map00760
ko03440	Genetic Information Processing	Replication and repair	Homologous recombination	35/3031 1.15%	174/15444 1.13%	0.465594	1	AHE.Chr05.1428;AHE.Chr14.945;AHE.Chr10.58;AHE.Chr04.1145;AHE.Chr08.108;AHE.Chr20.114;AHE.Chr08.898;AHE.Chr16.1239;AHE.Chr08.175;AHE.Chr14.933;AHE.Chr09.626;AHE.Chr01.595;AHE.Chr05.63;AHE.Chr13.833;AHE.Chr06.1194;AHE.Chr09.627;AHE.Chr10.1508;AHE.Chr15.1300;AHE.Chr07.260;AHE.Chr10.1459;AHE.Chr19.871;AHE.Chr26.1100;AHE.Chr25.446;AHE.Chr26.672;AHE.Chr27.511;AHE.Chr25.1270;AHE.Chr19.1023;AHE.Chr19.102…	35	AHE.Chr14.945;AHE.Chr04.1145;AHE.Chr08.898;AHE.Chr08.175;AHE.Chr09.626;AHE.Chr01.595;AHE.Chr05.63;AHE.Chr09.627;AHE.Chr10.1508;AHE.Chr07.260;AHE.Chr26.1100;AHE.Chr25.446;AHE.Chr28.795;AHE.Chr26.570	14	AHE.Chr05.1428;AHE.Chr10.58;AHE.Chr08.108;AHE.Chr20.114;AHE.Chr16.1239;AHE.Chr14.933;AHE.Chr13.833;AHE.Chr06.1194;AHE.Chr15.1300;AHE.Chr10.1459;AHE.Chr19.871;AHE.Chr26.672;AHE.Chr27.511;AHE.Chr25.1270;AHE.Chr19.1023;AHE.Chr19.1022;AHE.Chr08.110;AHE.Chr07.1001;AHE.Chr21.389;AHE.Chr08.109;AHE.Chr02.245	21	https://www.genome.jp/dbget-bin/www_bget?ko03440	https:\\www.genome.jp\dbget-bin\www_bget?map03440
ko04820	Cellular Processes	Cell motility	Cytoskeleton in muscle cells	11/3031 0.36%	53/15444 0.34%	0.4724	1	AHE.Chr25.392;AHE.Chr19.1210;AHE.Chr02.585;AHE.Chr28.997;AHE.Chr17.269;AHE.Chr21.1683;AHE.Chr11.1503;AHE.Chr17.372;AHE.Chr08.1916;AHE.Chr07.808;AHE.Chr28.583	11	AHE.Chr25.392;AHE.Chr19.1210;AHE.Chr17.269;AHE.Chr11.1503;AHE.Chr28.583	5	AHE.Chr02.585;AHE.Chr28.997;AHE.Chr21.1683;AHE.Chr17.372;AHE.Chr08.1916;AHE.Chr07.808	6	https://www.genome.jp/dbget-bin/www_bget?ko04820	https:\\www.genome.jp\dbget-bin\www_bget?map04820
ko01040	Metabolism	Lipid metabolism	Biosynthesis of unsaturated fatty acids	10/3031 0.33%	48/15444 0.31%	0.473677	1	AHE.Chr25.1266;AHE.Chr17.259;novel.191;AHE.Chr21.1321;AHE.Chr17.1003;AHE.Chr13.1278;AHE.Chr14.328;AHE.Chr24.59;novel.2202;AHE.Chr01.578	10	AHE.Chr17.259;AHE.Chr21.1321;AHE.Chr14.328;novel.2202	4	AHE.Chr25.1266;novel.191;AHE.Chr17.1003;AHE.Chr13.1278;AHE.Chr24.59;AHE.Chr01.578	6	https://www.genome.jp/dbget-bin/www_bget?ko01040	https:\\www.genome.jp\dbget-bin\www_bget?map01040
ko00965	Metabolism	Biosynthesis of other secondary metabolites	Betalain biosynthesis	6/3031 0.2%	28/15444 0.18%	0.479458	1	AHE.Chr19.1069;AHE.Chr20.1066;AHE.Chr19.1071;AHE.Chr20.1058;AHE.Chr11.136;AHE.Chr20.1062	6	AHE.Chr19.1069;AHE.Chr20.1062	2	AHE.Chr20.1066;AHE.Chr19.1071;AHE.Chr20.1058;AHE.Chr11.136	4	https://www.genome.jp/dbget-bin/www_bget?ko00965	https:\\www.genome.jp\dbget-bin\www_bget?map00965
ko00966	Metabolism	Biosynthesis of other secondary metabolites	Glucosinolate biosynthesis	6/3031 0.2%	28/15444 0.18%	0.479458	1	AHE.Chr16.1711;AHE.Chr16.899;AHE.Chr10.162;AHE.Chr08.744;AHE.Chr18.875;novel.2426	6	AHE.Chr16.1711;AHE.Chr08.744;AHE.Chr18.875;novel.2426	4	AHE.Chr16.899;AHE.Chr10.162	2	https://www.genome.jp/dbget-bin/www_bget?ko00966	https:\\www.genome.jp\dbget-bin\www_bget?map00966
ko00232	Metabolism	Biosynthesis of other secondary metabolites	Caffeine metabolism	1/3031 0.03%	3/15444 0.02%	0.480805	1	AHE.Chr28.1801	1	AHE.Chr28.1801	1	--	0	https://www.genome.jp/dbget-bin/www_bget?ko00232	https:\\www.genome.jp\dbget-bin\www_bget?map00232
ko00603	Metabolism	Glycan biosynthesis and metabolism	Glycosphingolipid biosynthesis - globo and isoglobo series	5/3031 0.16%	23/15444 0.15%	0.481108	1	AHE.Chr12.1572;AHE.Chr19.1436;AHE.Chr27.1077;AHE.Chr27.651;AHE.Chr27.470	5	AHE.Chr12.1572	1	AHE.Chr19.1436;AHE.Chr27.1077;AHE.Chr27.651;AHE.Chr27.470	4	https://www.genome.jp/dbget-bin/www_bget?ko00603	https:\\www.genome.jp\dbget-bin\www_bget?map00603
ko03450	Genetic Information Processing	Replication and repair	Non-homologous end-joining	4/3031 0.13%	18/15444 0.12%	0.482832	1	AHE.Chr16.1239;AHE.Chr15.737;AHE.Chr15.1542;AHE.Chr15.1300	4	AHE.Chr15.737	1	AHE.Chr16.1239;AHE.Chr15.1542;AHE.Chr15.1300	3	https://www.genome.jp/dbget-bin/www_bget?ko03450	https:\\www.genome.jp\dbget-bin\www_bget?map03450
ko00910	Metabolism	Energy metabolism	Nitrogen metabolism	16/3031 0.53%	79/15444 0.51%	0.489034	1	AHE.Chr08.1666;AHE.Chr26.1060;AHE.Chr26.296;AHE.Chr22.592;AHE.Chr07.2667;AHE.Chr21.400;AHE.Chr20.596;AHE.Chr27.586;AHE.Chr23.573;AHE.Chr10.1740;AHE.Chr10.1845;AHE.Chr16.837;AHE.Chr08.2341;AHE.Chr09.1313;AHE.Chr09.1752;novel.89	16	AHE.Chr26.296;AHE.Chr22.592;AHE.Chr20.596;AHE.Chr10.1845;AHE.Chr08.2341;AHE.Chr09.1752	6	AHE.Chr08.1666;AHE.Chr26.1060;AHE.Chr07.2667;AHE.Chr21.400;AHE.Chr27.586;AHE.Chr23.573;AHE.Chr10.1740;AHE.Chr16.837;AHE.Chr09.1313;novel.89	10	https://www.genome.jp/dbget-bin/www_bget?ko00910	https:\\www.genome.jp\dbget-bin\www_bget?map00910
ko00750	Metabolism	Metabolism of cofactors and vitamins	Vitamin B6 metabolism	5/3031 0.16%	24/15444 0.16%	0.521742	1	AHE.Chr08.1706;novel.962;AHE.Chr03.727;AHE.Chr24.826;AHE.Chr23.732	5	AHE.Chr03.727	1	AHE.Chr08.1706;novel.962;AHE.Chr24.826;AHE.Chr23.732	4	https://www.genome.jp/dbget-bin/www_bget?ko00750	https:\\www.genome.jp\dbget-bin\www_bget?map00750
ko00591	Metabolism	Lipid metabolism	Linoleic acid metabolism	9/3031 0.3%	45/15444 0.29%	0.534407	1	AHE.Chr23.491;AHE.Chr12.1596;AHE.Chr11.1582;AHE.Chr12.1595;AHE.Chr12.1650;AHE.Chr04.509;AHE.Chr12.1641;AHE.Chr08.1510;AHE.Chr11.1577	9	AHE.Chr12.1596;AHE.Chr12.1595;AHE.Chr08.1510;AHE.Chr11.1577	4	AHE.Chr23.491;AHE.Chr11.1582;AHE.Chr12.1650;AHE.Chr04.509;AHE.Chr12.1641	5	https://www.genome.jp/dbget-bin/www_bget?ko00591	https:\\www.genome.jp\dbget-bin\www_bget?map00591
ko00053	Metabolism	Carbohydrate metabolism	Ascorbate and aldarate metabolism	37/3031 1.22%	189/15444 1.22%	0.536283	1	AHE.Chr01.1270;AHE.Chr01.1202;AHE.Chr17.1288;AHE.Chr07.1105;AHE.Chr24.351;AHE.Chr07.1045;novel.1211;AHE.Chr07.1052;AHE.Chr22.346;AHE.Chr25.702;AHE.Chr19.618;AHE.Chr11.735;AHE.Chr08.946;AHE.Chr04.417;AHE.Chr16.146;AHE.Chr21.2205;AHE.Chr22.717;AHE.Chr23.603;AHE.Chr28.1632;AHE.Chr16.1183;AHE.Chr03.536;AHE.Chr26.396;AHE.Chr02.1183;AHE.Chr07.216;AHE.Chr11.1499;AHE.Chr18.370;AHE.Chr15.126;AHE.Chr05.467…	37	AHE.Chr01.1202;AHE.Chr17.1288;AHE.Chr07.1045;AHE.Chr07.1052;AHE.Chr25.702;AHE.Chr19.618;AHE.Chr11.735;AHE.Chr16.146;AHE.Chr21.2205;AHE.Chr22.717;AHE.Chr23.603;AHE.Chr28.1632;AHE.Chr03.536;AHE.Chr26.396;AHE.Chr02.1183;AHE.Chr07.216;AHE.Chr11.1499;AHE.Chr18.370;AHE.Chr05.467;AHE.Chr18.1316;AHE.Chr02.1157;AHE.Chr02.1031	22	AHE.Chr01.1270;AHE.Chr07.1105;AHE.Chr24.351;novel.1211;AHE.Chr22.346;AHE.Chr08.946;AHE.Chr04.417;AHE.Chr16.1183;AHE.Chr15.126;AHE.Chr28.993;AHE.Chr20.577;AHE.Chr10.1517;novel.3652;novel.3280;novel.420	15	https://www.genome.jp/dbget-bin/www_bget?ko00053	https:\\www.genome.jp\dbget-bin\www_bget?map00053
ko00909	Metabolism	Metabolism of terpenoids and polyketides	Sesquiterpenoid and triterpenoid biosynthesis	13/3031 0.43%	66/15444 0.43%	0.543584	1	AHE.Chr16.1694;AHE.Chr10.167;AHE.Chr27.1177;AHE.Chr09.1358;AHE.Chr28.1560;AHE.Chr08.734;AHE.Chr01.713;AHE.Chr09.1357;novel.1064;AHE.Chr08.555;AHE.Chr22.279;AHE.Chr07.646;AHE.Chr07.856	13	AHE.Chr16.1694;AHE.Chr27.1177;AHE.Chr09.1358;AHE.Chr28.1560;AHE.Chr08.734;AHE.Chr01.713;AHE.Chr09.1357;novel.1064;AHE.Chr07.646;AHE.Chr07.856	10	AHE.Chr10.167;AHE.Chr08.555;AHE.Chr22.279	3	https://www.genome.jp/dbget-bin/www_bget?ko00909	https:\\www.genome.jp\dbget-bin\www_bget?map00909
ko03250	Genetic Information Processing	Information processing in viruses	Viral life cycle - HIV-1	13/3031 0.43%	67/15444 0.43%	0.567364	1	AHE.Chr08.1326;AHE.Chr08.834;AHE.Chr10.408;AHE.Chr27.1202;AHE.Chr21.566;AHE.Chr21.567;novel.1050;AHE.Chr13.584;AHE.Chr03.451;AHE.Chr16.1546;AHE.Chr15.872;novel.418;AHE.Chr16.825	13	AHE.Chr10.408;AHE.Chr13.584;AHE.Chr16.1546	3	AHE.Chr08.1326;AHE.Chr08.834;AHE.Chr27.1202;AHE.Chr21.566;AHE.Chr21.567;novel.1050;AHE.Chr03.451;AHE.Chr15.872;novel.418;AHE.Chr16.825	10	https://www.genome.jp/dbget-bin/www_bget?ko03250	https:\\www.genome.jp\dbget-bin\www_bget?map03250
ko04070	Environmental Information Processing	Signal transduction	Phosphatidylinositol signaling system	31/3031 1.02%	161/15444 1.04%	0.579184	1	AHE.Chr12.1081;AHE.Chr24.351;AHE.Chr10.144;AHE.Chr27.497;AHE.Chr24.225;AHE.Chr11.2041;AHE.Chr22.508;AHE.Chr12.1530;AHE.Chr15.229;AHE.Chr27.764;AHE.Chr24.413;AHE.Chr11.1210;AHE.Chr27.1524;novel.1178;AHE.Chr15.226;AHE.Chr24.2012;AHE.Chr21.441;AHE.Chr07.2370;novel.1206;AHE.Chr28.873;AHE.Chr07.2367;AHE.Chr07.1516;AHE.Chr08.282;AHE.Chr07.2369;AHE.Chr07.2368;AHE.Chr10.1517;AHE.Chr22.473;AHE.Chr08.281;A…	31	AHE.Chr12.1081;AHE.Chr27.497;AHE.Chr24.225;AHE.Chr11.2041;AHE.Chr24.413;novel.1178;AHE.Chr24.2012;AHE.Chr21.441	8	AHE.Chr24.351;AHE.Chr10.144;AHE.Chr22.508;AHE.Chr12.1530;AHE.Chr15.229;AHE.Chr27.764;AHE.Chr11.1210;AHE.Chr27.1524;AHE.Chr15.226;AHE.Chr07.2370;novel.1206;AHE.Chr28.873;AHE.Chr07.2367;AHE.Chr07.1516;AHE.Chr08.282;AHE.Chr07.2369;AHE.Chr07.2368;AHE.Chr10.1517;AHE.Chr22.473;AHE.Chr08.281;AHE.Chr10.955;AHE.Chr08.2328;AHE.Chr07.2371	23	https://www.genome.jp/dbget-bin/www_bget?ko04070	https:\\www.genome.jp\dbget-bin\www_bget?map04070
ko00531	Metabolism	Glycan biosynthesis and metabolism	Glycosaminoglycan degradation	13/3031 0.43%	68/15444 0.44%	0.590647	1	AHE.Chr12.697;AHE.Chr12.1572;AHE.Chr05.911;AHE.Chr27.1077;AHE.Chr23.529;AHE.Chr02.1026;AHE.Chr03.411;novel.1846;novel.4455;AHE.Chr01.1277;AHE.Chr09.178;AHE.Chr04.1307;AHE.Chr16.281	13	AHE.Chr12.697;AHE.Chr12.1572;AHE.Chr05.911;AHE.Chr03.411	4	AHE.Chr27.1077;AHE.Chr23.529;AHE.Chr02.1026;novel.1846;novel.4455;AHE.Chr01.1277;AHE.Chr09.178;AHE.Chr04.1307;AHE.Chr16.281	9	https://www.genome.jp/dbget-bin/www_bget?ko00531	https:\\www.genome.jp\dbget-bin\www_bget?map00531
ko00604	Metabolism	Glycan biosynthesis and metabolism	Glycosphingolipid biosynthesis - ganglio series	7/3031 0.23%	37/15444 0.24%	0.608713	1	AHE.Chr12.697;AHE.Chr12.1572;AHE.Chr27.1077;AHE.Chr23.529;AHE.Chr02.1026;AHE.Chr03.411;AHE.Chr01.1277	7	AHE.Chr12.697;AHE.Chr12.1572;AHE.Chr03.411	3	AHE.Chr27.1077;AHE.Chr23.529;AHE.Chr02.1026;AHE.Chr01.1277	4	https://www.genome.jp/dbget-bin/www_bget?ko00604	https:\\www.genome.jp\dbget-bin\www_bget?map00604
ko00590	Metabolism	Lipid metabolism	Arachidonic acid metabolism	15/3031 0.49%	80/15444 0.52%	0.622864	1	novel.2713;AHE.Chr18.220;AHE.Chr16.247;AHE.Chr05.759;AHE.Chr05.758;AHE.Chr23.1254;novel.4546;AHE.Chr04.509;AHE.Chr16.248;AHE.Chr28.1273;AHE.Chr04.758;novel.606;AHE.Chr05.760;AHE.Chr10.1504;novel.1773	15	AHE.Chr18.220;AHE.Chr16.247;AHE.Chr05.759;AHE.Chr05.758;AHE.Chr23.1254;novel.4546;AHE.Chr16.248;AHE.Chr04.758;novel.606;AHE.Chr10.1504	10	novel.2713;AHE.Chr04.509;AHE.Chr28.1273;AHE.Chr05.760;novel.1773	5	https://www.genome.jp/dbget-bin/www_bget?ko00590	https:\\www.genome.jp\dbget-bin\www_bget?map00590
ko00860	Metabolism	Metabolism of cofactors and vitamins	Porphyrin metabolism	22/3031 0.73%	118/15444 0.76%	0.642665	1	AHE.Chr18.1257;AHE.Chr17.222;AHE.Chr18.143;AHE.Chr06.746;AHE.Chr05.1192;AHE.Chr11.1305;AHE.Chr22.797;AHE.Chr03.295;AHE.Chr05.123;AHE.Chr05.1775;novel.4190;AHE.Chr20.725;AHE.Chr14.993;AHE.Chr11.2345;AHE.Chr11.2043;AHE.Chr28.1469;AHE.Chr20.816;AHE.Chr05.522;AHE.Chr27.1565;AHE.Chr20.877;AHE.Chr09.120;AHE.Chr04.298	22	AHE.Chr18.1257;AHE.Chr05.1775;novel.4190;AHE.Chr20.725;AHE.Chr14.993;AHE.Chr11.2043;AHE.Chr28.1469;AHE.Chr20.816;AHE.Chr05.522;AHE.Chr04.298	10	AHE.Chr17.222;AHE.Chr18.143;AHE.Chr06.746;AHE.Chr05.1192;AHE.Chr11.1305;AHE.Chr22.797;AHE.Chr03.295;AHE.Chr05.123;AHE.Chr11.2345;AHE.Chr27.1565;AHE.Chr20.877;AHE.Chr09.120	12	https://www.genome.jp/dbget-bin/www_bget?ko00860	https:\\www.genome.jp\dbget-bin\www_bget?map00860
ko00790	Metabolism	Metabolism of cofactors and vitamins	Folate biosynthesis	13/3031 0.43%	73/15444 0.47%	0.697659	1	AHE.Chr09.1775;AHE.Chr25.979;AHE.Chr10.1470;AHE.Chr27.901;AHE.Chr11.1944;AHE.Chr09.1777;AHE.Chr07.2402;AHE.Chr09.1779;AHE.Chr06.276;AHE.Chr07.1714;AHE.Chr09.2050;AHE.Chr04.758;AHE.Chr28.678	13	AHE.Chr27.901;AHE.Chr07.2402;AHE.Chr04.758	3	AHE.Chr09.1775;AHE.Chr25.979;AHE.Chr10.1470;AHE.Chr11.1944;AHE.Chr09.1777;AHE.Chr09.1779;AHE.Chr06.276;AHE.Chr07.1714;AHE.Chr09.2050;AHE.Chr28.678	10	https://www.genome.jp/dbget-bin/www_bget?ko00790	https:\\www.genome.jp\dbget-bin\www_bget?map00790
ko00970	Genetic Information Processing	Translation	Aminoacyl-tRNA biosynthesis	26/3031 0.86%	144/15444 0.93%	0.714918	1	AHE.Chr08.2181;AHE.Chr08.2218;AHE.Chr11.1305;AHE.Chr07.2609;AHE.Chr15.1695;AHE.Chr09.2063;AHE.Chr11.1602;novel.4286;AHE.Chr19.1252;AHE.Chr21.1232;AHE.Chr16.299;AHE.Chr15.653;novel.1020;AHE.Chr07.1335;AHE.Chr15.357;AHE.Chr18.1001;AHE.Chr26.243;AHE.Chr05.343;AHE.Chr07.2306;AHE.Chr13.1497;AHE.Chr05.374;novel.4398;AHE.Chr10.1686;AHE.Chr08.1858;AHE.Chr07.1164;novel.4395	26	AHE.Chr08.2181;AHE.Chr15.1695;AHE.Chr09.2063;AHE.Chr11.1602;novel.4286;AHE.Chr16.299;AHE.Chr15.653;novel.1020;AHE.Chr15.357;AHE.Chr18.1001;AHE.Chr05.343;AHE.Chr13.1497;AHE.Chr05.374;novel.4398;novel.4395	15	AHE.Chr08.2218;AHE.Chr11.1305;AHE.Chr07.2609;AHE.Chr19.1252;AHE.Chr21.1232;AHE.Chr07.1335;AHE.Chr26.243;AHE.Chr07.2306;AHE.Chr10.1686;AHE.Chr08.1858;AHE.Chr07.1164	11	https://www.genome.jp/dbget-bin/www_bget?ko00970	https:\\www.genome.jp\dbget-bin\www_bget?map00970
ko00300	Metabolism	Amino acid metabolism	Lysine biosynthesis	6/3031 0.2%	36/15444 0.23%	0.736191	1	AHE.Chr26.563;AHE.Chr04.98;AHE.Chr25.76;novel.103;AHE.Chr26.572;AHE.Chr14.1275	6	AHE.Chr25.76;AHE.Chr26.572	2	AHE.Chr26.563;AHE.Chr04.98;novel.103;AHE.Chr14.1275	4	https://www.genome.jp/dbget-bin/www_bget?ko00300	https:\\www.genome.jp\dbget-bin\www_bget?map00300
ko00592	Metabolism	Lipid metabolism	alpha-Linolenic acid metabolism	27/3031 0.89%	151/15444 0.98%	0.736718	1	novel.1420;AHE.Chr12.213;AHE.Chr17.259;novel.191;AHE.Chr04.318;AHE.Chr07.173;AHE.Chr11.226;AHE.Chr04.571;AHE.Chr07.1356;AHE.Chr22.1229;AHE.Chr21.1321;AHE.Chr03.272;AHE.Chr13.589;AHE.Chr09.1650;AHE.Chr17.1003;AHE.Chr08.1198;AHE.Chr06.101;AHE.Chr07.460;AHE.Chr12.2196;AHE.Chr03.501;AHE.Chr09.840;AHE.Chr23.491;AHE.Chr08.1196;AHE.Chr04.509;AHE.Chr08.498;AHE.Chr15.942;AHE.Chr16.284	27	AHE.Chr12.213;AHE.Chr17.259;AHE.Chr04.318;AHE.Chr11.226;AHE.Chr07.1356;AHE.Chr21.1321;AHE.Chr03.272;AHE.Chr13.589;AHE.Chr09.1650;AHE.Chr08.1198;AHE.Chr06.101;AHE.Chr07.460;AHE.Chr12.2196;AHE.Chr08.1196;AHE.Chr08.498	15	novel.1420;novel.191;AHE.Chr07.173;AHE.Chr04.571;AHE.Chr22.1229;AHE.Chr17.1003;AHE.Chr03.501;AHE.Chr09.840;AHE.Chr23.491;AHE.Chr04.509;AHE.Chr15.942;AHE.Chr16.284	12	https://www.genome.jp/dbget-bin/www_bget?ko00592	https:\\www.genome.jp\dbget-bin\www_bget?map00592
ko00945	Metabolism	Biosynthesis of other secondary metabolites	Stilbenoid, diarylheptanoid and gingerol biosynthesis	13/3031 0.43%	77/15444 0.5%	0.769842	1	AHE.Chr13.1292;AHE.Chr23.12;AHE.Chr23.11;AHE.Chr15.1170;AHE.Chr04.1699;AHE.Chr26.970;AHE.Chr09.1291;AHE.Chr13.1318;AHE.Chr10.1204;AHE.Chr04.436;AHE.Chr03.357;AHE.Chr26.1453;AHE.Chr04.511	13	AHE.Chr23.12;AHE.Chr23.11;AHE.Chr15.1170;AHE.Chr26.970;AHE.Chr09.1291;AHE.Chr13.1318;AHE.Chr10.1204;AHE.Chr03.357;AHE.Chr26.1453	9	AHE.Chr13.1292;AHE.Chr04.1699;AHE.Chr04.436;AHE.Chr04.511	4	https://www.genome.jp/dbget-bin/www_bget?ko00945	https:\\www.genome.jp\dbget-bin\www_bget?map00945
ko00543	Metabolism	Glycan biosynthesis and metabolism	Exopolysaccharide biosynthesis	1/3031 0.03%	7/15444 0.05%	0.783392	1	AHE.Chr03.383	1	AHE.Chr03.383	1	--	0	https://www.genome.jp/dbget-bin/www_bget?ko00543	https:\\www.genome.jp\dbget-bin\www_bget?map00543
ko00073	Metabolism	Lipid metabolism	Cutin, suberine and wax biosynthesis	16/3031 0.53%	95/15444 0.62%	0.789881	1	AHE.Chr24.99;AHE.Chr05.479;AHE.Chr12.520;AHE.Chr12.2190;AHE.Chr22.87;AHE.Chr04.1056;AHE.Chr07.376;AHE.Chr10.1209;AHE.Chr22.80;AHE.Chr10.1050;novel.461;AHE.Chr24.1080;AHE.Chr28.339;AHE.Chr26.1439;AHE.Chr11.1728;AHE.Chr27.338	16	AHE.Chr24.99;AHE.Chr05.479;AHE.Chr12.2190;AHE.Chr22.87;AHE.Chr10.1209;AHE.Chr10.1050;AHE.Chr24.1080	7	AHE.Chr12.520;AHE.Chr04.1056;AHE.Chr07.376;AHE.Chr22.80;novel.461;AHE.Chr28.339;AHE.Chr26.1439;AHE.Chr11.1728;AHE.Chr27.338	9	https://www.genome.jp/dbget-bin/www_bget?ko00073	https:\\www.genome.jp\dbget-bin\www_bget?map00073
ko00514	Metabolism	Glycan biosynthesis and metabolism	Other types of O-glycan biosynthesis	4/3031 0.13%	27/15444 0.17%	0.805226	1	AHE.Chr01.409;AHE.Chr21.1461;AHE.Chr28.2128;AHE.Chr09.1533	4	AHE.Chr01.409;AHE.Chr21.1461;AHE.Chr28.2128;AHE.Chr09.1533	4	--	0	https://www.genome.jp/dbget-bin/www_bget?ko00514	https:\\www.genome.jp\dbget-bin\www_bget?map00514
ko00906	Metabolism	Metabolism of terpenoids and polyketides	Carotenoid biosynthesis	23/3031 0.76%	136/15444 0.88%	0.817368	1	AHE.Chr16.1073;AHE.Chr07.1435;AHE.Chr18.949;AHE.Chr03.431;AHE.Chr26.316;AHE.Chr22.1872;AHE.Chr02.742;AHE.Chr04.1544;AHE.Chr12.485;AHE.Chr24.1790;AHE.Chr21.1556;novel.3723;AHE.Chr22.1871;AHE.Chr12.40;AHE.Chr11.451;AHE.Chr11.1391;AHE.Chr26.1325;AHE.Chr25.1071;AHE.Chr18.808;AHE.Chr10.1002;AHE.Chr07.1525;novel.4570;AHE.Chr08.1308	23	AHE.Chr03.431;AHE.Chr02.742;AHE.Chr12.485;novel.3723;novel.4570	5	AHE.Chr16.1073;AHE.Chr07.1435;AHE.Chr18.949;AHE.Chr26.316;AHE.Chr22.1872;AHE.Chr04.1544;AHE.Chr24.1790;AHE.Chr21.1556;AHE.Chr22.1871;AHE.Chr12.40;AHE.Chr11.451;AHE.Chr11.1391;AHE.Chr26.1325;AHE.Chr25.1071;AHE.Chr18.808;AHE.Chr10.1002;AHE.Chr07.1525;AHE.Chr08.1308	18	https://www.genome.jp/dbget-bin/www_bget?ko00906	https:\\www.genome.jp\dbget-bin\www_bget?map00906
ko00460	Metabolism	Metabolism of other amino acids	Cyanoamino acid metabolism	22/3031 0.73%	132/15444 0.85%	0.833715	1	AHE.Chr01.531;AHE.Chr07.739;AHE.Chr26.1306;AHE.Chr26.1299;AHE.Chr05.1337;AHE.Chr26.1302;AHE.Chr16.1235;AHE.Chr13.486;AHE.Chr16.1240;AHE.Chr13.889;AHE.Chr03.1108;AHE.Chr07.885;AHE.Chr15.1301;AHE.Chr24.623;AHE.Chr08.672;novel.4669;AHE.Chr07.1362;AHE.Chr06.1024;AHE.Chr07.1553;AHE.Chr26.1367;AHE.Chr14.652;novel.89	22	AHE.Chr01.531;AHE.Chr26.1306;AHE.Chr26.1299;AHE.Chr05.1337;AHE.Chr26.1302;AHE.Chr16.1235;AHE.Chr13.486;AHE.Chr13.889;AHE.Chr03.1108;AHE.Chr15.1301;AHE.Chr24.623;novel.4669;AHE.Chr06.1024	13	AHE.Chr07.739;AHE.Chr16.1240;AHE.Chr07.885;AHE.Chr08.672;AHE.Chr07.1362;AHE.Chr07.1553;AHE.Chr26.1367;AHE.Chr14.652;novel.89	9	https://www.genome.jp/dbget-bin/www_bget?ko00460	https:\\www.genome.jp\dbget-bin\www_bget?map00460
ko00920	Metabolism	Energy metabolism	Sulfur metabolism	16/3031 0.53%	99/15444 0.64%	0.840938	1	AHE.Chr16.1635;AHE.Chr04.1598;AHE.Chr21.1533;AHE.Chr27.497;AHE.Chr03.383;AHE.Chr16.542;AHE.Chr16.1253;AHE.Chr03.1108;AHE.Chr16.1252;AHE.Chr15.1317;AHE.Chr13.1488;AHE.Chr11.199;AHE.Chr24.164;AHE.Chr06.828;AHE.Chr12.203;AHE.Chr07.618	16	AHE.Chr16.1635;AHE.Chr04.1598;AHE.Chr27.497;AHE.Chr03.383;AHE.Chr03.1108;AHE.Chr11.199;AHE.Chr24.164	7	AHE.Chr21.1533;AHE.Chr16.542;AHE.Chr16.1253;AHE.Chr16.1252;AHE.Chr15.1317;AHE.Chr13.1488;AHE.Chr06.828;AHE.Chr12.203;AHE.Chr07.618	9	https://www.genome.jp/dbget-bin/www_bget?ko00920	https:\\www.genome.jp\dbget-bin\www_bget?map00920
ko00908	Metabolism	Metabolism of terpenoids and polyketides	Zeatin biosynthesis	12/3031 0.4%	77/15444 0.5%	0.851465	1	AHE.Chr26.311;AHE.Chr09.2139;AHE.Chr11.938;AHE.Chr10.1376;AHE.Chr26.310;AHE.Chr08.1038;AHE.Chr25.336;AHE.Chr18.947;AHE.Chr13.1417;AHE.Chr08.875;AHE.Chr25.966;AHE.Chr08.262	12	AHE.Chr26.311;AHE.Chr11.938;AHE.Chr26.310;AHE.Chr25.966;AHE.Chr08.262	5	AHE.Chr09.2139;AHE.Chr10.1376;AHE.Chr08.1038;AHE.Chr25.336;AHE.Chr18.947;AHE.Chr13.1417;AHE.Chr08.875	7	https://www.genome.jp/dbget-bin/www_bget?ko00908	https:\\www.genome.jp\dbget-bin\www_bget?map00908
ko03020	Genetic Information Processing	Transcription	RNA polymerase	19/3031 0.63%	117/15444 0.76%	0.852143	1	AHE.Chr11.757;AHE.Chr14.158;AHE.Chr13.1315;AHE.Chr01.1381;AHE.Chr28.702;AHE.Chr26.904;AHE.Chr11.715;AHE.Chr26.906;AHE.Chr26.1603;AHE.Chr08.491;AHE.Chr24.578;AHE.Chr16.686;AHE.Chr02.5;AHE.Chr25.1297;novel.2441;AHE.Chr28.1789;AHE.Chr07.463;AHE.Chr09.873;AHE.Chr04.1391	19	AHE.Chr14.158;AHE.Chr26.904;AHE.Chr11.715;AHE.Chr26.1603;AHE.Chr08.491;AHE.Chr24.578;AHE.Chr02.5;AHE.Chr25.1297;AHE.Chr07.463;AHE.Chr09.873;AHE.Chr04.1391	11	AHE.Chr11.757;AHE.Chr13.1315;AHE.Chr01.1381;AHE.Chr28.702;AHE.Chr26.906;AHE.Chr16.686;novel.2441;AHE.Chr28.1789	8	https://www.genome.jp/dbget-bin/www_bget?ko03020	https:\\www.genome.jp\dbget-bin\www_bget?map03020
ko00996	Metabolism	Biosynthesis of other secondary metabolites	Biosynthesis of various alkaloids	1/3031 0.03%	9/15444 0.06%	0.860104	1	AHE.Chr06.984	1	AHE.Chr06.984	1	--	0	https://www.genome.jp/dbget-bin/www_bget?ko00996	https:\\www.genome.jp\dbget-bin\www_bget?map00996
ko00450	Metabolism	Metabolism of other amino acids	Selenocompound metabolism	7/3031 0.23%	49/15444 0.32%	0.872038	1	AHE.Chr11.2058;AHE.Chr11.1935;AHE.Chr01.1397;AHE.Chr12.1763;AHE.Chr12.1978;novel.4398;novel.4395	7	AHE.Chr11.2058;AHE.Chr12.1763;AHE.Chr12.1978;novel.4398;novel.4395	5	AHE.Chr11.1935;AHE.Chr01.1397	2	https://www.genome.jp/dbget-bin/www_bget?ko00450	https:\\www.genome.jp\dbget-bin\www_bget?map00450
ko03013	Genetic Information Processing	Translation	Nucleocytoplasmic transport	52/3031 1.72%	302/15444 1.96%	0.873207	1	AHE.Chr28.1565;AHE.Chr18.650;AHE.Chr17.897;AHE.Chr12.379;AHE.Chr10.737;novel.3514;AHE.Chr22.72;AHE.Chr15.142;AHE.Chr11.381;AHE.Chr28.423;AHE.Chr01.1268;AHE.Chr17.974;AHE.Chr12.939;AHE.Chr10.1521;AHE.Chr15.283;AHE.Chr08.1326;AHE.Chr14.1228;novel.231;AHE.Chr09.643;AHE.Chr18.648;AHE.Chr12.658;AHE.Chr08.834;AHE.Chr10.2023;AHE.Chr15.137;AHE.Chr21.1561;AHE.Chr06.751;AHE.Chr18.541;AHE.Chr26.184;AHE.Chr0…	52	AHE.Chr18.650;AHE.Chr17.897;novel.3514;AHE.Chr15.142;AHE.Chr28.423;AHE.Chr01.1268;AHE.Chr10.1521;novel.231;AHE.Chr18.648;AHE.Chr10.2023;AHE.Chr21.1561;AHE.Chr06.751;AHE.Chr18.1245;AHE.Chr06.1499;AHE.Chr13.266;AHE.Chr16.1536;AHE.Chr18.930;AHE.Chr08.2099;AHE.Chr25.823;AHE.Chr25.1183;AHE.Chr14.1238;AHE.Chr17.1612;AHE.Chr09.1954	23	AHE.Chr28.1565;AHE.Chr12.379;AHE.Chr10.737;AHE.Chr22.72;AHE.Chr11.381;AHE.Chr17.974;AHE.Chr12.939;AHE.Chr15.283;AHE.Chr08.1326;AHE.Chr14.1228;AHE.Chr09.643;AHE.Chr12.658;AHE.Chr08.834;AHE.Chr15.137;AHE.Chr18.541;AHE.Chr26.184;AHE.Chr09.1933;AHE.Chr14.808;AHE.Chr03.159;novel.4097;AHE.Chr09.1795;AHE.Chr03.451;novel.2238;novel.418;AHE.Chr23.494;AHE.Chr10.209;AHE.Chr27.1478;AHE.Chr18.339;AHE.Chr18.139	29	https://www.genome.jp/dbget-bin/www_bget?ko03013	https:\\www.genome.jp\dbget-bin\www_bget?map03013
ko00950	Metabolism	Biosynthesis of other secondary metabolites	Isoquinoline alkaloid biosynthesis	18/3031 0.59%	114/15444 0.74%	0.877618	1	AHE.Chr14.911;AHE.Chr06.665;AHE.Chr07.2409;AHE.Chr18.306;AHE.Chr23.1442;AHE.Chr25.36;AHE.Chr23.1246;AHE.Chr09.1739;AHE.Chr21.1272;AHE.Chr09.1738;AHE.Chr09.1740;AHE.Chr07.1768;AHE.Chr02.1136;AHE.Chr09.1741;AHE.Chr19.704;AHE.Chr17.1541;AHE.Chr24.1164;AHE.Chr21.1270	18	AHE.Chr06.665;AHE.Chr09.1739;AHE.Chr09.1738;AHE.Chr09.1740;AHE.Chr02.1136;AHE.Chr09.1741;AHE.Chr19.704;AHE.Chr24.1164;AHE.Chr21.1270	9	AHE.Chr14.911;AHE.Chr07.2409;AHE.Chr18.306;AHE.Chr23.1442;AHE.Chr25.36;AHE.Chr23.1246;AHE.Chr21.1272;AHE.Chr07.1768;AHE.Chr17.1541	9	https://www.genome.jp/dbget-bin/www_bget?ko00950	https:\\www.genome.jp\dbget-bin\www_bget?map00950
ko00261	Metabolism	Biosynthesis of other secondary metabolites	Monobactam biosynthesis	3/3031 0.1%	25/15444 0.16%	0.89409	1	AHE.Chr04.98;novel.103;AHE.Chr14.1275	3	--	0	AHE.Chr04.98;novel.103;AHE.Chr14.1275	3	https://www.genome.jp/dbget-bin/www_bget?ko00261	https:\\www.genome.jp\dbget-bin\www_bget?map00261
ko04144	Cellular Processes	Transport and catabolism	Endocytosis	62/3031 2.05%	364/15444 2.36%	0.909565	1	AHE.Chr23.1940;AHE.Chr11.863;AHE.Chr27.459;AHE.Chr02.1224;AHE.Chr11.911;AHE.Chr11.1251;AHE.Chr10.1268;AHE.Chr06.732;AHE.Chr10.830;novel.1664;AHE.Chr25.63;AHE.Chr17.443;AHE.Chr16.1359;AHE.Chr27.779;AHE.Chr28.1618;AHE.Chr15.81;AHE.Chr28.790;AHE.Chr15.1148;AHE.Chr12.859;AHE.Chr23.1430;AHE.Chr12.103;AHE.Chr16.132;AHE.Chr02.1163;AHE.Chr12.594;AHE.Chr23.863;AHE.Chr11.826;AHE.Chr28.1893;AHE.Chr13.397;AH…	62	AHE.Chr27.459;AHE.Chr11.1251;AHE.Chr06.732;AHE.Chr10.830;novel.1664;AHE.Chr16.1359;AHE.Chr15.81;AHE.Chr28.790;AHE.Chr15.1148;AHE.Chr12.103;AHE.Chr16.132;AHE.Chr12.594;AHE.Chr23.863;AHE.Chr11.826;AHE.Chr11.1503;AHE.Chr27.1700;AHE.Chr28.1625;AHE.Chr24.814;AHE.Chr24.1348;AHE.Chr19.1272;AHE.Chr07.200;AHE.Chr02.205;AHE.Chr02.1190;AHE.Chr13.584;AHE.Chr25.464;AHE.Chr24.1944;AHE.Chr13.1481	27	AHE.Chr23.1940;AHE.Chr11.863;AHE.Chr02.1224;AHE.Chr11.911;AHE.Chr10.1268;AHE.Chr25.63;AHE.Chr17.443;AHE.Chr27.779;AHE.Chr28.1618;AHE.Chr12.859;AHE.Chr23.1430;AHE.Chr02.1163;AHE.Chr28.1893;AHE.Chr13.397;AHE.Chr22.355;AHE.Chr23.16;AHE.Chr12.1861;AHE.Chr27.938;novel.2808;AHE.Chr09.364;AHE.Chr23.722;novel.2590;AHE.Chr04.125;AHE.Chr05.892;novel.1050;AHE.Chr08.1916;AHE.Chr15.872;AHE.Chr12.954;novel.555…	35	https://www.genome.jp/dbget-bin/www_bget?ko04144	https:\\www.genome.jp\dbget-bin\www_bget?map04144
ko00901	Metabolism	Biosynthesis of other secondary metabolites	Indole alkaloid biosynthesis	3/3031 0.1%	27/15444 0.17%	0.921959	1	AHE.Chr11.2121;AHE.Chr25.961;AHE.Chr25.960	3	AHE.Chr11.2121;AHE.Chr25.961	2	AHE.Chr25.960	1	https://www.genome.jp/dbget-bin/www_bget?ko00901	https:\\www.genome.jp\dbget-bin\www_bget?map00901
ko04712	Organismal Systems	Environmental adaptation	Circadian rhythm - plant	34/3031 1.12%	216/15444 1.4%	0.940661	1	AHE.Chr07.1414;AHE.Chr11.1304;AHE.Chr05.403;AHE.Chr07.692;AHE.Chr10.1018;AHE.Chr08.755;AHE.Chr16.1036;AHE.Chr06.467;AHE.Chr22.13;AHE.Chr15.820;AHE.Chr20.900;AHE.Chr17.1437;AHE.Chr12.1280;AHE.Chr27.1516;AHE.Chr22.1008;AHE.Chr09.2048;AHE.Chr20.939;AHE.Chr24.642;AHE.Chr03.1146;AHE.Chr21.2244;AHE.Chr22.924;AHE.Chr20.368_AHE.Chr20.379;AHE.Chr20.364;AHE.Chr03.928;AHE.Chr18.154;AHE.Chr24.692;AHE.Chr08.1…	34	AHE.Chr07.1414;AHE.Chr07.692;AHE.Chr16.1036;AHE.Chr22.13;AHE.Chr15.820;AHE.Chr24.642;AHE.Chr20.368_AHE.Chr20.379;AHE.Chr20.364;AHE.Chr08.1354;AHE.Chr11.722;AHE.Chr25.241	11	AHE.Chr11.1304;AHE.Chr05.403;AHE.Chr10.1018;AHE.Chr08.755;AHE.Chr06.467;AHE.Chr20.900;AHE.Chr17.1437;AHE.Chr12.1280;AHE.Chr27.1516;AHE.Chr22.1008;AHE.Chr09.2048;AHE.Chr20.939;AHE.Chr03.1146;AHE.Chr21.2244;AHE.Chr22.924;AHE.Chr03.928;AHE.Chr18.154;AHE.Chr24.692;AHE.Chr19.897;AHE.Chr16.775_AHE.Chr16.776;AHE.Chr08.1056;AHE.Chr12.1288;AHE.Chr20.687	23	https://www.genome.jp/dbget-bin/www_bget?ko04712	https:\\www.genome.jp\dbget-bin\www_bget?map04712
ko00942	Metabolism	Biosynthesis of other secondary metabolites	Anthocyanin biosynthesis	1/3031 0.03%	14/15444 0.09%	0.953117	1	AHE.Chr28.435	1	--	0	AHE.Chr28.435	1	https://www.genome.jp/dbget-bin/www_bget?ko00942	https:\\www.genome.jp\dbget-bin\www_bget?map00942
ko04016	Environmental Information Processing	Signal transduction	MAPK signaling pathway - plant	109/3031 3.6%	636/15444 4.12%	0.953725	1	AHE.Chr17.1272;AHE.Chr09.862;AHE.Chr05.829;AHE.Chr01.1174;AHE.Chr24.2138;AHE.Chr01.466;AHE.Chr10.1040;AHE.Chr12.1163;AHE.Chr08.1111;AHE.Chr28.537_AHE.Chr28.538;AHE.Chr13.484;AHE.Chr12.1095;AHE.Chr07.746;AHE.Chr04.1330;AHE.Chr02.1011;AHE.Chr25.139;AHE.Chr03.786;AHE.Chr07.2561;AHE.Chr27.319;AHE.Chr04.940;AHE.Chr06.724;AHE.Chr04.1686;AHE.Chr04.848;AHE.Chr09.745;AHE.Chr11.1245;AHE.Chr24.579;AHE.Chr04…	109	AHE.Chr05.829;AHE.Chr01.1174;AHE.Chr24.2138;AHE.Chr08.1111;AHE.Chr13.484;AHE.Chr02.1011;AHE.Chr25.139;AHE.Chr07.2561;AHE.Chr27.319;AHE.Chr04.1686;AHE.Chr04.848;AHE.Chr09.745;AHE.Chr04.847;AHE.Chr18.478;AHE.Chr11.2041;AHE.Chr24.181;AHE.Chr15.1665;AHE.Chr22.1813;AHE.Chr22.1274;AHE.Chr28.359;AHE.Chr21.1741;AHE.Chr04.1665;AHE.Chr04.534;AHE.Chr17.1156;AHE.Chr08.881;AHE.Chr01.952;AHE.Chr18.499;AHE.Chr1…	44	AHE.Chr17.1272;AHE.Chr09.862;AHE.Chr01.466;AHE.Chr10.1040;AHE.Chr12.1163;AHE.Chr28.537_AHE.Chr28.538;AHE.Chr12.1095;AHE.Chr07.746;AHE.Chr04.1330;AHE.Chr03.786;AHE.Chr04.940;AHE.Chr06.724;AHE.Chr11.1245;AHE.Chr24.579;AHE.Chr24.2164;AHE.Chr10.916;AHE.Chr24.2085;AHE.Chr11.133;AHE.Chr15.229;AHE.Chr11.1232;AHE.Chr27.225;AHE.Chr28.798;AHE.Chr16.499;AHE.Chr16.793;AHE.Chr11.1596;AHE.Chr10.361;AHE.Chr01.8…	65	https://www.genome.jp/dbget-bin/www_bget?ko04016	https:\\www.genome.jp\dbget-bin\www_bget?map04016
ko00999	Metabolism	Biosynthesis of other secondary metabolites	Biosynthesis of various plant secondary metabolites	47/3031 1.55%	295/15444 1.91%	0.956987	1	AHE.Chr11.564;AHE.Chr10.1229;AHE.Chr05.1337;AHE.Chr16.1235;novel.1972;AHE.Chr14.766;AHE.Chr22.391;AHE.Chr15.710;AHE.Chr23.805;AHE.Chr10.1227;AHE.Chr21.1668;AHE.Chr13.889;AHE.Chr15.74;AHE.Chr10.1004;AHE.Chr14.843;AHE.Chr12.542;AHE.Chr03.851;AHE.Chr04.604;AHE.Chr04.1208;AHE.Chr01.115;AHE.Chr14.1511;AHE.Chr08.504;AHE.Chr16.715;AHE.Chr21.2023;novel.4669;AHE.Chr17.685;AHE.Chr05.822;AHE.Chr05.821;AHE.C…	47	AHE.Chr05.1337;AHE.Chr16.1235;novel.1972;AHE.Chr14.766;AHE.Chr22.391;AHE.Chr23.805;AHE.Chr21.1668;AHE.Chr13.889;AHE.Chr15.74;AHE.Chr10.1004;AHE.Chr14.843;AHE.Chr04.1208;AHE.Chr01.115;AHE.Chr14.1511;AHE.Chr08.504;novel.4669;AHE.Chr05.822;AHE.Chr05.821;AHE.Chr06.1024;AHE.Chr06.538;AHE.Chr18.1016;novel.4101;AHE.Chr21.1666;AHE.Chr05.820;AHE.Chr08.510;AHE.Chr08.505;AHE.Chr15.696;AHE.Chr15.292;novel.23…	30	AHE.Chr11.564;AHE.Chr10.1229;AHE.Chr15.710;AHE.Chr10.1227;AHE.Chr12.542;AHE.Chr03.851;AHE.Chr04.604;AHE.Chr16.715;AHE.Chr21.2023;AHE.Chr17.685;AHE.Chr10.1225;AHE.Chr26.1367;AHE.Chr09.1081;AHE.Chr20.1114;AHE.Chr14.652;AHE.Chr16.724;AHE.Chr08.1626	17	https://www.genome.jp/dbget-bin/www_bget?ko00999	https:\\www.genome.jp\dbget-bin\www_bget?map00999
ko04136	Cellular Processes	Transport and catabolism	Autophagy - other	12/3031 0.4%	92/15444 0.6%	0.963404	1	AHE.Chr10.1165;AHE.Chr10.1348;AHE.Chr10.1941;AHE.Chr21.1896;AHE.Chr03.564;AHE.Chr04.46;novel.162;AHE.Chr12.555;AHE.Chr22.696;AHE.Chr01.135;novel.1206;AHE.Chr10.784	12	AHE.Chr10.1348;AHE.Chr10.1941;AHE.Chr22.696	3	AHE.Chr10.1165;AHE.Chr21.1896;AHE.Chr03.564;AHE.Chr04.46;novel.162;AHE.Chr12.555;AHE.Chr01.135;novel.1206;AHE.Chr10.784	9	https://www.genome.jp/dbget-bin/www_bget?ko04136	https:\\www.genome.jp\dbget-bin\www_bget?map04136
ko03083	Genetic Information Processing	Chromosome	Polycomb repressive complex	28/3031 0.92%	190/15444 1.23%	0.967609	1	AHE.Chr16.706;novel.1513;AHE.Chr06.1502;AHE.Chr11.919;AHE.Chr11.1265;AHE.Chr18.410;AHE.Chr11.332;AHE.Chr28.74;AHE.Chr28.139;AHE.Chr16.494;AHE.Chr04.1601;AHE.Chr13.253;AHE.Chr13.1415;AHE.Chr10.461;AHE.Chr12.602;AHE.Chr19.507;AHE.Chr21.2156;AHE.Chr09.1100;AHE.Chr19.983;AHE.Chr08.1176;AHE.Chr11.627;AHE.Chr20.495;AHE.Chr01.462;AHE.Chr09.1098;AHE.Chr20.970;AHE.Chr04.1304;AHE.Chr09.1099;novel.268	28	novel.1513;AHE.Chr06.1502;AHE.Chr11.919;AHE.Chr11.1265;AHE.Chr28.139;AHE.Chr13.253;AHE.Chr13.1415;AHE.Chr19.507;AHE.Chr21.2156;AHE.Chr19.983;AHE.Chr08.1176	11	AHE.Chr16.706;AHE.Chr18.410;AHE.Chr11.332;AHE.Chr28.74;AHE.Chr16.494;AHE.Chr04.1601;AHE.Chr10.461;AHE.Chr12.602;AHE.Chr09.1100;AHE.Chr11.627;AHE.Chr20.495;AHE.Chr01.462;AHE.Chr09.1098;AHE.Chr20.970;AHE.Chr04.1304;AHE.Chr09.1099;novel.268	17	https://www.genome.jp/dbget-bin/www_bget?ko03083	https:\\www.genome.jp\dbget-bin\www_bget?map03083
ko03082	Genetic Information Processing	Chromosome	ATP-dependent chromatin remodeling	24/3031 0.79%	168/15444 1.09%	0.971652	1	AHE.Chr10.981;AHE.Chr20.51;AHE.Chr16.744;AHE.Chr07.595;AHE.Chr21.661;AHE.Chr16.742;AHE.Chr07.1406;AHE.Chr10.401;AHE.Chr13.1415;AHE.Chr12.602;AHE.Chr20.167;AHE.Chr19.507;AHE.Chr21.2156;AHE.Chr09.1100;AHE.Chr14.1413;AHE.Chr22.155;AHE.Chr15.699;AHE.Chr11.627;AHE.Chr12.1152;AHE.Chr20.495;AHE.Chr09.1098;novel.1155;AHE.Chr08.237;AHE.Chr09.1099	24	AHE.Chr10.981;AHE.Chr20.51;AHE.Chr16.744;AHE.Chr16.742;AHE.Chr13.1415;AHE.Chr19.507;AHE.Chr21.2156;AHE.Chr14.1413;AHE.Chr15.699	9	AHE.Chr07.595;AHE.Chr21.661;AHE.Chr07.1406;AHE.Chr10.401;AHE.Chr12.602;AHE.Chr20.167;AHE.Chr09.1100;AHE.Chr22.155;AHE.Chr11.627;AHE.Chr12.1152;AHE.Chr20.495;AHE.Chr09.1098;novel.1155;AHE.Chr08.237;AHE.Chr09.1099	15	https://www.genome.jp/dbget-bin/www_bget?ko03082	https:\\www.genome.jp\dbget-bin\www_bget?map03082
ko00196	Metabolism	Energy metabolism	Photosynthesis - antenna proteins	3/3031 0.1%	34/15444 0.22%	0.974709	1	AHE.Chr23.1602;AHE.Chr08.572;AHE.Chr24.1712	3	AHE.Chr23.1602;AHE.Chr24.1712	2	AHE.Chr08.572	1	https://www.genome.jp/dbget-bin/www_bget?ko00196	https:\\www.genome.jp\dbget-bin\www_bget?map00196
ko00905	Metabolism	Metabolism of terpenoids and polyketides	Brassinosteroid biosynthesis	6/3031 0.2%	56/15444 0.36%	0.975257	1	AHE.Chr21.671;AHE.Chr03.854;AHE.Chr28.883;AHE.Chr26.1006;AHE.Chr14.625;AHE.Chr23.551	6	AHE.Chr21.671;AHE.Chr28.883;AHE.Chr26.1006;AHE.Chr14.625;AHE.Chr23.551	5	AHE.Chr03.854	1	https://www.genome.jp/dbget-bin/www_bget?ko00905	https:\\www.genome.jp\dbget-bin\www_bget?map00905
ko00430	Metabolism	Metabolism of other amino acids	Taurine and hypotaurine metabolism	2/3031 0.07%	27/15444 0.17%	0.979254	1	novel.1384;AHE.Chr10.857	2	AHE.Chr10.857	1	novel.1384	1	https://www.genome.jp/dbget-bin/www_bget?ko00430	https:\\www.genome.jp\dbget-bin\www_bget?map00430
ko00360	Metabolism	Amino acid metabolism	Phenylalanine metabolism	13/3031 0.43%	104/15444 0.67%	0.979765	1	AHE.Chr07.2409;AHE.Chr18.306;AHE.Chr18.1302;AHE.Chr21.1272;AHE.Chr21.1544;novel.4160;AHE.Chr02.1136;AHE.Chr17.1541;AHE.Chr15.239;AHE.Chr23.716;AHE.Chr21.1270;AHE.Chr08.1948;AHE.Chr08.2214	13	AHE.Chr18.1302;AHE.Chr02.1136;AHE.Chr21.1270;AHE.Chr08.1948;AHE.Chr08.2214	5	AHE.Chr07.2409;AHE.Chr18.306;AHE.Chr21.1272;AHE.Chr21.1544;novel.4160;AHE.Chr17.1541;AHE.Chr15.239;AHE.Chr23.716	8	https://www.genome.jp/dbget-bin/www_bget?ko00360	https:\\www.genome.jp\dbget-bin\www_bget?map00360
ko03050	Genetic Information Processing	Folding, sorting and degradation	Proteasome	19/3031 0.63%	144/15444 0.93%	0.983861	1	AHE.Chr28.1018;AHE.Chr21.154;AHE.Chr13.309;AHE.Chr18.906;AHE.Chr04.66;AHE.Chr10.255;AHE.Chr28.931;AHE.Chr21.451;AHE.Chr02.255;AHE.Chr03.8;AHE.Chr11.2019;AHE.Chr01.595;AHE.Chr05.63;AHE.Chr10.258;AHE.Chr17.711;AHE.Chr10.865;AHE.Chr08.942;AHE.Chr18.1491;AHE.Chr09.378	19	AHE.Chr21.154;AHE.Chr13.309;AHE.Chr18.906;AHE.Chr28.931;AHE.Chr02.255;AHE.Chr01.595;AHE.Chr05.63;AHE.Chr10.258;AHE.Chr18.1491	9	AHE.Chr28.1018;AHE.Chr04.66;AHE.Chr10.255;AHE.Chr21.451;AHE.Chr03.8;AHE.Chr11.2019;AHE.Chr17.711;AHE.Chr10.865;AHE.Chr08.942;AHE.Chr09.378	10	https://www.genome.jp/dbget-bin/www_bget?ko03050	https:\\www.genome.jp\dbget-bin\www_bget?map03050
ko00960	Metabolism	Biosynthesis of other secondary metabolites	Tropane, piperidine and pyridine alkaloid biosynthesis	14/3031 0.46%	115/15444 0.74%	0.987597	1	AHE.Chr07.2409;AHE.Chr16.1036;AHE.Chr22.13;AHE.Chr18.306;AHE.Chr28.1058;AHE.Chr21.1272;AHE.Chr20.368_AHE.Chr20.379;AHE.Chr20.364;AHE.Chr02.1136;AHE.Chr17.1541;AHE.Chr23.716;AHE.Chr21.1270;AHE.Chr08.1948;AHE.Chr08.2214	14	AHE.Chr16.1036;AHE.Chr22.13;AHE.Chr20.368_AHE.Chr20.379;AHE.Chr20.364;AHE.Chr02.1136;AHE.Chr21.1270;AHE.Chr08.1948;AHE.Chr08.2214	8	AHE.Chr07.2409;AHE.Chr18.306;AHE.Chr28.1058;AHE.Chr21.1272;AHE.Chr17.1541;AHE.Chr23.716	6	https://www.genome.jp/dbget-bin/www_bget?ko00960	https:\\www.genome.jp\dbget-bin\www_bget?map00960
ko00940	Metabolism	Biosynthesis of other secondary metabolites	Phenylpropanoid biosynthesis	52/3031 1.72%	346/15444 2.24%	0.98948	1	AHE.Chr13.1292;AHE.Chr10.1130;AHE.Chr23.12;AHE.Chr23.11;AHE.Chr24.1039;AHE.Chr15.1170;novel.1974;AHE.Chr04.977;novel.1673;AHE.Chr04.1699;AHE.Chr20.345;AHE.Chr04.802;AHE.Chr15.1225;AHE.Chr08.117;novel.1754;AHE.Chr01.50;AHE.Chr12.1240;AHE.Chr26.315;AHE.Chr26.970;AHE.Chr09.1291;AHE.Chr20.344;AHE.Chr05.465;AHE.Chr16.1071;novel.3083;AHE.Chr13.1318;AHE.Chr02.407;AHE.Chr28.135;AHE.Chr10.1204;AHE.Chr23.1…	52	AHE.Chr10.1130;AHE.Chr23.12;AHE.Chr23.11;AHE.Chr24.1039;AHE.Chr15.1170;novel.1974;novel.1673;AHE.Chr15.1225;novel.1754;AHE.Chr01.50;AHE.Chr12.1240;AHE.Chr26.970;AHE.Chr09.1291;AHE.Chr20.344;AHE.Chr16.1071;novel.3083;AHE.Chr13.1318;AHE.Chr28.135;AHE.Chr10.1204;AHE.Chr23.1871;AHE.Chr19.77;AHE.Chr03.1047;AHE.Chr08.2256;novel.1872;AHE.Chr12.1189;AHE.Chr08.1830;AHE.Chr03.357;AHE.Chr26.1453;AHE.Chr01.1…	31	AHE.Chr13.1292;AHE.Chr04.977;AHE.Chr04.1699;AHE.Chr20.345;AHE.Chr04.802;AHE.Chr08.117;AHE.Chr26.315;AHE.Chr05.465;AHE.Chr02.407;AHE.Chr23.1070;AHE.Chr04.436;novel.4160;novel.4616;AHE.Chr24.1052;AHE.Chr24.1966;AHE.Chr19.170;AHE.Chr04.975;AHE.Chr23.2000;AHE.Chr23.1879;AHE.Chr21.545;AHE.Chr04.511	21	https://www.genome.jp/dbget-bin/www_bget?ko00940	https:\\www.genome.jp\dbget-bin\www_bget?map00940
ko03015	Genetic Information Processing	Translation	mRNA surveillance pathway	39/3031 1.29%	271/15444 1.75%	0.990335	1	AHE.Chr17.897;novel.278;AHE.Chr25.309;AHE.Chr18.1109;AHE.Chr12.939;AHE.Chr08.539;AHE.Chr13.622;AHE.Chr24.342;novel.231;novel.2670;AHE.Chr28.1919;AHE.Chr24.1391;AHE.Chr05.59;AHE.Chr27.143;AHE.Chr08.1931;AHE.Chr11.1123_AHE.Chr11.1124;AHE.Chr27.118;novel.3823;novel.1427;AHE.Chr27.1415;AHE.Chr01.889;AHE.Chr18.1055;AHE.Chr05.1561_AHE.Chr05.1562;AHE.Chr05.1336;AHE.Chr22.487;novel.4299;novel.4097;AHE.Ch…	39	AHE.Chr17.897;AHE.Chr08.539;AHE.Chr24.342;novel.231;novel.2670;AHE.Chr28.1919;AHE.Chr05.59;AHE.Chr27.143;novel.3823;AHE.Chr01.889;AHE.Chr05.1561_AHE.Chr05.1562;AHE.Chr05.1336;AHE.Chr22.487;novel.4299;AHE.Chr07.1884;AHE.Chr24.1121;AHE.Chr01.547;novel.4347;AHE.Chr09.1954;AHE.Chr07.2653;AHE.Chr25.413	21	novel.278;AHE.Chr25.309;AHE.Chr18.1109;AHE.Chr12.939;AHE.Chr13.622;AHE.Chr24.1391;AHE.Chr08.1931;AHE.Chr11.1123_AHE.Chr11.1124;AHE.Chr27.118;novel.1427;AHE.Chr27.1415;AHE.Chr18.1055;novel.4097;AHE.Chr04.536;AHE.Chr06.55;AHE.Chr28.1650;AHE.Chr25.1035;AHE.Chr18.139	18	https://www.genome.jp/dbget-bin/www_bget?ko03015	https:\\www.genome.jp\dbget-bin\www_bget?map03015
ko00944	Metabolism	Biosynthesis of other secondary metabolites	Flavone and flavonol biosynthesis	6/3031 0.2%	65/15444 0.42%	0.993047	1	AHE.Chr23.1318;AHE.Chr21.708;AHE.Chr23.383;novel.3507;AHE.Chr22.734;AHE.Chr21.1320	6	AHE.Chr23.383;novel.3507;AHE.Chr21.1320	3	AHE.Chr23.1318;AHE.Chr21.708;AHE.Chr22.734	3	https://www.genome.jp/dbget-bin/www_bget?ko00944	https:\\www.genome.jp\dbget-bin\www_bget?map00944
ko00062	Metabolism	Lipid metabolism	Fatty acid elongation	7/3031 0.23%	73/15444 0.47%	0.993689	1	AHE.Chr18.779;AHE.Chr13.1278;AHE.Chr14.328;AHE.Chr12.775;AHE.Chr04.840;novel.2202;AHE.Chr01.578	7	AHE.Chr14.328;novel.2202	2	AHE.Chr18.779;AHE.Chr13.1278;AHE.Chr12.775;AHE.Chr04.840;AHE.Chr01.578	5	https://www.genome.jp/dbget-bin/www_bget?ko00062	https:\\www.genome.jp\dbget-bin\www_bget?map00062
ko00941	Metabolism	Biosynthesis of other secondary metabolites	Flavonoid biosynthesis	23/3031 0.76%	180/15444 1.17%	0.994353	1	novel.3787;AHE.Chr13.1292;AHE.Chr23.12;AHE.Chr23.11;AHE.Chr15.1170;AHE.Chr06.597;AHE.Chr27.485;AHE.Chr16.1036;AHE.Chr04.1699;AHE.Chr22.13;AHE.Chr26.970;AHE.Chr09.1291;AHE.Chr13.1318;AHE.Chr10.1204;AHE.Chr20.368_AHE.Chr20.379;AHE.Chr04.436;AHE.Chr20.364;AHE.Chr07.2705;AHE.Chr07.452;AHE.Chr21.1510;AHE.Chr03.357;AHE.Chr26.1453;AHE.Chr04.511	23	novel.3787;AHE.Chr23.12;AHE.Chr23.11;AHE.Chr15.1170;AHE.Chr27.485;AHE.Chr16.1036;AHE.Chr22.13;AHE.Chr26.970;AHE.Chr09.1291;AHE.Chr13.1318;AHE.Chr10.1204;AHE.Chr20.368_AHE.Chr20.379;AHE.Chr20.364;AHE.Chr03.357;AHE.Chr26.1453	15	AHE.Chr13.1292;AHE.Chr06.597;AHE.Chr04.1699;AHE.Chr04.436;AHE.Chr07.2705;AHE.Chr07.452;AHE.Chr21.1510;AHE.Chr04.511	8	https://www.genome.jp/dbget-bin/www_bget?ko00941	https:\\www.genome.jp\dbget-bin\www_bget?map00941
ko00402	Metabolism	Biosynthesis of other secondary metabolites	Benzoxazinoid biosynthesis	2/3031 0.07%	35/15444 0.23%	0.995472	1	AHE.Chr15.696;novel.2388	2	AHE.Chr15.696;novel.2388	2	--	0	https://www.genome.jp/dbget-bin/www_bget?ko00402	https:\\www.genome.jp\dbget-bin\www_bget?map00402
ko04075	Environmental Information Processing	Signal transduction	Plant hormone signal transduction	261/3031 8.61%	1531/15444 9.91%	0.996996	1	AHE.Chr22.509;AHE.Chr14.63;AHE.Chr14.1319;AHE.Chr20.726;novel.444;AHE.Chr05.829;AHE.Chr01.466;AHE.Chr10.1040;AHE.Chr28.537_AHE.Chr28.538;novel.3080;AHE.Chr13.484;AHE.Chr11.2079;AHE.Chr12.554;AHE.Chr06.1038;AHE.Chr10.1100;AHE.Chr06.1290;AHE.Chr03.618;AHE.Chr22.440;AHE.Chr04.661;AHE.Chr03.551;AHE.Chr10.1013;AHE.Chr03.786;AHE.Chr01.848;AHE.Chr22.534;AHE.Chr17.213;AHE.Chr26.296;AHE.Chr27.319;novel.30…	261	novel.444;AHE.Chr05.829;novel.3080;AHE.Chr13.484;AHE.Chr12.554;AHE.Chr06.1290;AHE.Chr03.551;AHE.Chr22.534;AHE.Chr26.296;AHE.Chr27.319;novel.3081;AHE.Chr08.209;AHE.Chr22.592;AHE.Chr22.533;AHE.Chr07.692;AHE.Chr27.84;AHE.Chr07.2462;AHE.Chr04.848;AHE.Chr19.185;AHE.Chr17.263;AHE.Chr15.777;AHE.Chr23.623;AHE.Chr24.1445;AHE.Chr04.847;AHE.Chr27.1844;AHE.Chr09.88;AHE.Chr11.2041;AHE.Chr10.792;AHE.Chr22.1813…	111	AHE.Chr22.509;AHE.Chr14.63;AHE.Chr14.1319;AHE.Chr20.726;AHE.Chr01.466;AHE.Chr10.1040;AHE.Chr28.537_AHE.Chr28.538;AHE.Chr11.2079;AHE.Chr06.1038;AHE.Chr10.1100;AHE.Chr03.618;AHE.Chr22.440;AHE.Chr04.661;AHE.Chr10.1013;AHE.Chr03.786;AHE.Chr01.848;AHE.Chr17.213;AHE.Chr04.1175;AHE.Chr17.832;AHE.Chr04.940;AHE.Chr04.621;AHE.Chr23.1457_AHE.Chr23.1456;AHE.Chr06.724;AHE.Chr11.907;AHE.Chr23.1783;AHE.Chr27.89…	150	https://www.genome.jp/dbget-bin/www_bget?ko04075	https:\\www.genome.jp\dbget-bin\www_bget?map04075
ko04130	Genetic Information Processing	Folding, sorting and degradation	SNARE interactions in vesicular transport	7/3031 0.23%	81/15444 0.52%	0.998011	1	AHE.Chr07.1550;AHE.Chr11.1448;AHE.Chr27.1264;AHE.Chr10.88;AHE.Chr03.968;AHE.Chr10.107;AHE.Chr25.1033	7	AHE.Chr07.1550;AHE.Chr11.1448;AHE.Chr10.88;AHE.Chr03.968	4	AHE.Chr27.1264;AHE.Chr10.107;AHE.Chr25.1033	3	https://www.genome.jp/dbget-bin/www_bget?ko04130	https:\\www.genome.jp\dbget-bin\www_bget?map04130
ko03040	Genetic Information Processing	Transcription	Spliceosome	64/3031 2.11%	458/15444 2.97%	0.999464	1	AHE.Chr26.642;AHE.Chr11.863;AHE.Chr15.952;AHE.Chr11.911;AHE.Chr07.631;AHE.Chr19.554;AHE.Chr22.1186;AHE.Chr22.1670;AHE.Chr01.233;AHE.Chr16.878;AHE.Chr24.1936;AHE.Chr21.470;AHE.Chr27.1456;AHE.Chr24.391;AHE.Chr24.380;AHE.Chr15.1037;AHE.Chr03.1149;AHE.Chr14.679;novel.231;AHE.Chr11.1243;AHE.Chr12.859;AHE.Chr12.103;novel.2184;AHE.Chr08.1069;AHE.Chr24.1942;AHE.Chr12.1010;AHE.Chr01.302;AHE.Chr07.8;AHE.Ch…	64	AHE.Chr26.642;AHE.Chr22.1186;AHE.Chr16.878;AHE.Chr24.1936;AHE.Chr24.391;AHE.Chr15.1037;AHE.Chr03.1149;AHE.Chr14.679;novel.231;AHE.Chr11.1243;AHE.Chr12.103;novel.2184;AHE.Chr01.302;AHE.Chr07.8;AHE.Chr10.452;AHE.Chr26.1129;AHE.Chr26.160;AHE.Chr24.399;AHE.Chr06.1499;AHE.Chr23.1576;novel.570;novel.1546;AHE.Chr13.1354;AHE.Chr23.302;AHE.Chr13.1514;AHE.Chr12.1222;novel.2209;AHE.Chr28.2069	28	AHE.Chr11.863;AHE.Chr15.952;AHE.Chr11.911;AHE.Chr07.631;AHE.Chr19.554;AHE.Chr22.1670;AHE.Chr01.233;AHE.Chr21.470;AHE.Chr27.1456;AHE.Chr24.380;AHE.Chr12.859;AHE.Chr08.1069;AHE.Chr24.1942;AHE.Chr12.1010;AHE.Chr01.170;AHE.Chr23.16;AHE.Chr21.350;AHE.Chr06.1336;AHE.Chr12.1339;AHE.Chr11.1123_AHE.Chr11.1124;AHE.Chr14.383;AHE.Chr23.1839;novel.427;AHE.Chr25.1130;AHE.Chr07.155;AHE.Chr03.410;AHE.Chr14.341;n…	36	https://www.genome.jp/dbget-bin/www_bget?ko03040	https:\\www.genome.jp\dbget-bin\www_bget?map03040
ko00380	Metabolism	Amino acid metabolism	Tryptophan metabolism	24/3031 0.79%	214/15444 1.39%	0.999677	1	AHE.Chr01.1270;AHE.Chr21.883;AHE.Chr01.1202;AHE.Chr21.1011;AHE.Chr16.152;AHE.Chr19.618;AHE.Chr08.946;AHE.Chr27.1265;AHE.Chr04.802;AHE.Chr16.85;AHE.Chr03.536;AHE.Chr15.119;AHE.Chr11.2277;AHE.Chr26.315;AHE.Chr27.1386;AHE.Chr11.1499;AHE.Chr08.1299;AHE.Chr18.1067;AHE.Chr17.543;AHE.Chr13.1212;AHE.Chr20.577;AHE.Chr15.239;AHE.Chr02.1031;AHE.Chr13.1289	24	AHE.Chr21.883;AHE.Chr01.1202;AHE.Chr21.1011;AHE.Chr16.152;AHE.Chr19.618;AHE.Chr16.85;AHE.Chr03.536;AHE.Chr15.119;AHE.Chr11.2277;AHE.Chr27.1386;AHE.Chr11.1499;AHE.Chr08.1299;AHE.Chr02.1031;AHE.Chr13.1289	14	AHE.Chr01.1270;AHE.Chr08.946;AHE.Chr27.1265;AHE.Chr04.802;AHE.Chr26.315;AHE.Chr18.1067;AHE.Chr17.543;AHE.Chr13.1212;AHE.Chr20.577;AHE.Chr15.239	10	https://www.genome.jp/dbget-bin/www_bget?ko00380	https:\\www.genome.jp\dbget-bin\www_bget?map00380
ko00943	Metabolism	Biosynthesis of other secondary metabolites	Isoflavonoid biosynthesis	9/3031 0.3%	114/15444 0.74%	0.999857	1	AHE.Chr21.708;AHE.Chr07.639;AHE.Chr01.821;AHE.Chr04.1123;AHE.Chr06.1363;AHE.Chr09.1423;novel.3507;AHE.Chr22.734;AHE.Chr02.644	9	AHE.Chr07.639;AHE.Chr01.821;AHE.Chr04.1123;AHE.Chr06.1363;novel.3507	5	AHE.Chr21.708;AHE.Chr09.1423;AHE.Chr22.734;AHE.Chr02.644	4	https://www.genome.jp/dbget-bin/www_bget?ko00943	https:\\www.genome.jp\dbget-bin\www_bget?map00943
ko00904	Metabolism	Metabolism of terpenoids and polyketides	Diterpenoid biosynthesis	6/3031 0.2%	91/15444 0.59%	0.999884	1	AHE.Chr07.569;novel.4216;AHE.Chr07.2144;AHE.Chr07.2142;AHE.Chr09.2032;AHE.Chr26.515	6	AHE.Chr07.569;AHE.Chr07.2144;AHE.Chr07.2142;AHE.Chr26.515	4	novel.4216;AHE.Chr09.2032	2	https://www.genome.jp/dbget-bin/www_bget?ko00904	https:\\www.genome.jp\dbget-bin\www_bget?map00904
ko00902	Metabolism	Metabolism of terpenoids and polyketides	Monoterpenoid biosynthesis	1/3031 0.03%	44/15444 0.28%	0.999934	1	AHE.Chr07.2700	1	--	0	AHE.Chr07.2700	1	https://www.genome.jp/dbget-bin/www_bget?ko00902	https:\\www.genome.jp\dbget-bin\www_bget?map00902
ko00195	Metabolism	Energy metabolism	Photosynthesis	9/3031 0.3%	132/15444 0.85%	0.999991	1	AHE.Chr02.841;AHE.Chr23.1842;AHE.Chr01.450;AHE.Chr05.1068;AHE.Chr09.1982;AHE.Chr11.405;AHE.Chr07.1185;AHE.Chr21.1572;AHE.Chr01.56	9	AHE.Chr02.841;AHE.Chr01.450;AHE.Chr09.1982;AHE.Chr01.56	4	AHE.Chr23.1842;AHE.Chr05.1068;AHE.Chr11.405;AHE.Chr07.1185;AHE.Chr21.1572	5	https://www.genome.jp/dbget-bin/www_bget?ko00195	https:\\www.genome.jp\dbget-bin\www_bget?map00195
ko00040	Metabolism	Carbohydrate metabolism	Pentose and glucuronate interconversions	42/3031 1.39%	383/15444 2.48%	0.999999	1	AHE.Chr11.2294;AHE.Chr28.1269;AHE.Chr25.1398;AHE.Chr25.422;AHE.Chr27.196;AHE.Chr20.908;novel.1211;AHE.Chr07.1052;AHE.Chr25.1320;AHE.Chr23.417;AHE.Chr22.557;AHE.Chr07.1872;AHE.Chr11.1822;AHE.Chr02.25;AHE.Chr01.125;AHE.Chr27.558;AHE.Chr06.383;AHE.Chr22.717;AHE.Chr25.419;AHE.Chr07.2135;AHE.Chr24.26;AHE.Chr23.418;AHE.Chr26.105;AHE.Chr24.231;AHE.Chr07.216;AHE.Chr28.604;AHE.Chr07.2478;AHE.Chr01.24;AHE.…	42	AHE.Chr25.1398;AHE.Chr07.1052;AHE.Chr22.557;AHE.Chr02.25;AHE.Chr27.558;AHE.Chr06.383;AHE.Chr22.717;AHE.Chr07.2135;AHE.Chr24.26;AHE.Chr26.105;AHE.Chr07.216;AHE.Chr28.604;AHE.Chr18.1316;AHE.Chr14.1134;AHE.Chr17.584;AHE.Chr07.1523;AHE.Chr18.463;AHE.Chr04.1049	18	AHE.Chr11.2294;AHE.Chr28.1269;AHE.Chr25.422;AHE.Chr27.196;AHE.Chr20.908;novel.1211;AHE.Chr25.1320;AHE.Chr23.417;AHE.Chr07.1872;AHE.Chr11.1822;AHE.Chr01.125;AHE.Chr25.419;AHE.Chr23.418;AHE.Chr24.231;AHE.Chr07.2478;AHE.Chr01.24;AHE.Chr15.995;AHE.Chr04.651;novel.3652;AHE.Chr21.800;AHE.Chr09.123;novel.3280;AHE.Chr14.248;novel.420	24	https://www.genome.jp/dbget-bin/www_bget?ko00040	https:\\www.genome.jp\dbget-bin\www_bget?map00040
ko04626	Organismal Systems	Environmental adaptation	Plant-pathogen interaction	229/3031 7.56%	1514/15444 9.8%	0.999999	1	AHE.Chr09.384;AHE.Chr06.569;AHE.Chr24.1113;AHE.Chr20.726;AHE.Chr17.1272;AHE.Chr12.1163;AHE.Chr06.403;AHE.Chr05.1733;AHE.Chr13.484;AHE.Chr16.638;AHE.Chr10.1493;AHE.Chr11.2106;AHE.Chr24.1553;AHE.Chr14.422;AHE.Chr07.746;AHE.Chr19.1410;AHE.Chr04.1330;AHE.Chr25.139;AHE.Chr07.2561;AHE.Chr20.1425;AHE.Chr21.1222;AHE.Chr07.25;AHE.Chr20.639;AHE.Chr12.1512;AHE.Chr07.1856;AHE.Chr16.182;AHE.Chr11.1245;novel.9…	229	AHE.Chr06.569;AHE.Chr05.1733;AHE.Chr13.484;AHE.Chr16.638;AHE.Chr11.2106;AHE.Chr14.422;AHE.Chr19.1410;AHE.Chr25.139;AHE.Chr07.2561;AHE.Chr20.1425;AHE.Chr21.1222;AHE.Chr07.25;AHE.Chr08.499;AHE.Chr08.166;AHE.Chr11.2041;AHE.Chr22.1477;AHE.Chr04.502;AHE.Chr11.12;AHE.Chr11.751;AHE.Chr21.260;AHE.Chr07.335;AHE.Chr19.1197;AHE.Chr04.1665;AHE.Chr12.777;AHE.Chr05.959;AHE.Chr23.1429;AHE.Chr12.459;novel.4394;A…	89	AHE.Chr09.384;AHE.Chr24.1113;AHE.Chr20.726;AHE.Chr17.1272;AHE.Chr12.1163;AHE.Chr06.403;AHE.Chr10.1493;AHE.Chr24.1553;AHE.Chr07.746;AHE.Chr04.1330;AHE.Chr20.639;AHE.Chr12.1512;AHE.Chr07.1856;AHE.Chr16.182;AHE.Chr11.1245;novel.940;AHE.Chr13.17;AHE.Chr20.1154;AHE.Chr27.1290;AHE.Chr19.126;AHE.Chr17.1611;AHE.Chr28.39;novel.895;AHE.Chr22.1086;AHE.Chr09.1435;AHE.Chr23.199;AHE.Chr03.689;AHE.Chr09.2057;AH…	140	https://www.genome.jp/dbget-bin/www_bget?ko04626	https:\\www.genome.jp\dbget-bin\www_bget?map04626
